# Supplementary material for: Cyclin-Dependent Kinase-9 and Oxidative Phosphorylation Inhibition Overcomes Ibrutinib Resistance in Mantle Cell Lymphoma
Source: Cancer Res Commun. 2026 May 22;6(5):1192–205. doi: 10.1158/2767-9764.CRC-25-0818 (PMC13195486; doi:10.1158/2767-9764.CRC-25-0818)
Supplement: Supplemental Table 1 — Single cell sequencing gene data [file crc-25-0818_supplemental_table_1_suppst1.xlsx]

## Sheet: Singlecell experiment info
Supplemental Table 1: Single cell experiments information
Sample name	Diagnosis	Response	Mean reads per cell*	Estimated number of cells*	Cells assigned to a sample*	Genome reference	Cellranger	Chemistry
AZ01	MCL	Sensitive	81778	17571	9619	GRCh38	cellranger-7.1.0	Single Cell 3' v3
AZ06	MCL	Resistant	101758	18320	8448	GRCh38	cellranger-7.1.0	Single Cell 3' v4
AZ04	Richter tranformation	Resistant	46703	17477	11403	GRCh38	cellranger-7.1.0	Single Cell 3' v5
*: Cellranger library QC information before demutiplexing of sample barcodes

## Sheet: AZ01_celltype_markers
AZ01 cell type markers
	p_val	avg_log2FC	pct.1	pct.2	p_val_adj	cluster	gene
YBX3	0	2.50797	0.913	0.22	0	B_cell_1	YBX3
IKZF2	0	2.48049	0.829	0.163	0	B_cell_1	IKZF2
GAB1	0	2.68209	0.796	0.136	0	B_cell_1	GAB1
UBE2E2	0	2.61627	0.846	0.194	0	B_cell_1	UBE2E2
JCHAIN	0	2.9692	0.764	0.118	0	B_cell_1	JCHAIN
MYO3A	0	2.71186	0.767	0.135	0	B_cell_1	MYO3A
KCNQ5	0	2.73126	0.814	0.21	0	B_cell_1	KCNQ5
BX284613.2	0	3.12186	0.84	0.247	0	B_cell_1	BX284613.2
PCDH9	0	2.78918	0.959	0.402	0	B_cell_1	PCDH9
IGF2BP3	0	2.00537	0.902	0.357	0	B_cell_1	IGF2BP3
IGLC6	0	2.1519	0.954	0.553	0	B_cell_1	IGLC6
GPM6A	2.63771e-274	3.13237	0.706	0.133	4.80406e-270	B_cell_1	GPM6A
PPIA	7.78965e-268	1.38667	0.944	0.654	1.41873e-263	B_cell_1	PPIA
IGLC3	9.43276e-265	1.67693	0.881	0.387	1.71799e-260	B_cell_1	IGLC3
MZB1	7.46625e-263	1.62996	0.869	0.255	1.35983e-258	B_cell_1	MZB1
CAMK2D	9.42679e-263	1.60896	0.932	0.512	1.7169e-258	B_cell_1	CAMK2D
TCL1B	4.65283e-262	3.38524	0.626	0.057	8.4742e-258	B_cell_1	TCL1B
TFDP2	3.1647e-261	1.81657	0.854	0.298	5.76386e-257	B_cell_1	TFDP2
DLG2	1.86788e-260	2.54834	0.775	0.216	3.40197e-256	B_cell_1	DLG2
COL19A1	4.45619e-260	2.63993	0.682	0.104	8.11605e-256	B_cell_1	COL19A1
SSBP2	4.75102e-252	2.30875	0.718	0.149	8.65304e-248	B_cell_1	SSBP2
PRDX1	5.17055e-247	1.71406	0.864	0.362	9.41712e-243	B_cell_1	PRDX1
MYC	1.91526e-245	2.43972	0.665	0.099	3.48827e-241	B_cell_1	MYC
RBM20	3.98513e-244	1.79895	0.823	0.257	7.25811e-240	B_cell_1	RBM20
PPP2R3B	3.00879e-243	2.11604	0.671	0.097	5.47991e-239	B_cell_1	PPP2R3B
LEF1	2.06493e-240	1.70564	0.775	0.188	3.76086e-236	B_cell_1	LEF1
LDHB	9.8665e-237	1.82633	0.755	0.184	1.79699e-232	B_cell_1	LDHB
HDAC9	4.47514e-236	1.39991	0.935	0.552	8.15057e-232	B_cell_1	HDAC9
IGLC7	1.64599e-231	1.32486	0.922	0.558	2.99785e-227	B_cell_1	IGLC7
PIP5K1B	9.4087e-226	3.12808	0.579	0.06	1.71361e-221	B_cell_1	PIP5K1B
AEBP1	8.54419e-223	2.0018	0.664	0.109	1.55615e-218	B_cell_1	AEBP1
TCL1A	1.4478e-222	1.54063	0.825	0.286	2.63688e-218	B_cell_1	TCL1A
SMIM14	5.86597e-220	1.61802	0.772	0.223	1.06837e-215	B_cell_1	SMIM14
DDX54	1.45277e-217	2.03291	0.685	0.138	2.64593e-213	B_cell_1	DDX54
TCF4	1.25129e-215	1.14084	0.976	0.739	2.27898e-211	B_cell_1	TCF4
STK32B	1.12508e-212	2.52084	0.638	0.121	2.04911e-208	B_cell_1	STK32B
LAMA2	1.16755e-212	3.01152	0.558	0.058	2.12645e-208	B_cell_1	LAMA2
SNRPE	2.32625e-212	1.63181	0.784	0.25	4.23681e-208	B_cell_1	SNRPE
JAZF1	3.38856e-209	1.5799	0.856	0.381	6.17158e-205	B_cell_1	JAZF1
HRK	8.1202e-209	1.67737	0.696	0.153	1.47893e-204	B_cell_1	HRK
BMP3	2.27373e-207	1.69087	0.663	0.122	4.14115e-203	B_cell_1	BMP3
SYT11	1.34944e-203	2.73586	0.542	0.054	2.45774e-199	B_cell_1	SYT11
MROH9	3.91579e-203	3.18613	0.539	0.054	7.13182e-199	B_cell_1	MROH9
RAPGEF5	6.42699e-200	2.95364	0.557	0.071	1.17055e-195	B_cell_1	RAPGEF5
CBX3	1.56024e-199	1.19563	0.901	0.483	2.84166e-195	B_cell_1	CBX3
HNRNPAB	8.0727e-199	1.69056	0.717	0.192	1.47028e-194	B_cell_1	HNRNPAB
ATP5PF	1.9116e-197	1.4337	0.82	0.312	3.4816e-193	B_cell_1	ATP5PF
PLD5	2.72767e-195	2.07545	0.676	0.174	4.96791e-191	B_cell_1	PLD5
SNRPD1	9.51143e-195	1.43033	0.804	0.292	1.73232e-190	B_cell_1	SNRPD1
SERBP1	3.30897e-193	1.14092	0.902	0.507	6.02663e-189	B_cell_1	SERBP1
RAN	1.87711e-188	1.52064	0.785	0.289	3.41877e-184	B_cell_1	RAN
CCT3	3.15074e-188	1.47538	0.73	0.206	5.73844e-184	B_cell_1	CCT3
ADARB1	1.12527e-186	2.65327	0.556	0.084	2.04945e-182	B_cell_1	ADARB1
BMPR2	1.16875e-185	1.55199	0.723	0.2	2.12865e-181	B_cell_1	BMPR2
MAN1A1	3.66609e-185	1.33707	0.869	0.419	6.67705e-181	B_cell_1	MAN1A1
TAPT1	1.45205e-183	1.63167	0.715	0.206	2.64463e-179	B_cell_1	TAPT1
PDE3B	8.4073e-183	1.31182	0.772	0.252	1.53122e-178	B_cell_1	PDE3B
LINC01781	7.90968e-181	3.95394	0.463	0.027	1.44059e-176	B_cell_1	LINC01781
CCDC88A	3.16736e-180	1.54512	0.691	0.185	5.76871e-176	B_cell_1	CCDC88A
FABP5	7.91649e-180	2.22822	0.549	0.083	1.44183e-175	B_cell_1	FABP5
GLCCI1	6.35793e-179	1.29054	0.79	0.277	1.15797e-174	B_cell_1	GLCCI1
IGLC2	4.03932e-177	0.976672	0.981	0.873	7.35682e-173	B_cell_1	IGLC2
AFF3	6.32094e-175	1.03124	0.993	0.871	1.15123e-170	B_cell_1	AFF3
NPM1	7.4201e-175	1.06701	0.913	0.571	1.35142e-170	B_cell_1	NPM1
LSM 5.00	2.49407e-171	1.39078	0.708	0.203	4.54245e-167	B_cell_1	LSM 5.00
LINC01250	6.60641e-171	2.12358	0.569	0.105	1.20323e-166	B_cell_1	LINC01250
FCRLA	3.03064e-170	1.54043	0.587	0.105	5.5197e-166	B_cell_1	FCRLA
STRBP	5.71766e-170	1.06961	0.925	0.509	1.04136e-165	B_cell_1	STRBP
NSG1	9.46185e-169	2.34711	0.494	0.054	1.72329e-164	B_cell_1	NSG1
MIR181A1HG	5.4637e-167	1.71656	0.592	0.125	9.95104e-163	B_cell_1	MIR181A1HG
EIF3B	3.74211e-166	1.2793	0.661	0.163	6.81551e-162	B_cell_1	EIF3B
ATP5F1A	7.10612e-166	1.31209	0.733	0.222	1.29424e-161	B_cell_1	ATP5F1A
HSP90AB1	1.07168e-165	0.968935	0.937	0.7	1.95184e-161	B_cell_1	HSP90AB1
ALDH5A1	8.83516e-164	1.49133	0.614	0.132	1.60915e-159	B_cell_1	ALDH5A1
DTX1	4.43514e-162	1.32873	0.666	0.166	8.07773e-158	B_cell_1	DTX1
AL590807.1	1.63942e-161	1.49538	0.692	0.205	2.98587e-157	B_cell_1	AL590807.1
SNED1	2.23509e-161	1.10712	0.882	0.433	4.07077e-157	B_cell_1	SNED1
PARP1	2.84575e-161	1.16505	0.783	0.283	5.18296e-157	B_cell_1	PARP1
BZW2	7.50043e-161	1.52965	0.618	0.148	1.36605e-156	B_cell_1	BZW2
MSR1	2.80217e-158	1.5991	0.579	0.121	5.1036e-154	B_cell_1	MSR1
SEC61G	4.90596e-158	1.13503	0.855	0.408	8.93522e-154	B_cell_1	SEC61G
TPD52	1.07003e-157	1.04734	0.81	0.307	1.94885e-153	B_cell_1	TPD52
CCDC112	2.05023e-157	1.8998	0.531	0.09	3.73409e-153	B_cell_1	CCDC112
MIF	2.06095e-157	1.16618	0.869	0.5	3.75361e-153	B_cell_1	MIF
STMN1	6.84323e-157	1.75368	0.66	0.209	1.24636e-152	B_cell_1	STMN1
YBX1	1.66479e-156	0.855624	0.942	0.751	3.03208e-152	B_cell_1	YBX1
CCT6A	8.27038e-156	1.39831	0.622	0.154	1.50628e-151	B_cell_1	CCT6A
P2RY14	9.01696e-156	2.28532	0.508	0.082	1.64226e-151	B_cell_1	P2RY14
EIF2AK3	7.88166e-155	1.48633	0.72	0.259	1.43549e-150	B_cell_1	EIF2AK3
PEG10	3.26364e-154	1.9517	0.48	0.059	5.94407e-150	B_cell_1	PEG10
PITPNM2	3.95691e-154	1.33585	0.729	0.239	7.20672e-150	B_cell_1	PITPNM2
AC093865.1	7.7959e-153	2.57841	0.467	0.057	1.41987e-148	B_cell_1	AC093865.1
C12orf49	8.54979e-153	1.55303	0.575	0.119	1.55717e-148	B_cell_1	C12orf49
LINC01374	8.62916e-153	1.83225	0.569	0.127	1.57163e-148	B_cell_1	LINC01374
LRMP	1.84556e-152	1.03824	0.881	0.445	3.36132e-148	B_cell_1	LRMP
DMD	2.88059e-152	1.35035	0.629	0.159	5.24642e-148	B_cell_1	DMD
C1QBP	5.80428e-152	1.43716	0.631	0.167	1.05713e-147	B_cell_1	C1QBP
STK33	2.07227e-151	2.85517	0.431	0.036	3.77423e-147	B_cell_1	STK33
PA2G4	3.75746e-150	1.33452	0.703	0.239	6.84347e-146	B_cell_1	PA2G4
EML6	9.02688e-150	2.70103	0.425	0.032	1.64406e-145	B_cell_1	EML6
PTPN2	4.35913e-149	0.997019	0.851	0.379	7.93928e-145	B_cell_1	PTPN2
NUCKS1	2.11321e-148	1.10664	0.866	0.431	3.84879e-144	B_cell_1	NUCKS1
EIF3E	3.93749e-148	0.940019	0.913	0.502	7.17134e-144	B_cell_1	EIF3E
ERC1	1.02341e-147	1.04174	0.875	0.477	1.86393e-143	B_cell_1	ERC1
ITPR2	1.13066e-147	1.19794	0.866	0.476	2.05927e-143	B_cell_1	ITPR2
RUVBL1	1.40171e-147	1.4667	0.573	0.128	2.55294e-143	B_cell_1	RUVBL1
PAWR	2.07521e-147	1.23329	0.651	0.179	3.77958e-143	B_cell_1	PAWR
AKT3	4.49038e-147	1.1888	0.728	0.253	8.17834e-143	B_cell_1	AKT3
HSPD1	5.89587e-147	1.22296	0.726	0.261	1.07382e-142	B_cell_1	HSPD1
ATP8A1	1.1948e-146	1.1943	0.651	0.183	2.17609e-142	B_cell_1	ATP8A1
TXNL4A	9.65833e-146	1.18608	0.655	0.185	1.75907e-141	B_cell_1	TXNL4A
CNR1	1.84419e-145	1.2146	0.589	0.133	3.35883e-141	B_cell_1	CNR1
BCL7A	2.1769e-145	0.99468	0.721	0.225	3.96479e-141	B_cell_1	BCL7A
HNRNPA2B1	3.19588e-145	0.685581	0.976	0.778	5.82066e-141	B_cell_1	HNRNPA2B1
FAM3B	4.75354e-145	3.54567	0.4	0.025	8.65763e-141	B_cell_1	FAM3B
SMARCA4	1.11977e-143	1.17286	0.661	0.192	2.03944e-139	B_cell_1	SMARCA4
PSMA2	2.65743e-143	1.17434	0.731	0.258	4.83997e-139	B_cell_1	PSMA2
YWHAG	7.23794e-143	1.25839	0.65	0.191	1.31825e-138	B_cell_1	YWHAG
MEF2C	9.81647e-143	1.11541	0.679	0.209	1.78787e-138	B_cell_1	MEF2C
DGKG	3.10294e-141	1.72608	0.528	0.107	5.65138e-137	B_cell_1	DGKG
CABLES1	1.77297e-140	1.23273	0.627	0.17	3.22911e-136	B_cell_1	CABLES1
RUBCNL	2.12752e-139	0.967775	0.785	0.284	3.87485e-135	B_cell_1	RUBCNL
SGCE	2.537e-139	1.58636	0.495	0.084	4.62064e-135	B_cell_1	SGCE
NDUFA4	3.22178e-139	1.01867	0.833	0.399	5.86782e-135	B_cell_1	NDUFA4
TAF4B	1.03277e-138	1.92018	0.477	0.076	1.88098e-134	B_cell_1	TAF4B
IMMP2L	1.26218e-138	1.0998	0.891	0.533	2.29881e-134	B_cell_1	IMMP2L
IFT57	2.99292e-138	0.88959	0.794	0.295	5.451e-134	B_cell_1	IFT57
CCT2	3.7218e-138	1.1693	0.645	0.187	6.77852e-134	B_cell_1	CCT2
CBX5	7.28374e-138	1.2416	0.616	0.17	1.32659e-133	B_cell_1	CBX5
AC008014.1	9.20321e-138	1.97561	0.504	0.101	1.67618e-133	B_cell_1	AC008014.1
IGHG4	4.37873e-137	1.98352	0.44	0.053	7.97499e-133	B_cell_1	IGHG4
NUDT1	1.5943e-136	1.48221	0.527	0.11	2.9037e-132	B_cell_1	NUDT1
NSMCE1	2.04217e-136	1.46605	0.535	0.113	3.71941e-132	B_cell_1	NSMCE1
ROR1	4.24263e-136	1.03114	0.905	0.552	7.72709e-132	B_cell_1	ROR1
ATP5MC1	3.0324e-135	1.16252	0.635	0.183	5.52291e-131	B_cell_1	ATP5MC1
RABGAP1L	1.43836e-134	0.866631	0.915	0.569	2.61969e-130	B_cell_1	RABGAP1L
CYTH3	1.51381e-134	2.58883	0.431	0.057	2.75711e-130	B_cell_1	CYTH3
CD9	1.05575e-133	1.2389	0.565	0.136	1.92284e-129	B_cell_1	CD9
PBX3	1.29e-133	1.36465	0.654	0.219	2.34948e-129	B_cell_1	PBX3
HMGA1	1.57813e-133	1.49703	0.541	0.13	2.87425e-129	B_cell_1	HMGA1
PHF14	1.00387e-132	0.892672	0.853	0.379	1.82835e-128	B_cell_1	PHF14
FCRL5	1.28262e-132	1.1758	0.569	0.133	2.33603e-128	B_cell_1	FCRL5
NME1	1.72879e-132	1.73908	0.463	0.075	3.14865e-128	B_cell_1	NME1
LANCL2	1.52228e-131	1.35109	0.564	0.142	2.77253e-127	B_cell_1	LANCL2
SNRPF	3.53224e-131	0.959726	0.738	0.271	6.43327e-127	B_cell_1	SNRPF
NASP	4.37976e-131	1.01244	0.838	0.445	7.97686e-127	B_cell_1	NASP
HSPE1	3.10548e-130	1.13409	0.669	0.223	5.65602e-126	B_cell_1	HSPE1
MPP6	3.19846e-130	1.51658	0.501	0.099	5.82535e-126	B_cell_1	MPP6
RBBP8	9.86101e-130	1.72036	0.5	0.106	1.79599e-125	B_cell_1	RBBP8
CENPP	2.97454e-129	1.43957	0.543	0.139	5.41752e-125	B_cell_1	CENPP
NAA15	2.12008e-128	1.08403	0.69	0.237	3.8613e-124	B_cell_1	NAA15
MEX3C	1.21304e-127	0.983614	0.644	0.191	2.20931e-123	B_cell_1	MEX3C
NHP2	3.17652e-127	1.30164	0.544	0.13	5.7854e-123	B_cell_1	NHP2
NCL	3.92842e-127	0.858185	0.907	0.592	7.15483e-123	B_cell_1	NCL
ERH	5.92577e-127	0.953514	0.737	0.283	1.07926e-122	B_cell_1	ERH
PSMB2	8.10283e-126	0.985654	0.676	0.222	1.47577e-121	B_cell_1	PSMB2
EBNA1BP2	7.71861e-125	1.34256	0.48	0.09	1.40579e-120	B_cell_1	EBNA1BP2
SCML4	1.83723e-124	1.46409	0.478	0.091	3.34614e-120	B_cell_1	SCML4
SSBP1	2.06035e-124	0.878404	0.738	0.267	3.75252e-120	B_cell_1	SSBP1
ZNF521	5.65388e-124	3.02768	0.373	0.032	1.02974e-119	B_cell_1	ZNF521
NREP	9.92975e-124	1.36105	0.476	0.088	1.8085e-119	B_cell_1	NREP
TMEM131L	4.07529e-123	1.06935	0.91	0.576	7.42233e-119	B_cell_1	TMEM131L
RBBP4	2.30468e-122	0.821018	0.845	0.387	4.19752e-118	B_cell_1	RBBP4
SMAD1	2.71823e-122	2.5575	0.384	0.041	4.95071e-118	B_cell_1	SMAD1
NSD2	5.15944e-122	1.35968	0.541	0.142	9.39688e-118	B_cell_1	NSD2
POLD2	1.04198e-121	1.38672	0.461	0.083	1.89775e-117	B_cell_1	POLD2
MYBL2	1.43228e-121	1.18616	0.559	0.147	2.60861e-117	B_cell_1	MYBL2
SPIB	3.34264e-121	1.0541	0.565	0.145	6.08796e-117	B_cell_1	SPIB
DUT	3.51052e-121	1.14784	0.651	0.216	6.39371e-117	B_cell_1	DUT
TMEM117	8.41156e-121	1.70629	0.465	0.09	1.532e-116	B_cell_1	TMEM117
CCT5	1.61073e-120	1.34224	0.518	0.121	2.93362e-116	B_cell_1	CCT5
ZNF385B	2.26148e-120	3.0368	0.424	0.079	4.11884e-116	B_cell_1	ZNF385B
TMEM241	2.62322e-120	1.35605	0.5	0.109	4.77767e-116	B_cell_1	TMEM241
FKBP3	2.78842e-120	1.15081	0.541	0.133	5.07855e-116	B_cell_1	FKBP3
SRSF9	5.23537e-120	0.937425	0.694	0.243	9.53518e-116	B_cell_1	SRSF9
H2AFV	6.48916e-120	0.942707	0.749	0.298	1.18187e-115	B_cell_1	H2AFV
CCDC141	7.5064e-120	1.06094	0.582	0.16	1.36714e-115	B_cell_1	CCDC141
GGCT	1.53433e-119	1.55649	0.442	0.076	2.79448e-115	B_cell_1	GGCT
SH3BP5	1.85448e-119	0.827248	0.768	0.302	3.37757e-115	B_cell_1	SH3BP5
PFDN2	1.9929e-119	0.956886	0.702	0.245	3.62967e-115	B_cell_1	PFDN2
ERICH1	5.38261e-119	0.919138	0.704	0.247	9.80335e-115	B_cell_1	ERICH1
PCDH9-AS2	5.6388e-119	2.92485	0.355	0.026	1.02699e-114	B_cell_1	PCDH9-AS2
MRPL3	1.2083e-118	1.08358	0.55	0.141	2.20067e-114	B_cell_1	MRPL3
NUP42	1.33863e-118	1.06458	0.532	0.13	2.43804e-114	B_cell_1	NUP42
ENY2	2.05176e-118	0.979971	0.705	0.258	3.73686e-114	B_cell_1	ENY2
H2AFZ	4.06665e-118	1.35734	0.689	0.282	7.40658e-114	B_cell_1	H2AFZ
CMTM7	1.31579e-117	1.31863	0.515	0.127	2.39646e-113	B_cell_1	CMTM7
POLE3	1.47112e-117	1.10262	0.556	0.15	2.67936e-113	B_cell_1	POLE3
AP001347.1	3.12875e-117	1.38711	0.538	0.144	5.6984e-113	B_cell_1	AP001347.1
RANBP1	3.45435e-117	1.0787	0.673	0.251	6.2914e-113	B_cell_1	RANBP1
CARMIL1	6.12457e-117	0.967447	0.712	0.274	1.11547e-112	B_cell_1	CARMIL1
ZRANB3	9.7878e-117	1.35649	0.49	0.109	1.78265e-112	B_cell_1	ZRANB3
SFPQ	1.5252e-116	0.639657	0.954	0.67	2.77784e-112	B_cell_1	SFPQ
CMSS1	1.92907e-116	0.846494	0.665	0.231	3.51342e-112	B_cell_1	CMSS1
PSMD2	2.29463e-116	0.926935	0.578	0.164	4.1792e-112	B_cell_1	PSMD2
DYNLL1	2.43257e-116	0.96976	0.714	0.282	4.43044e-112	B_cell_1	DYNLL1
BANF1	3.98983e-116	1.01871	0.633	0.205	7.26667e-112	B_cell_1	BANF1
AC008105.3	4.60605e-116	0.826722	0.647	0.202	8.389e-112	B_cell_1	AC008105.3
PRKCG	5.42451e-116	2.04284	0.388	0.048	9.87966e-112	B_cell_1	PRKCG
RNF41	1.53506e-115	1.02497	0.555	0.148	2.79581e-111	B_cell_1	RNF41
TRIO	2.49627e-115	0.884696	0.841	0.433	4.54645e-111	B_cell_1	TRIO
VDAC1	3.37778e-115	1.026	0.599	0.185	6.15195e-111	B_cell_1	VDAC1
OLA1	7.33078e-115	0.863032	0.662	0.226	1.33516e-110	B_cell_1	OLA1
PSMD14	7.72493e-115	0.885841	0.633	0.202	1.40694e-110	B_cell_1	PSMD14
SLC9B2	1.09054e-114	1.88514	0.374	0.04	1.9862e-110	B_cell_1	SLC9B2
CD24	2.64238e-114	0.739164	0.843	0.387	4.81256e-110	B_cell_1	CD24
RFC3	3.03945e-114	1.58208	0.475	0.106	5.53575e-110	B_cell_1	RFC3
HDAC2	3.31108e-114	0.929788	0.58	0.168	6.03046e-110	B_cell_1	HDAC2
ORAI2	3.59007e-114	0.768192	0.761	0.299	6.5386e-110	B_cell_1	ORAI2
SORT1	3.81385e-114	1.69222	0.413	0.066	6.94616e-110	B_cell_1	SORT1
DKC1	4.19106e-114	1.10273	0.505	0.118	7.63318e-110	B_cell_1	DKC1
CTPS1	1.14596e-113	1.57118	0.434	0.076	2.08714e-109	B_cell_1	CTPS1
WDR43	1.5568e-113	0.872985	0.677	0.233	2.8354e-109	B_cell_1	WDR43
MAP2K3	2.80059e-113	1.05093	0.582	0.17	5.10071e-109	B_cell_1	MAP2K3
MSI2	3.63765e-113	0.841376	0.94	0.642	6.62526e-109	B_cell_1	MSI2
C11orf49	4.74941e-113	1.01175	0.563	0.159	8.65009e-109	B_cell_1	C11orf49
ME2	5.91745e-113	0.992693	0.593	0.177	1.07774e-108	B_cell_1	ME2
SNRNP40	8.74282e-113	0.987221	0.541	0.144	1.59233e-108	B_cell_1	SNRNP40
GTF2I	1.26224e-112	0.762714	0.873	0.434	2.29892e-108	B_cell_1	GTF2I
TTN	1.29799e-112	0.948347	0.719	0.275	2.36403e-108	B_cell_1	TTN
CMTM8	1.88057e-112	2.29901	0.357	0.035	3.42508e-108	B_cell_1	CMTM8
PPHLN1	2.77743e-112	0.805276	0.719	0.263	5.05853e-108	B_cell_1	PPHLN1
CPED1	2.8917e-112	0.787623	0.541	0.138	5.26664e-108	B_cell_1	CPED1
MCTP2	3.31758e-112	0.805997	0.838	0.416	6.0423e-108	B_cell_1	MCTP2
GABPA	3.70791e-112	0.961499	0.538	0.139	6.75322e-108	B_cell_1	GABPA
SMIM19	4.46618e-112	0.952197	0.5	0.116	8.13426e-108	B_cell_1	SMIM19
BACH2	6.49863e-112	0.979945	0.941	0.669	1.18359e-107	B_cell_1	BACH2
MRPS15	6.84669e-112	0.975289	0.56	0.154	1.24699e-107	B_cell_1	MRPS15
MPLKIP	8.05588e-112	1.25483	0.484	0.112	1.46722e-107	B_cell_1	MPLKIP
TCERG1	1.03524e-111	0.848227	0.705	0.261	1.88549e-107	B_cell_1	TCERG1
AKIRIN1	1.30015e-111	0.850284	0.706	0.268	2.36796e-107	B_cell_1	AKIRIN1
KPNA3	1.54808e-111	0.966693	0.651	0.225	2.81952e-107	B_cell_1	KPNA3
STRAP	2.34292e-111	0.773068	0.694	0.246	4.26717e-107	B_cell_1	STRAP
ACSM3	6.75578e-111	1.05014	0.814	0.425	1.23043e-106	B_cell_1	ACSM3
CCDC69	1.05956e-110	0.775423	0.702	0.254	1.92977e-106	B_cell_1	CCDC69
TCF3	1.14232e-110	0.658664	0.673	0.221	2.0805e-106	B_cell_1	TCF3
C11orf80	1.4814e-110	0.906982	0.648	0.216	2.69807e-106	B_cell_1	C11orf80
PIAS2	2.28772e-110	0.944252	0.613	0.197	4.16662e-106	B_cell_1	PIAS2
NDUFB9	2.71268e-110	0.861971	0.763	0.314	4.9406e-106	B_cell_1	NDUFB9
PLAC8	4.40858e-110	0.775781	0.841	0.42	8.02935e-106	B_cell_1	PLAC8
CD70	8.74763e-110	0.781418	0.611	0.189	1.59321e-105	B_cell_1	CD70
ATP5ME	1.17728e-109	0.849669	0.844	0.415	2.14418e-105	B_cell_1	ATP5ME
SRM	1.3547e-109	1.33579	0.447	0.09	2.46731e-105	B_cell_1	SRM
PAICS	1.36825e-109	1.63119	0.4	0.063	2.49199e-105	B_cell_1	PAICS
DYM	1.68243e-109	0.844104	0.748	0.321	3.06422e-105	B_cell_1	DYM
VPS13A	1.892e-109	0.936975	0.538	0.145	3.4459e-105	B_cell_1	VPS13A
GTF2A2	3.12131e-109	0.829862	0.64	0.216	5.68484e-105	B_cell_1	GTF2A2
NAA38	6.88943e-109	0.840916	0.657	0.229	1.25477e-104	B_cell_1	NAA38
ENO1	8.77489e-109	0.789222	0.715	0.266	1.59817e-104	B_cell_1	ENO1
NIFK	1.427e-108	1.26876	0.473	0.107	2.599e-104	B_cell_1	NIFK
ATXN10	1.72412e-108	0.78621	0.673	0.234	3.14014e-104	B_cell_1	ATXN10
FRY	1.96212e-108	1.47035	0.424	0.081	3.57361e-104	B_cell_1	FRY
CAPRIN1	2.08309e-108	0.821741	0.692	0.26	3.79392e-104	B_cell_1	CAPRIN1
PPP1R14B	2.32789e-108	0.934205	0.589	0.179	4.23979e-104	B_cell_1	PPP1R14B
MTA3	2.38138e-108	0.935069	0.528	0.136	4.33721e-104	B_cell_1	MTA3
RP9	3.26652e-108	0.729859	0.535	0.141	5.94931e-104	B_cell_1	RP9
TP53	7.72035e-108	1.0117	0.506	0.124	1.40611e-103	B_cell_1	TP53
ILF2	8.16143e-108	0.769405	0.633	0.209	1.48644e-103	B_cell_1	ILF2
AC096711.2	9.89037e-108	1.62575	0.416	0.074	1.80133e-103	B_cell_1	AC096711.2
AC118549.1	1.48907e-107	0.868008	0.668	0.24	2.71204e-103	B_cell_1	AC118549.1
CSNK2A1	1.69505e-107	0.844743	0.604	0.186	3.0872e-103	B_cell_1	CSNK2A1
RAD23B	2.9412e-107	0.831614	0.739	0.296	5.35681e-103	B_cell_1	RAD23B
ABI1	3.47596e-107	0.722601	0.937	0.643	6.33076e-103	B_cell_1	ABI1
AKR1A1	3.90144e-107	0.710048	0.606	0.188	7.10569e-103	B_cell_1	AKR1A1
LINC01572	1.58147e-106	1.43838	0.473	0.115	2.88034e-102	B_cell_1	LINC01572
WIPI2	1.99689e-106	0.692851	0.663	0.228	3.63694e-102	B_cell_1	WIPI2
AC027097.2	2.06305e-106	1.186	0.489	0.121	3.75743e-102	B_cell_1	AC027097.2
SMC4	2.16905e-106	1.32664	0.509	0.139	3.9505e-102	B_cell_1	SMC4
NCBP2	2.23784e-106	0.747563	0.598	0.183	4.07577e-102	B_cell_1	NCBP2
APBB2	2.66668e-106	1.26962	0.452	0.095	4.85683e-102	B_cell_1	APBB2
ATP5MC3	3.29569e-106	0.832992	0.746	0.313	6.00244e-102	B_cell_1	ATP5MC3
ETFA	3.36957e-106	0.918191	0.551	0.161	6.13699e-102	B_cell_1	ETFA
ATP5F1B	3.84554e-106	0.801956	0.624	0.205	7.00389e-102	B_cell_1	ATP5F1B
TIMM17A	4.70423e-106	1.00748	0.504	0.127	8.56782e-102	B_cell_1	TIMM17A
PEBP1	5.48473e-106	0.741296	0.7	0.263	9.98934e-102	B_cell_1	PEBP1
CDHR3	8.56948e-106	2.56387	0.342	0.035	1.56076e-101	B_cell_1	CDHR3
BTF3L4	1.12115e-105	0.701241	0.682	0.243	2.04194e-101	B_cell_1	BTF3L4
EIF2AK1	1.18093e-105	0.756241	0.592	0.183	2.15082e-101	B_cell_1	EIF2AK1
HNRNPA1	1.42272e-105	0.736358	0.902	0.597	2.59121e-101	B_cell_1	HNRNPA1
MRPL47	1.61151e-105	0.882079	0.592	0.185	2.93505e-101	B_cell_1	MRPL47
FNTA	1.8833e-105	0.808604	0.594	0.182	3.43006e-101	B_cell_1	FNTA
MRPS21	2.04113e-105	0.70663	0.672	0.238	3.71751e-101	B_cell_1	MRPS21
SPTBN1	2.23753e-105	0.906248	0.722	0.285	4.07522e-101	B_cell_1	SPTBN1
MCOLN2	2.40818e-105	0.836878	0.725	0.284	4.38601e-101	B_cell_1	MCOLN2
HELLS	2.61877e-105	1.38474	0.454	0.103	4.76956e-101	B_cell_1	HELLS
MTSS1	2.67847e-105	0.873216	0.896	0.536	4.8783e-101	B_cell_1	MTSS1
CHCHD2	5.47151e-105	0.82614	0.874	0.552	9.96526e-101	B_cell_1	CHCHD2
SMARCA1	1.51634e-104	2.35227	0.335	0.031	2.76171e-100	B_cell_1	SMARCA1
AC022146.2	1.5694e-104	1.31562	0.464	0.109	2.85835e-100	B_cell_1	AC022146.2
ATP5F1C	1.60457e-104	0.761023	0.711	0.272	2.9224e-100	B_cell_1	ATP5F1C
SS18	1.68154e-104	0.915958	0.622	0.208	3.06259e-100	B_cell_1	SS18
RPLP0	1.7899e-104	0.71638	0.912	0.714	3.25994e-100	B_cell_1	RPLP0
DTD1	2.04323e-104	1.02252	0.465	0.104	3.72134e-100	B_cell_1	DTD1
OCA2	2.2883e-104	1.84656	0.389	0.062	4.16767e-100	B_cell_1	OCA2
R3HDM1	3.59236e-104	0.844321	0.662	0.243	6.54277e-100	B_cell_1	R3HDM1
EHBP1	3.91584e-104	0.948754	0.553	0.167	7.13192e-100	B_cell_1	EHBP1
ANP32A	5.63159e-104	0.788276	0.727	0.292	1.02568e-99	B_cell_1	ANP32A
PSMD4	5.97681e-104	0.955178	0.521	0.141	1.08856e-99	B_cell_1	PSMD4
KPNB1	1.31779e-103	0.790576	0.742	0.3	2.40009e-99	B_cell_1	KPNB1
PSMB7	1.82538e-103	0.77375	0.642	0.222	3.32457e-99	B_cell_1	PSMB7
PDLIM1	2.06022e-103	0.701894	0.667	0.231	3.75228e-99	B_cell_1	PDLIM1
MPZL1	2.52209e-103	1.97354	0.366	0.052	4.59347e-99	B_cell_1	MPZL1
PTMS	3.24944e-103	1.8884	0.365	0.051	5.91821e-99	B_cell_1	PTMS
UBE2E1	4.65263e-103	0.848729	0.685	0.265	8.47384e-99	B_cell_1	UBE2E1
SHOC2	5.87648e-103	0.803337	0.821	0.421	1.07028e-98	B_cell_1	SHOC2
EIF5A	1.19327e-102	0.790458	0.743	0.314	2.1733e-98	B_cell_1	EIF5A
CDK14	1.49971e-102	0.79594	0.916	0.647	2.73142e-98	B_cell_1	CDK14
KLHL2	1.69905e-102	1.13981	0.589	0.2	3.09448e-98	B_cell_1	KLHL2
PPIH	1.9476e-102	1.06694	0.477	0.116	3.54716e-98	B_cell_1	PPIH
NOP56	2.05756e-102	0.915575	0.569	0.177	3.74743e-98	B_cell_1	NOP56
PSMA4	2.31976e-102	0.802371	0.709	0.284	4.22497e-98	B_cell_1	PSMA4
ACADM	3.17742e-102	0.634946	0.746	0.296	5.78703e-98	B_cell_1	ACADM
NDUFAB1	5.73102e-102	1.145	0.488	0.13	1.04379e-97	B_cell_1	NDUFAB1
CCT8	5.84428e-102	0.749625	0.589	0.186	1.06442e-97	B_cell_1	CCT8
SCX	8.73866e-102	1.35787	0.419	0.082	1.59157e-97	B_cell_1	SCX
PTK2	8.98331e-102	1.30624	0.474	0.119	1.63613e-97	B_cell_1	PTK2
PARD3	1.52337e-101	2.01505	0.345	0.041	2.77451e-97	B_cell_1	PARD3
SMARCC1	1.68351e-101	0.720486	0.877	0.482	3.06618e-97	B_cell_1	SMARCC1
MRPL42	2.29052e-101	0.666361	0.542	0.152	4.17172e-97	B_cell_1	MRPL42
EIF4G3	2.95471e-101	0.771654	0.814	0.415	5.38141e-97	B_cell_1	EIF4G3
ATIC	6.84412e-101	1.47789	0.398	0.07	1.24652e-96	B_cell_1	ATIC
ZHX2	8.56885e-101	0.824439	0.704	0.278	1.56064e-96	B_cell_1	ZHX2
NDUFS6	9.34591e-101	0.71875	0.639	0.219	1.70217e-96	B_cell_1	NDUFS6
PIK3R3	9.50009e-101	2.46766	0.316	0.026	1.73025e-96	B_cell_1	PIK3R3
POLR2I	1.10741e-100	0.8281	0.516	0.141	2.01693e-96	B_cell_1	POLR2I
APEX1	1.18454e-100	0.745702	0.614	0.203	2.15741e-96	B_cell_1	APEX1
YWHAE	4.36389e-100	0.713184	0.874	0.481	7.94795e-96	B_cell_1	YWHAE
MBNL2	1.10343e-99	0.904885	0.733	0.323	2.00968e-95	B_cell_1	MBNL2
CKS2	1.23901e-99	1.68195	0.398	0.076	2.25661e-95	B_cell_1	CKS2
TBC1D1	1.31514e-99	0.780513	0.848	0.429	2.39526e-95	B_cell_1	TBC1D1
TUBB	1.34169e-99	1.33446	0.67	0.31	2.44361e-95	B_cell_1	TUBB
PRKACB	1.61078e-99	0.983447	0.525	0.153	2.93371e-95	B_cell_1	PRKACB
RAC1	1.89592e-99	0.686224	0.814	0.378	3.45304e-95	B_cell_1	RAC1
RPRD1A	2.08366e-99	0.727723	0.594	0.195	3.79497e-95	B_cell_1	RPRD1A
ZNF721	2.24806e-99	0.670002	0.681	0.255	4.0944e-95	B_cell_1	ZNF721
QRSL1	6.73848e-99	0.786221	0.519	0.142	1.22728e-94	B_cell_1	QRSL1
CECR2	7.03658e-99	2.10095	0.348	0.047	1.28157e-94	B_cell_1	CECR2
CPSF6	9.06163e-99	0.713711	0.766	0.323	1.65039e-94	B_cell_1	CPSF6
MAP1B	9.07029e-99	3.19241	0.297	0.017	1.65197e-94	B_cell_1	MAP1B
CCT7	2.3305e-98	0.847688	0.504	0.138	4.24455e-94	B_cell_1	CCT7
LINC01473	3.13917e-98	0.809826	0.592	0.203	5.71738e-94	B_cell_1	LINC01473
ACAA2	3.94767e-98	1.32645	0.405	0.078	7.18989e-94	B_cell_1	ACAA2
TAF2	4.5085e-98	0.794593	0.641	0.234	8.21133e-94	B_cell_1	TAF2
NUDCD3	1.18142e-97	0.829016	0.515	0.143	2.15171e-93	B_cell_1	NUDCD3
RERE	1.28681e-97	0.78302	0.895	0.565	2.34367e-93	B_cell_1	RERE
TXNL1	4.27191e-97	0.681202	0.602	0.2	7.78043e-93	B_cell_1	TXNL1
ATP8B1	5.49601e-97	1.05801	0.467	0.117	1.00099e-92	B_cell_1	ATP8B1
DDX21	7.68004e-97	0.709008	0.777	0.342	1.39877e-92	B_cell_1	DDX21
SCFD2	1.74301e-96	0.945815	0.569	0.195	3.17454e-92	B_cell_1	SCFD2
MIB1	2.68727e-96	0.86958	0.547	0.171	4.89433e-92	B_cell_1	MIB1
BEST3	2.74516e-96	3.3672	0.299	0.023	4.99976e-92	B_cell_1	BEST3
LEMD3	3.06963e-96	0.8887	0.535	0.158	5.59072e-92	B_cell_1	LEMD3
REPIN1	3.96344e-96	1.05022	0.409	0.081	7.21861e-92	B_cell_1	REPIN1
MDH2	4.06193e-96	0.773091	0.57	0.182	7.39799e-92	B_cell_1	MDH2
GART	9.84725e-96	0.985584	0.502	0.14	1.79348e-91	B_cell_1	GART
WDR41	2.71107e-95	0.904661	0.485	0.131	4.93767e-91	B_cell_1	WDR41
WASF1	4.13636e-95	2.5753	0.306	0.027	7.53355e-91	B_cell_1	WASF1
ZNF22	4.72182e-95	1.03487	0.431	0.098	8.59986e-91	B_cell_1	ZNF22
RCC2	5.67035e-95	0.825527	0.5	0.138	1.03274e-90	B_cell_1	RCC2
HNRNPC	6.90901e-95	0.57152	0.95	0.682	1.25834e-90	B_cell_1	HNRNPC
APOC2	7.16441e-95	3.16288	0.295	0.021	1.30485e-90	B_cell_1	APOC2
SRP19	7.53858e-95	0.59812	0.629	0.219	1.373e-90	B_cell_1	SRP19
PSMA1	8.86541e-95	0.70738	0.761	0.323	1.61466e-90	B_cell_1	PSMA1
HTT	2.66464e-94	0.811826	0.669	0.269	4.8531e-90	B_cell_1	HTT
GIHCG	2.94912e-94	1.52089	0.378	0.069	5.37123e-90	B_cell_1	GIHCG
ROMO1	3.6119e-94	0.713857	0.638	0.228	6.57835e-90	B_cell_1	ROMO1
EBF1	3.85079e-94	0.724219	0.667	0.267	7.01344e-90	B_cell_1	EBF1
MYL6B	3.87709e-94	0.984111	0.412	0.086	7.06135e-90	B_cell_1	MYL6B
RPA3	5.31457e-94	0.977788	0.56	0.187	9.67943e-90	B_cell_1	RPA3
UBE2E3	6.307e-94	0.624182	0.74	0.313	1.14869e-89	B_cell_1	UBE2E3
MRPL13	6.81617e-94	0.915045	0.431	0.097	1.24143e-89	B_cell_1	MRPL13
NSMCE2	8.8587e-94	0.707035	0.766	0.364	1.61344e-89	B_cell_1	NSMCE2
FADS3	8.88988e-94	0.737588	0.565	0.176	1.61911e-89	B_cell_1	FADS3
NDUFAF3	1.35141e-93	1.42922	0.403	0.087	2.46132e-89	B_cell_1	NDUFAF3
UVRAG	1.47992e-93	0.716839	0.889	0.546	2.69538e-89	B_cell_1	UVRAG
RRP15	1.52444e-93	0.954447	0.434	0.102	2.77646e-89	B_cell_1	RRP15
FKBP4	1.71983e-93	1.47292	0.366	0.061	3.13233e-89	B_cell_1	FKBP4
KDM1A	1.88435e-93	0.978873	0.487	0.133	3.43197e-89	B_cell_1	KDM1A
NDUFS5	2.4356e-93	0.738042	0.786	0.357	4.43595e-89	B_cell_1	NDUFS5
TNFRSF13B	2.7682e-93	0.728532	0.488	0.129	5.04172e-89	B_cell_1	TNFRSF13B
ZMYM4	3.9068e-93	0.734742	0.671	0.265	7.11546e-89	B_cell_1	ZMYM4
BTK	4.41417e-93	0.801191	0.486	0.131	8.03952e-89	B_cell_1	BTK
STX18-AS1	4.5269e-93	1.69383	0.357	0.059	8.24483e-89	B_cell_1	STX18-AS1
SCMH1	4.9427e-93	0.848488	0.58	0.203	9.00215e-89	B_cell_1	SCMH1
RTRAF	5.27798e-93	0.651656	0.61	0.211	9.61279e-89	B_cell_1	RTRAF
FAM135A	5.33639e-93	1.22626	0.405	0.085	9.71916e-89	B_cell_1	FAM135A
RHEX	8.41069e-93	0.899032	0.738	0.323	1.53184e-88	B_cell_1	RHEX
TCF4-AS1	8.44312e-93	1.71793	0.348	0.052	1.53775e-88	B_cell_1	TCF4-AS1
SMARCE1	9.48353e-93	0.58803	0.66	0.246	1.72723e-88	B_cell_1	SMARCE1
GNL2	9.96985e-93	0.804406	0.439	0.102	1.81581e-88	B_cell_1	GNL2
CAMK4	9.99211e-93	1.56573	0.41	0.096	1.81986e-88	B_cell_1	CAMK4
RPF2	1.08538e-92	0.958427	0.41	0.086	1.9768e-88	B_cell_1	RPF2
SH3D19	1.1274e-92	0.852955	0.496	0.141	2.05334e-88	B_cell_1	SH3D19
GABPB1-AS1	1.21067e-92	0.697662	0.721	0.296	2.205e-88	B_cell_1	GABPB1-AS1
SNRPD3	1.36521e-92	0.673692	0.645	0.24	2.48646e-88	B_cell_1	SNRPD3
FBL	1.57148e-92	0.747933	0.513	0.149	2.86214e-88	B_cell_1	FBL
TAPT1-AS1	2.52554e-92	1.80237	0.353	0.058	4.59976e-88	B_cell_1	TAPT1-AS1
KIAA0040	2.86875e-92	0.68018	0.573	0.189	5.22486e-88	B_cell_1	KIAA0040
HDDC2	3.82921e-92	1.40362	0.371	0.066	6.97415e-88	B_cell_1	HDDC2
OPN3	4.6005e-92	1.07581	0.407	0.086	8.37889e-88	B_cell_1	OPN3
BCR	8.52167e-92	1.06922	0.495	0.145	1.55205e-87	B_cell_1	BCR
EWSR1	1.58003e-91	0.651701	0.688	0.269	2.8777e-87	B_cell_1	EWSR1
LARS	2.07636e-91	0.643023	0.598	0.203	3.78167e-87	B_cell_1	LARS
FAM207A	2.15927e-91	1.26758	0.397	0.085	3.93267e-87	B_cell_1	FAM207A
EIF3H	2.39936e-91	0.675323	0.832	0.405	4.36996e-87	B_cell_1	EIF3H
CERS4	2.96287e-91	0.906134	0.534	0.169	5.39627e-87	B_cell_1	CERS4
NBDY	2.99417e-91	0.562588	0.667	0.247	5.45329e-87	B_cell_1	NBDY
ANKRD36C	3.72183e-91	1.04212	0.474	0.131	6.77857e-87	B_cell_1	ANKRD36C
PRKAR1B	4.65778e-91	1.68712	0.353	0.057	8.48322e-87	B_cell_1	PRKAR1B
PSMC1	4.83077e-91	0.766763	0.502	0.145	8.79828e-87	B_cell_1	PSMC1
CEP63	5.50493e-91	0.833876	0.501	0.144	1.00261e-86	B_cell_1	CEP63
NDUFAF8	5.99591e-91	0.839046	0.485	0.136	1.09204e-86	B_cell_1	NDUFAF8
PLCL2	7.09216e-91	0.738729	0.899	0.572	1.2917e-86	B_cell_1	PLCL2
UBE2I	7.84814e-91	0.598463	0.709	0.286	1.42938e-86	B_cell_1	UBE2I
MTMR1	1.19394e-90	0.801387	0.535	0.169	2.17451e-86	B_cell_1	MTMR1
PRDM2	3.12753e-90	0.70001	0.965	0.791	5.69617e-86	B_cell_1	PRDM2
DCAF6	4.07277e-90	0.713167	0.542	0.173	7.41774e-86	B_cell_1	DCAF6
GADD45GIP1	4.73313e-90	0.685281	0.547	0.176	8.62046e-86	B_cell_1	GADD45GIP1
PUF60	5.04745e-90	0.739581	0.507	0.151	9.19291e-86	B_cell_1	PUF60
SF3A3	5.47558e-90	0.784703	0.51	0.151	9.97267e-86	B_cell_1	SF3A3
BARD1	6.19453e-90	1.30853	0.409	0.094	1.12821e-85	B_cell_1	BARD1
G3BP1	7.99936e-90	0.635355	0.614	0.222	1.45692e-85	B_cell_1	G3BP1
HMCES	8.33198e-90	0.633873	0.536	0.164	1.5175e-85	B_cell_1	HMCES
GNL3	9.78466e-90	0.981221	0.438	0.108	1.78208e-85	B_cell_1	GNL3
PARK7	1.4541e-89	0.634488	0.672	0.262	2.64835e-85	B_cell_1	PARK7
MTHFD2L	2.30377e-89	0.967101	0.452	0.119	4.19586e-85	B_cell_1	MTHFD2L
SP4	2.46522e-89	0.838108	0.496	0.145	4.48991e-85	B_cell_1	SP4
ZNF827	2.58306e-89	0.817581	0.503	0.145	4.70452e-85	B_cell_1	ZNF827
RBM8A	3.37849e-89	0.66324	0.797	0.381	6.15325e-85	B_cell_1	RBM8A
DHX9	3.63451e-89	0.693007	0.759	0.354	6.61953e-85	B_cell_1	DHX9
IER3IP1	3.66284e-89	1.09981	0.403	0.087	6.67114e-85	B_cell_1	IER3IP1
CLECL1	4.14353e-89	0.654106	0.681	0.267	7.54662e-85	B_cell_1	CLECL1
NDUFA13	4.19577e-89	0.749821	0.848	0.463	7.64176e-85	B_cell_1	NDUFA13
ELAVL1	5.37343e-89	0.655716	0.528	0.161	9.78662e-85	B_cell_1	ELAVL1
RALA	6.54661e-89	0.707133	0.483	0.137	1.19233e-84	B_cell_1	RALA
BICD2	8.07831e-89	0.620128	0.57	0.189	1.4713e-84	B_cell_1	BICD2
SLC9A7	9.63451e-89	0.649577	0.683	0.276	1.75473e-84	B_cell_1	SLC9A7
EEF1E1	9.79553e-89	1.33815	0.368	0.069	1.78406e-84	B_cell_1	EEF1E1
LETM1	1.37303e-88	1.05676	0.385	0.078	2.5007e-84	B_cell_1	LETM1
ULK4	1.38189e-88	0.788011	0.589	0.212	2.51684e-84	B_cell_1	ULK4
PARG	1.97697e-88	0.727989	0.524	0.164	3.60066e-84	B_cell_1	PARG
AC104596.1	2.54458e-88	2.14441	0.312	0.038	4.63445e-84	B_cell_1	AC104596.1
DHRSX	2.91514e-88	0.684267	0.566	0.194	5.30935e-84	B_cell_1	DHRSX
LCORL	3.4985e-88	0.848815	0.533	0.176	6.37181e-84	B_cell_1	LCORL
PELI2	4.24712e-88	0.804527	0.533	0.175	7.73528e-84	B_cell_1	PELI2
MTHFD1L	4.77206e-88	1.03512	0.438	0.112	8.69135e-84	B_cell_1	MTHFD1L
CCDC14	9.90269e-88	0.75626	0.548	0.18	1.80358e-83	B_cell_1	CCDC14
PSMD1	1.12464e-87	0.669908	0.536	0.173	2.04831e-83	B_cell_1	PSMD1
MED12L	1.14654e-87	1.77332	0.312	0.038	2.0882e-83	B_cell_1	MED12L
COA4	1.2144e-87	1.15966	0.415	0.1	2.21179e-83	B_cell_1	COA4
VDAC2	1.58461e-87	0.656611	0.569	0.191	2.88605e-83	B_cell_1	VDAC2
SUMF2	1.82003e-87	0.614288	0.548	0.174	3.31482e-83	B_cell_1	SUMF2
RFX7	1.95696e-87	0.716298	0.725	0.323	3.56421e-83	B_cell_1	RFX7
ACACA	3.24981e-87	0.787399	0.505	0.153	5.91888e-83	B_cell_1	ACACA
RBX1	3.75019e-87	0.66031	0.748	0.331	6.83021e-83	B_cell_1	RBX1
DANCR	4.25757e-87	0.682346	0.472	0.13	7.75432e-83	B_cell_1	DANCR
SUPT16H	4.62345e-87	0.670649	0.586	0.208	8.42068e-83	B_cell_1	SUPT16H
MAGEF1	5.14569e-87	1.18835	0.334	0.05	9.37184e-83	B_cell_1	MAGEF1
MNS1	7.17237e-87	3.15359	0.266	0.014	1.3063e-82	B_cell_1	MNS1
SMG7	7.17487e-87	0.640751	0.646	0.252	1.30676e-82	B_cell_1	SMG7
SF3B6	8.08628e-87	0.617463	0.672	0.263	1.47275e-82	B_cell_1	SF3B6
DCLK2	1.15546e-86	1.2038	0.391	0.084	2.10444e-82	B_cell_1	DCLK2
UBE2M	1.19622e-86	0.73934	0.466	0.128	2.17868e-82	B_cell_1	UBE2M
LSM 3.00	1.27819e-86	0.680082	0.541	0.179	2.32797e-82	B_cell_1	LSM 3.00
PRPF40A	1.38429e-86	0.574395	0.783	0.359	2.52121e-82	B_cell_1	PRPF40A
MND1	2.18323e-86	2.08023	0.302	0.035	3.97632e-82	B_cell_1	MND1
LMO7	2.32065e-86	1.0635	0.419	0.102	4.22659e-82	B_cell_1	LMO7
MCM3	2.70319e-86	1.50235	0.367	0.073	4.92331e-82	B_cell_1	MCM3
HSPB1	2.78705e-86	0.533289	0.576	0.197	5.07605e-82	B_cell_1	HSPB1
ABCB1	3.22756e-86	2.2663	0.297	0.033	5.87835e-82	B_cell_1	ABCB1
ASB3	3.50276e-86	0.624684	0.628	0.237	6.37958e-82	B_cell_1	ASB3
UPF3A	4.3921e-86	0.537076	0.754	0.32	7.99934e-82	B_cell_1	UPF3A
MRPL51	4.42122e-86	0.895417	0.462	0.127	8.05237e-82	B_cell_1	MRPL51
MAST2	5.2065e-86	1.58299	0.343	0.06	9.4826e-82	B_cell_1	MAST2
SLIRP	5.21314e-86	0.667013	0.567	0.193	9.49469e-82	B_cell_1	SLIRP
DDHD1	6.42441e-86	0.643848	0.596	0.218	1.17008e-81	B_cell_1	DDHD1
COX6C	7.534e-86	0.677407	0.838	0.433	1.37217e-81	B_cell_1	COX6C
PSMA6	8.27802e-86	0.711586	0.604	0.216	1.50768e-81	B_cell_1	PSMA6
GPATCH4	9.00695e-86	1.17411	0.371	0.074	1.64044e-81	B_cell_1	GPATCH4
HDHD2	9.35075e-86	1.0361	0.396	0.087	1.70305e-81	B_cell_1	HDHD2
CD47	1.04757e-85	0.613395	0.797	0.366	1.90795e-81	B_cell_1	CD47
C8orf33	1.12758e-85	0.58541	0.459	0.124	2.05366e-81	B_cell_1	C8orf33
SQLE	1.2026e-85	1.01359	0.432	0.111	2.19029e-81	B_cell_1	SQLE
RABGGTB	1.2257e-85	0.654609	0.53	0.17	2.23238e-81	B_cell_1	RABGGTB
LINC01480	1.33866e-85	0.704638	0.506	0.155	2.4381e-81	B_cell_1	LINC01480
YAF2	1.40281e-85	0.754065	0.564	0.197	2.55494e-81	B_cell_1	YAF2
UBE2N	1.40345e-85	0.618532	0.662	0.259	2.55611e-81	B_cell_1	UBE2N
ANKRD17	1.41339e-85	0.727099	0.766	0.376	2.57421e-81	B_cell_1	ANKRD17
SUCLA2	1.9726e-85	0.734366	0.495	0.145	3.5927e-81	B_cell_1	SUCLA2
ZDBF2	2.35532e-85	2.40146	0.282	0.025	4.28975e-81	B_cell_1	ZDBF2
HMGN3	2.57247e-85	0.579396	0.696	0.28	4.68524e-81	B_cell_1	HMGN3
SRP9	4.38716e-85	0.703616	0.655	0.263	7.99034e-81	B_cell_1	SRP9
DDX52	5.12002e-85	0.816904	0.485	0.144	9.32509e-81	B_cell_1	DDX52
CHD3	5.15493e-85	0.692391	0.547	0.179	9.38868e-81	B_cell_1	CHD3
ATAD2	6.93123e-85	0.960027	0.473	0.143	1.26239e-80	B_cell_1	ATAD2
HACD3	7.57492e-85	1.22232	0.383	0.084	1.37962e-80	B_cell_1	HACD3
MRPS27	8.01597e-85	0.75711	0.477	0.138	1.45995e-80	B_cell_1	MRPS27
TYW3	8.25539e-85	0.755392	0.449	0.121	1.50355e-80	B_cell_1	TYW3
GCSAM	1.10789e-84	2.61872	0.272	0.02	2.0178e-80	B_cell_1	GCSAM
HLCS	1.19181e-84	0.691661	0.491	0.151	2.17065e-80	B_cell_1	HLCS
PSMA5	1.43734e-84	0.64987	0.535	0.174	2.61783e-80	B_cell_1	PSMA5
TOP1MT	1.45394e-84	1.1002	0.373	0.076	2.64806e-80	B_cell_1	TOP1MT
NUTF2	1.65292e-84	0.880806	0.433	0.111	3.01046e-80	B_cell_1	NUTF2
ZRANB2	1.71251e-84	0.609884	0.829	0.411	3.119e-80	B_cell_1	ZRANB2
TMEM263	2.27273e-84	0.628552	0.527	0.167	4.13932e-80	B_cell_1	TMEM263
TIMM23	2.65281e-84	1.12421	0.425	0.11	4.83156e-80	B_cell_1	TIMM23
DDB1	3.59254e-84	1.02896	0.425	0.11	6.54309e-80	B_cell_1	DDB1
PCCB	3.94814e-84	1.2794	0.338	0.057	7.19075e-80	B_cell_1	PCCB
ACBD6	4.22498e-84	0.679254	0.622	0.235	7.69495e-80	B_cell_1	ACBD6
CDK13	4.40803e-84	0.64997	0.73	0.334	8.02834e-80	B_cell_1	CDK13
RMND5A	4.54399e-84	0.768872	0.48	0.142	8.27597e-80	B_cell_1	RMND5A
UBE2G2	5.32826e-84	0.545926	0.626	0.23	9.70436e-80	B_cell_1	UBE2G2
DLEU1	5.46285e-84	0.545091	0.603	0.231	9.94949e-80	B_cell_1	DLEU1
SNTB1	8.3184e-84	1.05816	0.462	0.142	1.51503e-79	B_cell_1	SNTB1
GATD3A	8.47527e-84	1.64296	0.319	0.047	1.5436e-79	B_cell_1	GATD3A
PVT1	9.13061e-84	1.09036	0.433	0.118	1.66296e-79	B_cell_1	PVT1
CACNA1A	9.16977e-84	1.47872	0.31	0.041	1.67009e-79	B_cell_1	CACNA1A
EIF4G1	9.59157e-84	0.842065	0.47	0.141	1.74691e-79	B_cell_1	EIF4G1
TIMM13	1.16998e-83	0.954596	0.425	0.11	2.13089e-79	B_cell_1	TIMM13
HDGF	1.19555e-83	0.810931	0.48	0.141	2.17745e-79	B_cell_1	HDGF
CEP70	1.42574e-83	1.17521	0.348	0.064	2.59671e-79	B_cell_1	CEP70
CALU	1.45224e-83	0.897537	0.427	0.11	2.64497e-79	B_cell_1	CALU
NPLOC4	2.01267e-83	0.706715	0.65	0.259	3.66567e-79	B_cell_1	NPLOC4
MAN2A1	2.31805e-83	0.746308	0.771	0.383	4.22186e-79	B_cell_1	MAN2A1
MRPS16	2.77074e-83	0.891216	0.414	0.102	5.04636e-79	B_cell_1	MRPS16
SKAP2	3.26712e-83	0.574093	0.691	0.28	5.9504e-79	B_cell_1	SKAP2
VWA8	3.64198e-83	0.775841	0.553	0.193	6.63314e-79	B_cell_1	VWA8
GMPS	4.16875e-83	1.06792	0.41	0.102	7.59255e-79	B_cell_1	GMPS
OCIAD1	5.76589e-83	0.543579	0.687	0.278	1.05014e-78	B_cell_1	OCIAD1
RPL7L1	5.89234e-83	0.856302	0.42	0.106	1.07317e-78	B_cell_1	RPL7L1
TRAM2	8.13465e-83	0.674702	0.459	0.128	1.48156e-78	B_cell_1	TRAM2
TMA16	1.0571e-82	1.02789	0.388	0.09	1.92529e-78	B_cell_1	TMA16
C7orf50	1.3251e-82	0.775051	0.462	0.135	2.41341e-78	B_cell_1	C7orf50
MRPS34	1.62435e-82	0.823882	0.47	0.139	2.95843e-78	B_cell_1	MRPS34
RBFA	1.74565e-82	1.07763	0.356	0.069	3.17936e-78	B_cell_1	RBFA
LAMTOR5	2.27445e-82	0.615276	0.569	0.2	4.14246e-78	B_cell_1	LAMTOR5
CCDC191	2.67299e-82	0.540466	0.851	0.42	4.86832e-78	B_cell_1	CCDC191
HSP90AA1	3.37755e-82	0.755341	0.928	0.725	6.15153e-78	B_cell_1	HSP90AA1
METTL16	4.42554e-82	0.584001	0.598	0.219	8.06023e-78	B_cell_1	METTL16
CD79B	4.89395e-82	0.466164	0.786	0.362	8.91336e-78	B_cell_1	CD79B
TSN	5.70172e-82	0.638979	0.439	0.116	1.03845e-77	B_cell_1	TSN
YEATS2	6.06611e-82	0.778021	0.571	0.204	1.10482e-77	B_cell_1	YEATS2
SNRPB2	6.24801e-82	0.610566	0.638	0.247	1.13795e-77	B_cell_1	SNRPB2
ROCK1	7.86309e-82	0.630728	0.854	0.474	1.4321e-77	B_cell_1	ROCK1
FAM91A1	8.87284e-82	0.747632	0.532	0.179	1.61601e-77	B_cell_1	FAM91A1
ANKRD28	9.46993e-82	0.681983	0.773	0.39	1.72476e-77	B_cell_1	ANKRD28
NOP14	1.11684e-81	0.916818	0.384	0.085	2.0341e-77	B_cell_1	NOP14
EIF3M	1.15585e-81	0.523626	0.658	0.261	2.10516e-77	B_cell_1	EIF3M
TDG	1.36672e-81	0.542286	0.567	0.196	2.48921e-77	B_cell_1	TDG
CDCA7L	1.43004e-81	0.531425	0.514	0.163	2.60454e-77	B_cell_1	CDCA7L
AFDN	1.68788e-81	1.0208	0.386	0.087	3.07414e-77	B_cell_1	AFDN
CORO2B	1.80655e-81	2.05756	0.296	0.038	3.29027e-77	B_cell_1	CORO2B
NDUFA11	1.85395e-81	0.599173	0.693	0.286	3.3766e-77	B_cell_1	NDUFA11
TUFM	1.88731e-81	0.539585	0.55	0.185	3.43737e-77	B_cell_1	TUFM
SNRPC	2.01347e-81	0.652044	0.518	0.168	3.66714e-77	B_cell_1	SNRPC
CDCA7	2.03671e-81	2.01943	0.301	0.042	3.70946e-77	B_cell_1	CDCA7
ANXA2	2.15209e-81	0.516281	0.552	0.185	3.9196e-77	B_cell_1	ANXA2
FKBP1A	2.21968e-81	0.440028	0.64	0.235	4.0427e-77	B_cell_1	FKBP1A
IARS	2.42552e-81	0.738846	0.442	0.121	4.41759e-77	B_cell_1	IARS
NDUFA12	2.46639e-81	0.662691	0.504	0.158	4.49204e-77	B_cell_1	NDUFA12
SLBP	3.20179e-81	1.00396	0.397	0.095	5.83142e-77	B_cell_1	SLBP
ZCRB1	3.33397e-81	0.692632	0.459	0.133	6.07216e-77	B_cell_1	ZCRB1
MRTO4	3.70557e-81	1.09819	0.336	0.059	6.74896e-77	B_cell_1	MRTO4
SNRPB	3.82164e-81	0.642299	0.668	0.274	6.96036e-77	B_cell_1	SNRPB
MAFA	3.98539e-81	1.97461	0.28	0.029	7.25859e-77	B_cell_1	MAFA
SOBP	4.15008e-81	2.18707	0.282	0.03	7.55855e-77	B_cell_1	SOBP
SEM1	5.24082e-81	0.5823	0.669	0.265	9.5451e-77	B_cell_1	SEM1
NAA25	6.04288e-81	0.659138	0.489	0.153	1.10059e-76	B_cell_1	NAA25
RPS17	6.0797e-81	0.602576	0.905	0.702	1.1073e-76	B_cell_1	RPS17
MRPL14	6.66305e-81	1.24642	0.348	0.069	1.21354e-76	B_cell_1	MRPL14
ITM2C	6.6902e-81	2.20298	0.283	0.032	1.21849e-76	B_cell_1	ITM2C
DAAM1	7.99367e-81	0.93265	0.389	0.091	1.45589e-76	B_cell_1	DAAM1
PIGN	8.70373e-81	0.910502	0.446	0.127	1.58521e-76	B_cell_1	PIGN
LINC01725	8.94569e-81	1.0149	0.453	0.137	1.62928e-76	B_cell_1	LINC01725
GLRX5	9.60801e-81	0.57282	0.455	0.13	1.74991e-76	B_cell_1	GLRX5
GPATCH2	1.02128e-80	0.864902	0.441	0.124	1.86005e-76	B_cell_1	GPATCH2
EIF4E	1.03074e-80	0.594085	0.595	0.222	1.87728e-76	B_cell_1	EIF4E
MTPAP	1.053e-80	0.662385	0.459	0.13	1.91783e-76	B_cell_1	MTPAP
SNHG29	1.08203e-80	0.720201	0.829	0.457	1.9707e-76	B_cell_1	SNHG29
MXD4	1.17565e-80	0.852277	0.438	0.124	2.14122e-76	B_cell_1	MXD4
LSM 4.00	1.38233e-80	0.757404	0.481	0.147	2.51763e-76	B_cell_1	LSM 4.00
CACYBP	1.43277e-80	0.479634	0.479	0.144	2.60951e-76	B_cell_1	CACYBP
COPB2	1.81515e-80	0.493727	0.492	0.149	3.30594e-76	B_cell_1	COPB2
NIBAN3	2.37945e-80	0.552975	0.831	0.409	4.3337e-76	B_cell_1	NIBAN3
STIM2	2.56102e-80	0.656852	0.856	0.49	4.66439e-76	B_cell_1	STIM2
OXR1	2.70787e-80	0.772519	0.458	0.133	4.93184e-76	B_cell_1	OXR1
TBL1XR1	2.78512e-80	0.665298	0.85	0.495	5.07254e-76	B_cell_1	TBL1XR1
PSMC3	2.9176e-80	0.796259	0.461	0.137	5.31383e-76	B_cell_1	PSMC3
TATDN1	3.27922e-80	0.629285	0.496	0.154	5.97244e-76	B_cell_1	TATDN1
CKS1B	3.57543e-80	1.54616	0.336	0.064	6.51193e-76	B_cell_1	CKS1B
XBP1	4.07631e-80	0.996164	0.408	0.106	7.42418e-76	B_cell_1	XBP1
HLTF	4.57462e-80	0.733078	0.41	0.102	8.33176e-76	B_cell_1	HLTF
BLNK	5.11455e-80	0.45536	0.658	0.249	9.31514e-76	B_cell_1	BLNK
MCM2	5.13597e-80	1.44644	0.324	0.054	9.35414e-76	B_cell_1	MCM2
DBNL	6.46544e-80	0.58756	0.561	0.199	1.17755e-75	B_cell_1	DBNL
DNM1L	6.55499e-80	0.744056	0.52	0.173	1.19386e-75	B_cell_1	DNM1L
VRK1	7.47556e-80	0.901563	0.422	0.113	1.36152e-75	B_cell_1	VRK1
RNASEH2B	9.66647e-80	0.462401	0.67	0.268	1.76055e-75	B_cell_1	RNASEH2B
INTS1	1.09508e-79	0.607992	0.552	0.19	1.99447e-75	B_cell_1	INTS1
MRPL39	1.25398e-79	1.45638	0.321	0.054	2.28387e-75	B_cell_1	MRPL39
RPL39L	1.45577e-79	1.06506	0.353	0.071	2.6514e-75	B_cell_1	RPL39L
MCM7	1.49163e-79	0.865984	0.402	0.101	2.7167e-75	B_cell_1	MCM7
CENPH	1.5524e-79	1.25761	0.335	0.063	2.82739e-75	B_cell_1	CENPH
CLNS1A	1.57746e-79	0.722912	0.481	0.152	2.87303e-75	B_cell_1	CLNS1A
AC090125.1	1.72207e-79	0.695227	0.803	0.449	3.13641e-75	B_cell_1	AC090125.1
MTX2	1.80686e-79	1.0608	0.35	0.07	3.29083e-75	B_cell_1	MTX2
BEX2	2.43042e-79	0.390248	0.537	0.176	4.42653e-75	B_cell_1	BEX2
MIR155HG	2.79591e-79	1.07388	0.421	0.114	5.09219e-75	B_cell_1	MIR155HG
COA1	3.07302e-79	0.525166	0.625	0.243	5.5969e-75	B_cell_1	COA1
ZNF428	3.19665e-79	0.67207	0.457	0.131	5.82206e-75	B_cell_1	ZNF428
FAM98B	3.20208e-79	1.11406	0.346	0.068	5.83194e-75	B_cell_1	FAM98B
CDK2AP1	3.23829e-79	1.15552	0.349	0.07	5.8979e-75	B_cell_1	CDK2AP1
OSTC	3.28437e-79	0.681065	0.516	0.173	5.98182e-75	B_cell_1	OSTC
DIS3L2	3.32792e-79	0.689189	0.506	0.164	6.06114e-75	B_cell_1	DIS3L2
ZNF433-AS1	3.84624e-79	0.742653	0.475	0.146	7.00516e-75	B_cell_1	ZNF433-AS1
USP13	4.13251e-79	1.48761	0.329	0.059	7.52655e-75	B_cell_1	USP13
BICD1	4.43946e-79	0.524871	0.797	0.389	8.08559e-75	B_cell_1	BICD1
LAMTOR2	4.71823e-79	0.741138	0.484	0.151	8.59332e-75	B_cell_1	LAMTOR2
GTF3C6	4.85404e-79	0.821382	0.442	0.124	8.84066e-75	B_cell_1	GTF3C6
MTHFD2	5.00477e-79	1.09778	0.38	0.091	9.11518e-75	B_cell_1	MTHFD2
UBA2	5.48268e-79	0.608105	0.585	0.214	9.9856e-75	B_cell_1	UBA2
MAGED1	5.6811e-79	0.656941	0.439	0.121	1.0347e-74	B_cell_1	MAGED1
TTC28	6.70502e-79	2.10737	0.307	0.05	1.22119e-74	B_cell_1	TTC28
CYC1	6.90343e-79	0.888467	0.399	0.1	1.25732e-74	B_cell_1	CYC1
HIBCH	8.23948e-79	0.768637	0.451	0.131	1.50066e-74	B_cell_1	HIBCH
GORASP2	9.11279e-79	0.592419	0.524	0.174	1.65971e-74	B_cell_1	GORASP2
CCT4	9.43314e-79	0.494048	0.702	0.295	1.71806e-74	B_cell_1	CCT4
MTCH2	9.62242e-79	0.753465	0.438	0.124	1.75253e-74	B_cell_1	MTCH2
SSB	1.05088e-78	0.508538	0.584	0.214	1.91397e-74	B_cell_1	SSB
SYNCRIP	1.33922e-78	0.596928	0.723	0.32	2.43912e-74	B_cell_1	SYNCRIP
ANAPC5	1.39216e-78	0.50547	0.625	0.239	2.53554e-74	B_cell_1	ANAPC5
PNPT1	1.90551e-78	1.11851	0.38	0.09	3.47051e-74	B_cell_1	PNPT1
MAGOH	2.03473e-78	0.498682	0.575	0.207	3.70586e-74	B_cell_1	MAGOH
MZT2B	2.77177e-78	0.519381	0.649	0.259	5.04823e-74	B_cell_1	MZT2B
ATP5MF	3.40152e-78	0.57828	0.655	0.258	6.19518e-74	B_cell_1	ATP5MF
KLHDC10	4.24283e-78	0.783321	0.411	0.111	7.72746e-74	B_cell_1	KLHDC10
SLC16A1-AS1	5.58022e-78	1.01973	0.401	0.102	1.01633e-73	B_cell_1	SLC16A1-AS1
SUZ12	5.73756e-78	0.499131	0.649	0.259	1.04498e-73	B_cell_1	SUZ12
GNB4	6.95933e-78	1.54123	0.336	0.068	1.2675e-73	B_cell_1	GNB4
PDCD5	7.09985e-78	0.948318	0.404	0.106	1.2931e-73	B_cell_1	PDCD5
DERL1	8.31746e-78	0.610631	0.473	0.142	1.51486e-73	B_cell_1	DERL1
PSMD7	9.10583e-78	0.538681	0.644	0.253	1.65845e-73	B_cell_1	PSMD7
SKAP1	9.19871e-78	0.448079	0.835	0.438	1.67536e-73	B_cell_1	SKAP1
TNPO1	1.01654e-77	0.481521	0.672	0.281	1.85143e-73	B_cell_1	TNPO1
AGPS	1.03253e-77	1.01321	0.403	0.105	1.88054e-73	B_cell_1	AGPS
FAM3C	1.20849e-77	0.645977	0.479	0.148	2.20102e-73	B_cell_1	FAM3C
C19orf48	1.42295e-77	1.03789	0.353	0.074	2.59161e-73	B_cell_1	C19orf48
ASMTL	1.46267e-77	0.847009	0.39	0.096	2.66396e-73	B_cell_1	ASMTL
GARS	1.71459e-77	0.707124	0.467	0.143	3.12278e-73	B_cell_1	GARS
DAP3	2.11236e-77	0.597875	0.507	0.167	3.84724e-73	B_cell_1	DAP3
GAS5	2.23321e-77	0.499215	0.752	0.341	4.06735e-73	B_cell_1	GAS5
CHCHD3	2.23377e-77	0.50841	0.701	0.3	4.06837e-73	B_cell_1	CHCHD3
LRRC58	2.24698e-77	0.674469	0.463	0.139	4.09242e-73	B_cell_1	LRRC58
RNASEH2C	2.70791e-77	0.647734	0.486	0.158	4.93192e-73	B_cell_1	RNASEH2C
MAP2K5	2.85548e-77	0.685155	0.57	0.213	5.20068e-73	B_cell_1	MAP2K5
NUDCD2	3.27301e-77	1.03589	0.366	0.084	5.96113e-73	B_cell_1	NUDCD2
PHKB	3.99805e-77	0.543474	0.705	0.306	7.28165e-73	B_cell_1	PHKB
RYK	4.31977e-77	0.537204	0.662	0.272	7.8676e-73	B_cell_1	RYK
OSBPL11	4.32966e-77	0.52134	0.588	0.219	7.88561e-73	B_cell_1	OSBPL11
ACP1	4.48442e-77	0.588287	0.474	0.146	8.16747e-73	B_cell_1	ACP1
ANP32B	4.61431e-77	0.622321	0.759	0.371	8.40404e-73	B_cell_1	ANP32B
TRABD	4.82513e-77	0.454573	0.56	0.199	8.78801e-73	B_cell_1	TRABD
NADK	4.94933e-77	0.621611	0.468	0.142	9.01422e-73	B_cell_1	NADK
VPREB3	5.11118e-77	0.641148	0.445	0.127	9.30899e-73	B_cell_1	VPREB3
DNAJC10	5.788e-77	0.773983	0.499	0.17	1.05417e-72	B_cell_1	DNAJC10
TRA2A	5.83341e-77	0.569368	0.931	0.668	1.06244e-72	B_cell_1	TRA2A
LUC7L3	6.23515e-77	0.551692	0.839	0.437	1.13561e-72	B_cell_1	LUC7L3
HACL1	6.23985e-77	0.835009	0.409	0.11	1.13646e-72	B_cell_1	HACL1
PLEKHA7	8.09073e-77	0.530196	0.513	0.172	1.47356e-72	B_cell_1	PLEKHA7
HSBP1	8.87542e-77	0.664973	0.449	0.133	1.61648e-72	B_cell_1	HSBP1
MIS18BP1	1.0194e-76	0.597382	0.66	0.288	1.85663e-72	B_cell_1	MIS18BP1
GALNT7	1.06775e-76	1.03454	0.404	0.109	1.9447e-72	B_cell_1	GALNT7
VEZT	1.08152e-76	0.665584	0.634	0.262	1.96977e-72	B_cell_1	VEZT
TRAPPC6A	1.1027e-76	0.645437	0.454	0.136	2.00835e-72	B_cell_1	TRAPPC6A
RNF216	1.13171e-76	0.564585	0.576	0.212	2.06119e-72	B_cell_1	RNF216
RAB3IP	1.25975e-76	0.868526	0.369	0.084	2.29438e-72	B_cell_1	RAB3IP
NUP107	1.31234e-76	0.660472	0.47	0.143	2.39016e-72	B_cell_1	NUP107
TLE1	1.5879e-76	0.490754	0.596	0.228	2.89204e-72	B_cell_1	TLE1
PRMT3	1.61839e-76	0.844396	0.453	0.139	2.94758e-72	B_cell_1	PRMT3
NUBPL	1.66433e-76	0.695333	0.569	0.219	3.03125e-72	B_cell_1	NUBPL
NDUFB10	1.73238e-76	0.499506	0.552	0.195	3.15519e-72	B_cell_1	NDUFB10
IP6K2	1.9501e-76	0.461293	0.767	0.343	3.55172e-72	B_cell_1	IP6K2
UBE2G1	2.14612e-76	0.615619	0.827	0.442	3.90874e-72	B_cell_1	UBE2G1
STX18	2.19807e-76	0.683977	0.457	0.139	4.00335e-72	B_cell_1	STX18
DCTPP1	2.22703e-76	1.24773	0.309	0.051	4.05609e-72	B_cell_1	DCTPP1
TSC22D1	2.33672e-76	0.845076	0.412	0.112	4.25587e-72	B_cell_1	TSC22D1
NT5C2	2.5285e-76	0.592544	0.745	0.348	4.60515e-72	B_cell_1	NT5C2
EIF6	2.54244e-76	0.791878	0.405	0.106	4.63055e-72	B_cell_1	EIF6
FILIP1L	2.83955e-76	1.00879	0.394	0.1	5.17168e-72	B_cell_1	FILIP1L
MRPL52	3.42061e-76	0.541533	0.602	0.229	6.22996e-72	B_cell_1	MRPL52
WDR35	4.40089e-76	0.849559	0.404	0.106	8.01533e-72	B_cell_1	WDR35
SLC20A2	4.69568e-76	0.809292	0.484	0.163	8.55224e-72	B_cell_1	SLC20A2
CNDP2	4.74833e-76	0.690434	0.45	0.135	8.64814e-72	B_cell_1	CNDP2
PKM	5.13729e-76	0.552713	0.592	0.223	9.35655e-72	B_cell_1	PKM
PHF20L1	5.32991e-76	0.44937	0.64	0.253	9.70736e-72	B_cell_1	PHF20L1
AGPAT4	5.8904e-76	0.749009	0.423	0.12	1.07282e-71	B_cell_1	AGPAT4
MRFAP1	5.91063e-76	0.44486	0.505	0.167	1.0765e-71	B_cell_1	MRFAP1
SNHG15	6.14884e-76	0.654026	0.459	0.142	1.11989e-71	B_cell_1	SNHG15
BFSP2	6.37255e-76	0.825473	0.573	0.234	1.16063e-71	B_cell_1	BFSP2
MIB2	6.519e-76	0.794335	0.384	0.095	1.1873e-71	B_cell_1	MIB2
LYAR	6.71527e-76	1.07641	0.367	0.086	1.22305e-71	B_cell_1	LYAR
RAD50	7.10627e-76	0.71667	0.432	0.123	1.29427e-71	B_cell_1	RAD50
BMP2K	7.14857e-76	1.16552	0.361	0.083	1.30197e-71	B_cell_1	BMP2K
TCEAL8	8.87e-76	0.89412	0.367	0.086	1.61549e-71	B_cell_1	TCEAL8
UCP2	9.44e-76	0.601039	0.811	0.428	1.71931e-71	B_cell_1	UCP2
ICE2	1.00964e-75	0.478049	0.492	0.157	1.83886e-71	B_cell_1	ICE2
PHB	1.12807e-75	0.739581	0.406	0.108	2.05456e-71	B_cell_1	PHB
SELENOH	1.27228e-75	0.510744	0.612	0.24	2.31721e-71	B_cell_1	SELENOH
NUAK2	1.2937e-75	0.957917	0.366	0.085	2.35621e-71	B_cell_1	NUAK2
PSMD11	1.35511e-75	0.624833	0.49	0.158	2.46806e-71	B_cell_1	PSMD11
FGD4	1.60995e-75	1.43608	0.333	0.069	2.9322e-71	B_cell_1	FGD4
API5	1.6279e-75	0.748455	0.434	0.125	2.96489e-71	B_cell_1	API5
CDC25B	2.21787e-75	0.707334	0.442	0.129	4.0394e-71	B_cell_1	CDC25B
HERC2	2.2789e-75	0.624539	0.555	0.2	4.15056e-71	B_cell_1	HERC2
HIKESHI	2.28292e-75	0.730228	0.416	0.115	4.15789e-71	B_cell_1	HIKESHI
SF3B3	2.73499e-75	0.759321	0.442	0.133	4.98124e-71	B_cell_1	SF3B3
RNPS1	2.93822e-75	0.371475	0.678	0.274	5.35138e-71	B_cell_1	RNPS1
FIBP	3.10027e-75	0.656168	0.429	0.122	5.64652e-71	B_cell_1	FIBP
DDX11	3.11988e-75	1.78843	0.289	0.042	5.68224e-71	B_cell_1	DDX11
ZEB2	3.29522e-75	0.268234	0.834	0.445	6.00158e-71	B_cell_1	ZEB2
AKIRIN2	3.62182e-75	0.488564	0.744	0.333	6.59643e-71	B_cell_1	AKIRIN2
E2F5	3.84408e-75	0.413665	0.597	0.224	7.00122e-71	B_cell_1	E2F5
PTEN	4.03897e-75	0.646891	0.826	0.456	7.35618e-71	B_cell_1	PTEN
SPATA5	4.08862e-75	0.682864	0.484	0.161	7.44661e-71	B_cell_1	SPATA5
APRT	4.36177e-75	0.542693	0.657	0.272	7.9441e-71	B_cell_1	APRT
NDUFAF2	4.68436e-75	0.720393	0.435	0.128	8.53162e-71	B_cell_1	NDUFAF2
PTOV1	4.81241e-75	0.654859	0.444	0.13	8.76484e-71	B_cell_1	PTOV1
TUBB6	5.48292e-75	2.13026	0.269	0.032	9.98603e-71	B_cell_1	TUBB6
CDR2	5.57578e-75	0.702028	0.579	0.227	1.01552e-70	B_cell_1	CDR2
ATP9B	5.6223e-75	0.644717	0.742	0.372	1.02399e-70	B_cell_1	ATP9B
TRIM28	6.8064e-75	0.68226	0.434	0.125	1.23965e-70	B_cell_1	TRIM28
GAPDH	7.44791e-75	0.445176	0.785	0.394	1.35649e-70	B_cell_1	GAPDH
PHB2	8.0421e-75	0.402099	0.518	0.175	1.46471e-70	B_cell_1	PHB2
BCKDHB	9.40564e-75	0.68416	0.434	0.127	1.71305e-70	B_cell_1	BCKDHB
LRCH1	1.07373e-74	0.833184	0.419	0.118	1.95558e-70	B_cell_1	LRCH1
PGM2L1	1.21359e-74	1.11634	0.344	0.073	2.21032e-70	B_cell_1	PGM2L1
LYRM4	1.42711e-74	1.03331	0.353	0.08	2.5992e-70	B_cell_1	LYRM4
RSL1D1	1.67391e-74	0.539966	0.552	0.2	3.0487e-70	B_cell_1	RSL1D1
LRPPRC	1.77655e-74	0.508486	0.62	0.244	3.23563e-70	B_cell_1	LRPPRC
COX5A	2.02019e-74	0.556156	0.587	0.225	3.67937e-70	B_cell_1	COX5A
NUP93	2.19289e-74	0.540342	0.429	0.124	3.99392e-70	B_cell_1	NUP93
RASAL1	2.55072e-74	1.81108	0.262	0.027	4.64562e-70	B_cell_1	RASAL1
KLHL14	2.62427e-74	0.567213	0.794	0.399	4.77958e-70	B_cell_1	KLHL14
PCGF5	3.2753e-74	0.531172	0.729	0.329	5.9653e-70	B_cell_1	PCGF5
CCAR1	3.88364e-74	0.491904	0.626	0.248	7.07327e-70	B_cell_1	CCAR1
PRH1	4.30694e-74	1.16752	0.346	0.076	7.84422e-70	B_cell_1	PRH1
VPS41	4.64403e-74	0.620974	0.614	0.25	8.45818e-70	B_cell_1	VPS41
PLD6	4.75343e-74	1.50163	0.264	0.029	8.65742e-70	B_cell_1	PLD6
PRICKLE1	4.78213e-74	2.08408	0.27	0.033	8.70969e-70	B_cell_1	PRICKLE1
HSPH1	5.92839e-74	0.596744	0.487	0.16	1.07974e-69	B_cell_1	HSPH1
OCIAD2	6.4029e-74	0.349982	0.558	0.194	1.16616e-69	B_cell_1	OCIAD2
TSTD1	7.45925e-74	0.489188	0.738	0.334	1.35855e-69	B_cell_1	TSTD1
RABGAP1	7.89869e-74	0.58009	0.628	0.252	1.43859e-69	B_cell_1	RABGAP1
EIF3J	8.48691e-74	0.518054	0.639	0.258	1.54572e-69	B_cell_1	EIF3J
FRK	9.18066e-74	1.86362	0.276	0.037	1.67207e-69	B_cell_1	FRK
MORF4L2	9.20094e-74	0.417913	0.704	0.309	1.67577e-69	B_cell_1	MORF4L2
DBI	9.41549e-74	0.427426	0.647	0.258	1.71484e-69	B_cell_1	DBI
CFAP97	1.29824e-73	0.343196	0.498	0.162	2.36448e-69	B_cell_1	CFAP97
VIRMA	1.63983e-73	0.583367	0.476	0.154	2.98663e-69	B_cell_1	VIRMA
SCARB2	1.77508e-73	1.09866	0.371	0.093	3.23296e-69	B_cell_1	SCARB2
NDUFC2	1.81862e-73	0.494265	0.505	0.171	3.31225e-69	B_cell_1	NDUFC2
AP2S1	2.22007e-73	0.4933	0.529	0.184	4.04342e-69	B_cell_1	AP2S1
CEP83	2.32204e-73	0.731063	0.418	0.121	4.22913e-69	B_cell_1	CEP83
KANSL1L	2.42563e-73	0.676787	0.452	0.14	4.4178e-69	B_cell_1	KANSL1L
PTPN4	2.43947e-73	0.448715	0.513	0.176	4.443e-69	B_cell_1	PTPN4
PIP5K1A	2.52437e-73	0.767926	0.414	0.117	4.59763e-69	B_cell_1	PIP5K1A
FAIM	3.2727e-73	1.66054	0.272	0.034	5.96058e-69	B_cell_1	FAIM
DGUOK	3.27833e-73	0.487922	0.586	0.224	5.97082e-69	B_cell_1	DGUOK
YBEY	4.63902e-73	0.360086	0.469	0.147	8.44905e-69	B_cell_1	YBEY
SEH1L	4.77e-73	0.77223	0.385	0.099	8.6876e-69	B_cell_1	SEH1L
ODR4	4.88026e-73	0.660178	0.46	0.145	8.88842e-69	B_cell_1	ODR4
LDB3	5.43875e-73	3.05126	0.239	0.018	9.90559e-69	B_cell_1	LDB3
IFT80	5.70736e-73	0.506959	0.466	0.145	1.03948e-68	B_cell_1	IFT80
DHX15	6.28673e-73	0.52204	0.589	0.226	1.145e-68	B_cell_1	DHX15
CRAMP1	6.44424e-73	0.817868	0.439	0.136	1.17369e-68	B_cell_1	CRAMP1
SOD1	6.51286e-73	0.465132	0.744	0.35	1.18619e-68	B_cell_1	SOD1
ITGB3BP	7.30465e-73	0.767746	0.418	0.121	1.3304e-68	B_cell_1	ITGB3BP
PRIM2	7.69728e-73	0.788057	0.52	0.191	1.40191e-68	B_cell_1	PRIM2
TRAPPC2L	7.70294e-73	0.366538	0.544	0.193	1.40294e-68	B_cell_1	TRAPPC2L
IPO7	7.85379e-73	0.656239	0.483	0.16	1.43041e-68	B_cell_1	IPO7
LYPLA1	8.95394e-73	0.432677	0.584	0.222	1.63078e-68	B_cell_1	LYPLA1
MBD5	9.96013e-73	0.622934	0.786	0.417	1.81404e-68	B_cell_1	MBD5
STIP1	1.14899e-72	0.771439	0.395	0.107	2.09266e-68	B_cell_1	STIP1
RNF145	1.22507e-72	0.515787	0.497	0.17	2.23122e-68	B_cell_1	RNF145
SMC1A	1.26972e-72	0.618462	0.48	0.159	2.31254e-68	B_cell_1	SMC1A
SRSF11	1.29916e-72	0.464476	0.961	0.748	2.36616e-68	B_cell_1	SRSF11
AC005237.1	1.40226e-72	0.60922	0.416	0.116	2.55394e-68	B_cell_1	AC005237.1
GAR1	1.50032e-72	0.842446	0.352	0.081	2.73254e-68	B_cell_1	GAR1
PUM1	1.5386e-72	0.631131	0.908	0.653	2.80226e-68	B_cell_1	PUM1
TSPAN3	1.73646e-72	1.6394	0.279	0.04	3.16261e-68	B_cell_1	TSPAN3
ADAMTS6	1.74358e-72	0.667121	0.668	0.297	3.17559e-68	B_cell_1	ADAMTS6
CKAP5	2.08671e-72	0.961357	0.387	0.104	3.80053e-68	B_cell_1	CKAP5
NME2	2.38921e-72	0.63938	0.793	0.418	4.35146e-68	B_cell_1	NME2
POLA1	2.79338e-72	0.911563	0.4	0.113	5.08758e-68	B_cell_1	POLA1
FAM81A	2.90615e-72	0.464537	0.452	0.138	5.29297e-68	B_cell_1	FAM81A
IRAK1BP1	3.12323e-72	0.969346	0.341	0.075	5.68834e-68	B_cell_1	IRAK1BP1
ATG10	3.1644e-72	0.912642	0.374	0.097	5.76333e-68	B_cell_1	ATG10
FARSB	3.39732e-72	1.05229	0.339	0.075	6.18753e-68	B_cell_1	FARSB
ATP5MPL	3.80803e-72	0.454866	0.714	0.308	6.93557e-68	B_cell_1	ATP5MPL
IMMT	4.36893e-72	0.473392	0.47	0.15	7.95714e-68	B_cell_1	IMMT
CDC73	5.13059e-72	0.580296	0.678	0.303	9.34434e-68	B_cell_1	CDC73
LSM 10.00	5.21669e-72	0.61903	0.425	0.127	9.50115e-68	B_cell_1	LSM 10.00
MEAF6	5.45589e-72	0.410557	0.596	0.23	9.93681e-68	B_cell_1	MEAF6
PPM1H	5.68873e-72	2.74579	0.243	0.022	1.03609e-67	B_cell_1	PPM1H
ESD	6.42524e-72	0.628476	0.467	0.15	1.17023e-67	B_cell_1	ESD
AHSA1	6.62957e-72	0.932255	0.354	0.084	1.20744e-67	B_cell_1	AHSA1
SUMO1	7.00641e-72	0.424318	0.7	0.302	1.27608e-67	B_cell_1	SUMO1
PTBP2	7.24232e-72	0.578367	0.784	0.411	1.31904e-67	B_cell_1	PTBP2
EVI5	8.40043e-72	0.554555	0.608	0.249	1.52997e-67	B_cell_1	EVI5
UQCR10	8.41446e-72	0.458072	0.721	0.317	1.53252e-67	B_cell_1	UQCR10
CD2AP	8.42268e-72	0.576362	0.709	0.324	1.53402e-67	B_cell_1	CD2AP
CSK	8.54264e-72	0.444679	0.653	0.274	1.55587e-67	B_cell_1	CSK
SUGP2	9.69107e-72	0.598006	0.469	0.154	1.76503e-67	B_cell_1	SUGP2
ATP5MD	1.08535e-71	0.438685	0.683	0.288	1.97675e-67	B_cell_1	ATP5MD
SMARCD1	1.1053e-71	0.386627	0.485	0.158	2.01308e-67	B_cell_1	SMARCD1
ZNF330	1.12701e-71	1.04082	0.348	0.081	2.05263e-67	B_cell_1	ZNF330
MCCC1	1.17138e-71	0.63815	0.425	0.124	2.13343e-67	B_cell_1	MCCC1
HS2ST1	1.20272e-71	0.505909	0.714	0.33	2.19051e-67	B_cell_1	HS2ST1
EIF3I	1.30645e-71	0.369099	0.611	0.242	2.37943e-67	B_cell_1	EIF3I
MZT2A	1.34157e-71	0.466578	0.525	0.183	2.4434e-67	B_cell_1	MZT2A
TCEAL4	1.37135e-71	0.48514	0.41	0.114	2.49764e-67	B_cell_1	TCEAL4
CDC37	1.48981e-71	0.419847	0.702	0.298	2.71339e-67	B_cell_1	CDC37
DNPH1	1.52849e-71	0.769518	0.379	0.099	2.78384e-67	B_cell_1	DNPH1
DENR	1.54105e-71	0.388166	0.591	0.226	2.80672e-67	B_cell_1	DENR
ZNHIT6	1.60301e-71	0.625551	0.417	0.119	2.91957e-67	B_cell_1	ZNHIT6
CCZ1B	1.65603e-71	0.690586	0.419	0.121	3.01612e-67	B_cell_1	CCZ1B
LINC00377	2.42485e-71	1.2101	0.313	0.06	4.41639e-67	B_cell_1	LINC00377
MGME1	2.4742e-71	0.783331	0.361	0.087	4.50627e-67	B_cell_1	MGME1
ST3GAL3	2.4779e-71	0.716223	0.465	0.157	4.513e-67	B_cell_1	ST3GAL3
AOPEP	2.54428e-71	0.64994	0.481	0.166	4.6339e-67	B_cell_1	AOPEP
KAZN	2.89762e-71	0.611852	0.42	0.121	5.27744e-67	B_cell_1	KAZN
CTBP1	2.98175e-71	0.45169	0.571	0.219	5.43067e-67	B_cell_1	CTBP1
USP22	3.10127e-71	0.434585	0.657	0.274	5.64834e-67	B_cell_1	USP22
RBBP7	3.49078e-71	0.484962	0.518	0.182	6.35776e-67	B_cell_1	RBBP7
TOPBP1	3.69978e-71	0.495333	0.57	0.219	6.73841e-67	B_cell_1	TOPBP1
UBA6-AS1	3.70143e-71	0.942458	0.365	0.093	6.74141e-67	B_cell_1	UBA6-AS1
HNRNPK	3.95059e-71	0.49908	0.911	0.578	7.19521e-67	B_cell_1	HNRNPK
AVEN	4.84589e-71	1.37225	0.288	0.046	8.82581e-67	B_cell_1	AVEN
PDE8A	5.06029e-71	1.19647	0.341	0.079	9.21631e-67	B_cell_1	PDE8A
TBCB	5.07069e-71	0.453142	0.518	0.183	9.23525e-67	B_cell_1	TBCB
PCBD2	5.21422e-71	0.527533	0.473	0.157	9.49665e-67	B_cell_1	PCBD2
TMX3	5.29756e-71	0.552785	0.453	0.142	9.64844e-67	B_cell_1	TMX3
WWOX	5.81698e-71	0.704126	0.741	0.404	1.05945e-66	B_cell_1	WWOX
LINC01184	5.97098e-71	0.758003	0.421	0.126	1.08749e-66	B_cell_1	LINC01184
SDHAF3	6.20959e-71	1.44486	0.274	0.038	1.13095e-66	B_cell_1	SDHAF3
HAUS1	6.26008e-71	1.15377	0.343	0.08	1.14015e-66	B_cell_1	HAUS1
KLHDC4	6.94955e-71	0.610054	0.476	0.157	1.26572e-66	B_cell_1	KLHDC4
SNU13	7.02233e-71	0.484307	0.727	0.329	1.27898e-66	B_cell_1	SNU13
SPAG1	7.40649e-71	0.783731	0.363	0.091	1.34894e-66	B_cell_1	SPAG1
EID1	9.38822e-71	0.456983	0.573	0.217	1.70988e-66	B_cell_1	EID1
LSM 6.00	9.62336e-71	0.655861	0.425	0.127	1.7527e-66	B_cell_1	LSM 6.00
PFDN6	9.68376e-71	0.719197	0.397	0.11	1.7637e-66	B_cell_1	PFDN6
SMC2	9.75021e-71	1.4688	0.286	0.046	1.7758e-66	B_cell_1	SMC2
SMAD4	9.86749e-71	0.46065	0.617	0.245	1.79717e-66	B_cell_1	SMAD4
S100PBP	1.10384e-70	0.561699	0.435	0.135	2.01043e-66	B_cell_1	S100PBP
PNN	1.23146e-70	0.523961	0.832	0.448	2.24285e-66	B_cell_1	PNN
MCTS1	1.26511e-70	0.523986	0.455	0.145	2.30414e-66	B_cell_1	MCTS1
SETD5	1.31106e-70	0.435955	0.587	0.229	2.38784e-66	B_cell_1	SETD5
SAV1	1.38787e-70	0.913314	0.321	0.066	2.52772e-66	B_cell_1	SAV1
MDH1	1.39892e-70	0.56257	0.444	0.14	2.54786e-66	B_cell_1	MDH1
FCHSD2	1.57204e-70	0.605418	0.893	0.607	2.86316e-66	B_cell_1	FCHSD2
CHCHD1	1.70502e-70	1.09597	0.34	0.078	3.10535e-66	B_cell_1	CHCHD1
LARP4	1.75708e-70	0.615884	0.44	0.136	3.20018e-66	B_cell_1	LARP4
PITHD1	1.91697e-70	0.521343	0.419	0.121	3.49138e-66	B_cell_1	PITHD1
MCCC2	2.1443e-70	0.837595	0.387	0.106	3.90541e-66	B_cell_1	MCCC2
PI4K2B	2.28162e-70	0.851478	0.379	0.1	4.15551e-66	B_cell_1	PI4K2B
GLO1	2.32512e-70	0.444487	0.557	0.206	4.23474e-66	B_cell_1	GLO1
TOMM22	2.77554e-70	0.404208	0.508	0.178	5.05509e-66	B_cell_1	TOMM22
PTPN7	2.91305e-70	0.74988	0.36	0.088	5.30554e-66	B_cell_1	PTPN7
HSPA4	2.91442e-70	0.353634	0.659	0.271	5.30803e-66	B_cell_1	HSPA4
BUB3	3.16674e-70	0.680743	0.427	0.127	5.76759e-66	B_cell_1	BUB3
SCFD1	3.3421e-70	0.550296	0.73	0.353	6.08697e-66	B_cell_1	SCFD1
ABCE1	3.91926e-70	0.644317	0.413	0.121	7.13815e-66	B_cell_1	ABCE1
NOC3L	4.96994e-70	0.81616	0.345	0.081	9.05176e-66	B_cell_1	NOC3L
CEP128	5.13545e-70	0.836112	0.432	0.139	9.3532e-66	B_cell_1	CEP128
TGS1	6.31003e-70	0.496407	0.485	0.161	1.14925e-65	B_cell_1	TGS1
XRCC6	6.35201e-70	0.444748	0.654	0.271	1.15689e-65	B_cell_1	XRCC6
CEP192	6.53912e-70	0.666436	0.455	0.148	1.19097e-65	B_cell_1	CEP192
ACTL6A	7.17139e-70	0.856443	0.338	0.076	1.30613e-65	B_cell_1	ACTL6A
SNRPD2	7.53779e-70	0.498204	0.768	0.365	1.37286e-65	B_cell_1	SNRPD2
MAF 1.00	8.35377e-70	0.383163	0.5	0.172	1.52147e-65	B_cell_1	MAF 1.00
SUCLG2	8.46964e-70	0.472376	0.64	0.271	1.54258e-65	B_cell_1	SUCLG2
LINC02245	8.83579e-70	0.306494	0.667	0.276	1.60926e-65	B_cell_1	LINC02245
FAM136A	9.76516e-70	0.695918	0.372	0.096	1.77853e-65	B_cell_1	FAM136A
NDUFS4	1.02296e-69	0.579474	0.497	0.176	1.86311e-65	B_cell_1	NDUFS4
UBE2L3	1.06996e-69	0.500813	0.592	0.23	1.94871e-65	B_cell_1	UBE2L3
MRPS17	1.15063e-69	1.44104	0.272	0.04	2.09564e-65	B_cell_1	MRPS17
DNAJC7	1.20059e-69	0.386875	0.574	0.219	2.18664e-65	B_cell_1	DNAJC7
RSRC1	1.38886e-69	0.54224	0.827	0.45	2.52953e-65	B_cell_1	RSRC1
ARID2	1.43957e-69	0.542122	0.663	0.3	2.62189e-65	B_cell_1	ARID2
PAIP1	1.73125e-69	0.475993	0.441	0.136	3.15313e-65	B_cell_1	PAIP1
DPYSL2	1.93405e-69	0.688233	0.408	0.12	3.52249e-65	B_cell_1	DPYSL2
PDAP1	1.93436e-69	0.403536	0.524	0.185	3.52305e-65	B_cell_1	PDAP1
WDR75	1.95331e-69	0.750947	0.372	0.097	3.55756e-65	B_cell_1	WDR75
ORC6	2.10096e-69	1.70739	0.268	0.038	3.82648e-65	B_cell_1	ORC6
NAT10	2.46919e-69	0.913494	0.332	0.073	4.49713e-65	B_cell_1	NAT10
LRRC40	2.67989e-69	0.455673	0.493	0.17	4.88088e-65	B_cell_1	LRRC40
CAMKMT	3.01656e-69	0.499796	0.588	0.241	5.49406e-65	B_cell_1	CAMKMT
GALNT1	3.44702e-69	0.577512	0.596	0.248	6.27806e-65	B_cell_1	GALNT1
DPH6	3.88759e-69	0.964195	0.377	0.105	7.08047e-65	B_cell_1	DPH6
HEATR5B	4.1668e-69	0.5784	0.481	0.164	7.589e-65	B_cell_1	HEATR5B
ACSM1	4.83341e-69	0.952481	0.346	0.082	8.8031e-65	B_cell_1	ACSM1
RIOK2	6.28247e-69	1.38892	0.287	0.05	1.14423e-64	B_cell_1	RIOK2
CEP170	6.88283e-69	0.435136	0.544	0.202	1.25357e-64	B_cell_1	CEP170
DNAJC15	7.10398e-69	0.509701	0.72	0.329	1.29385e-64	B_cell_1	DNAJC15
IMPDH2	7.29982e-69	0.90113	0.324	0.07	1.32952e-64	B_cell_1	IMPDH2
RALBP1	7.79124e-69	0.406399	0.57	0.216	1.41902e-64	B_cell_1	RALBP1
DTYMK	1.07994e-68	0.988436	0.333	0.076	1.96689e-64	B_cell_1	DTYMK
POP5	1.12397e-68	0.585326	0.356	0.086	2.04709e-64	B_cell_1	POP5
ATAD1	1.21808e-68	0.523913	0.463	0.153	2.21849e-64	B_cell_1	ATAD1
POLQ	1.30168e-68	2.03434	0.29	0.056	2.37075e-64	B_cell_1	POLQ
MRPL21	1.31736e-68	0.506851	0.411	0.121	2.3993e-64	B_cell_1	MRPL21
METTL5	1.35896e-68	0.946265	0.327	0.072	2.47508e-64	B_cell_1	METTL5
ZNF713	1.45541e-68	0.917774	0.363	0.093	2.65075e-64	B_cell_1	ZNF713
TRAPPC8	1.49765e-68	0.492529	0.476	0.158	2.72767e-64	B_cell_1	TRAPPC8
KHSRP	1.55439e-68	0.564513	0.433	0.133	2.83102e-64	B_cell_1	KHSRP
TYMS	1.6532e-68	2.81821	0.246	0.029	3.01096e-64	B_cell_1	TYMS
POMP	1.79474e-68	0.484863	0.787	0.381	3.26877e-64	B_cell_1	POMP
UQCRQ	1.80382e-68	0.380334	0.673	0.286	3.2853e-64	B_cell_1	UQCRQ
KLRK1	2.12089e-68	0.438841	0.353	0.085	3.86278e-64	B_cell_1	KLRK1
MBD2	2.64242e-68	0.45989	0.635	0.265	4.81264e-64	B_cell_1	MBD2
RFC4	2.91554e-68	1.13755	0.289	0.05	5.31007e-64	B_cell_1	RFC4
PUS7L	2.99765e-68	0.592818	0.358	0.09	5.45963e-64	B_cell_1	PUS7L
ADSL	3.03673e-68	0.81924	0.337	0.078	5.5308e-64	B_cell_1	ADSL
ZMAT2	3.05221e-68	0.393814	0.536	0.2	5.559e-64	B_cell_1	ZMAT2
KIAA1958	3.3312e-68	0.681365	0.436	0.137	6.06711e-64	B_cell_1	KIAA1958
PABPN1	3.53637e-68	0.414944	0.71	0.313	6.44078e-64	B_cell_1	PABPN1
SEPTIN7	3.53639e-68	0.392791	0.966	0.767	6.44082e-64	B_cell_1	SEPTIN7
RPTOR	3.56564e-68	0.504439	0.483	0.167	6.49409e-64	B_cell_1	RPTOR
GTF2F2	3.84448e-68	0.466809	0.585	0.232	7.00194e-64	B_cell_1	GTF2F2
LMAN1	3.89014e-68	0.478256	0.465	0.153	7.08511e-64	B_cell_1	LMAN1
HIPK2	4.04346e-68	0.511626	0.694	0.32	7.36436e-64	B_cell_1	HIPK2
TRIM37	4.04885e-68	0.679216	0.404	0.117	7.37417e-64	B_cell_1	TRIM37
YTHDF2	4.11737e-68	0.70349	0.39	0.109	7.49896e-64	B_cell_1	YTHDF2
PRMT1	4.49501e-68	0.438908	0.538	0.199	8.18676e-64	B_cell_1	PRMT1
GLUL	5.20596e-68	0.510298	0.451	0.145	9.48161e-64	B_cell_1	GLUL
TAF15	5.5385e-68	0.53291	0.715	0.335	1.00873e-63	B_cell_1	TAF15
RPS27L	5.85375e-68	0.540906	0.64	0.276	1.06614e-63	B_cell_1	RPS27L
PPIP5K2	6.23064e-68	0.39828	0.555	0.212	1.13479e-63	B_cell_1	PPIP5K2
SMARCAD1	6.71495e-68	0.685345	0.407	0.118	1.22299e-63	B_cell_1	SMARCAD1
MAP3K20	6.71936e-68	1.77443	0.276	0.046	1.2238e-63	B_cell_1	MAP3K20
STK39	6.99598e-68	0.82146	0.365	0.097	1.27418e-63	B_cell_1	STK39
PGGT1B	7.20306e-68	0.579003	0.433	0.134	1.31189e-63	B_cell_1	PGGT1B
TMEM65	8.30799e-68	0.883499	0.374	0.103	1.51313e-63	B_cell_1	TMEM65
MRPS26	8.53381e-68	0.738696	0.347	0.084	1.55426e-63	B_cell_1	MRPS26
PDCD6	8.62193e-68	0.395224	0.556	0.209	1.57031e-63	B_cell_1	PDCD6
DNAJC2	9.04076e-68	0.478689	0.529	0.197	1.64659e-63	B_cell_1	DNAJC2
PSMC4	9.35165e-68	0.707463	0.395	0.114	1.70322e-63	B_cell_1	PSMC4
IDH2	1.05262e-67	0.471887	0.419	0.124	1.91714e-63	B_cell_1	IDH2
VBP1	1.0547e-67	0.650202	0.351	0.087	1.92093e-63	B_cell_1	VBP1
IPO9	1.22338e-67	0.713641	0.401	0.118	2.22814e-63	B_cell_1	IPO9
MRPL37	1.33755e-67	1.28913	0.287	0.052	2.43608e-63	B_cell_1	MRPL37
MED25	1.34527e-67	0.638568	0.415	0.124	2.45014e-63	B_cell_1	MED25
TCP1	1.38794e-67	0.462315	0.534	0.2	2.52786e-63	B_cell_1	TCP1
GOLIM4	1.42118e-67	0.812671	0.355	0.089	2.5884e-63	B_cell_1	GOLIM4
THUMPD2	1.44074e-67	0.483841	0.431	0.133	2.62401e-63	B_cell_1	THUMPD2
TBC1D7	1.51555e-67	0.917338	0.327	0.074	2.76027e-63	B_cell_1	TBC1D7
PSMB6	1.53484e-67	0.490362	0.504	0.182	2.79541e-63	B_cell_1	PSMB6
LINC01102	1.65024e-67	2.51701	0.226	0.018	3.00558e-63	B_cell_1	LINC01102
NDUFS8	1.80961e-67	0.512633	0.473	0.162	3.29584e-63	B_cell_1	NDUFS8
KATNBL1	1.84811e-67	0.496333	0.445	0.143	3.36596e-63	B_cell_1	KATNBL1
NOP58	1.93317e-67	0.420237	0.722	0.328	3.52089e-63	B_cell_1	NOP58
UCHL5	1.97526e-67	0.852438	0.335	0.078	3.59754e-63	B_cell_1	UCHL5
TOR1AIP2	2.13384e-67	0.588194	0.394	0.112	3.88636e-63	B_cell_1	TOR1AIP2
TTC7A	2.15568e-67	0.526088	0.548	0.211	3.92614e-63	B_cell_1	TTC7A
PSMB5	2.25988e-67	0.976282	0.315	0.068	4.11593e-63	B_cell_1	PSMB5
SNHG16	2.37694e-67	0.804435	0.368	0.099	4.32912e-63	B_cell_1	SNHG16
CAND1	2.38081e-67	0.450819	0.61	0.249	4.33616e-63	B_cell_1	CAND1
MED23	2.59317e-67	0.437244	0.513	0.185	4.72294e-63	B_cell_1	MED23
HSD17B10	2.64172e-67	0.698962	0.39	0.111	4.81136e-63	B_cell_1	HSD17B10
CAMTA1	2.80635e-67	0.411311	0.664	0.29	5.1112e-63	B_cell_1	CAMTA1
STS	3.07257e-67	1.79334	0.282	0.052	5.59608e-63	B_cell_1	STS
HLA-DQA2	3.78331e-67	0.341399	0.674	0.293	6.89055e-63	B_cell_1	HLA-DQA2
SSRP1	4.06401e-67	0.68509	0.373	0.1	7.40178e-63	B_cell_1	SSRP1
FANCI	4.10376e-67	1.46585	0.296	0.058	7.47418e-63	B_cell_1	FANCI
DGKD	4.27066e-67	0.612715	0.45	0.148	7.77816e-63	B_cell_1	DGKD
MRPL4	4.43153e-67	0.490611	0.395	0.113	8.07115e-63	B_cell_1	MRPL4
LDHA	4.95009e-67	0.557081	0.544	0.212	9.0156e-63	B_cell_1	LDHA
TIFA	5.14837e-67	1.00285	0.303	0.06	9.37673e-63	B_cell_1	TIFA
GRSF1	5.17515e-67	0.428769	0.433	0.134	9.4255e-63	B_cell_1	GRSF1
DDX1	5.23845e-67	0.577193	0.38	0.103	9.5408e-63	B_cell_1	DDX1
RNF4	5.4335e-67	0.57183	0.455	0.151	9.89604e-63	B_cell_1	RNF4
ZFP91	5.66584e-67	0.397904	0.569	0.222	1.03192e-62	B_cell_1	ZFP91
VTA1	6.49064e-67	0.484566	0.453	0.15	1.18214e-62	B_cell_1	VTA1
NUDC	6.84416e-67	0.499785	0.435	0.137	1.24653e-62	B_cell_1	NUDC
TACC3	7.04404e-67	1.1323	0.369	0.106	1.28293e-62	B_cell_1	TACC3
FASTKD2	7.20112e-67	0.554771	0.369	0.097	1.31154e-62	B_cell_1	FASTKD2
MICOS10	7.98133e-67	0.468537	0.587	0.232	1.45364e-62	B_cell_1	MICOS10
MFSD4B	9.57694e-67	0.492233	0.46	0.155	1.74425e-62	B_cell_1	MFSD4B
SLC38A1	9.86659e-67	0.412857	0.791	0.392	1.797e-62	B_cell_1	SLC38A1
ST6GALNAC4	1.0854e-66	0.959104	0.295	0.056	1.97684e-62	B_cell_1	ST6GALNAC4
NDUFA2	1.25809e-66	0.355447	0.574	0.219	2.29136e-62	B_cell_1	NDUFA2
TMEM248	1.62269e-66	0.41554	0.533	0.199	2.9554e-62	B_cell_1	TMEM248
DCAF13	1.67254e-66	0.580383	0.382	0.106	3.0462e-62	B_cell_1	DCAF13
SEC61B	1.77907e-66	0.501964	0.785	0.389	3.24023e-62	B_cell_1	SEC61B
TOP2B	1.82924e-66	0.406422	0.717	0.325	3.33159e-62	B_cell_1	TOP2B
ISY1	1.86392e-66	0.400368	0.516	0.186	3.39475e-62	B_cell_1	ISY1
TET3	2.1185e-66	0.700125	0.397	0.119	3.85842e-62	B_cell_1	TET3
RTF2	2.12103e-66	0.46336	0.515	0.188	3.86304e-62	B_cell_1	RTF2
SLC35D1	2.22428e-66	0.717681	0.378	0.106	4.05108e-62	B_cell_1	SLC35D1
CDC27	2.54284e-66	0.467327	0.521	0.194	4.63128e-62	B_cell_1	CDC27
PNMA2	2.61239e-66	1.68255	0.236	0.024	4.75794e-62	B_cell_1	PNMA2
ABCC4	2.62144e-66	1.25323	0.285	0.052	4.77444e-62	B_cell_1	ABCC4
CSE1L	2.8461e-66	0.584788	0.403	0.12	5.1836e-62	B_cell_1	CSE1L
RBL1	3.04225e-66	1.00638	0.34	0.084	5.54084e-62	B_cell_1	RBL1
YARS	3.21795e-66	0.4515	0.46	0.156	5.86085e-62	B_cell_1	YARS
PRDX6	3.32792e-66	0.378858	0.592	0.234	6.06114e-62	B_cell_1	PRDX6
SMARCB1	3.59341e-66	0.29066	0.712	0.307	6.54469e-62	B_cell_1	SMARCB1
NIN	3.74777e-66	0.506489	0.633	0.271	6.82582e-62	B_cell_1	NIN
MRPS35	4.43918e-66	0.553572	0.443	0.146	8.08508e-62	B_cell_1	MRPS35
PLD4	4.53645e-66	2.53071	0.216	0.014	8.26224e-62	B_cell_1	PLD4
IL6ST	4.84861e-66	0.499454	0.507	0.188	8.83076e-62	B_cell_1	IL6ST
CENPF	4.93461e-66	2.44455	0.26	0.041	8.9874e-62	B_cell_1	CENPF
ZNF814	4.95439e-66	0.767864	0.352	0.09	9.02343e-62	B_cell_1	ZNF814
SNRNP25	5.63176e-66	0.843925	0.337	0.083	1.02571e-61	B_cell_1	SNRNP25
ESCO1	5.76617e-66	0.474777	0.551	0.216	1.05019e-61	B_cell_1	ESCO1
TFAM	5.88709e-66	0.392419	0.471	0.161	1.07222e-61	B_cell_1	TFAM
AP3M1	6.00963e-66	0.798851	0.331	0.078	1.09453e-61	B_cell_1	AP3M1
MMADHC	6.33444e-66	0.516202	0.4	0.116	1.15369e-61	B_cell_1	MMADHC
HNRNPL	6.57753e-66	0.352752	0.696	0.3	1.19797e-61	B_cell_1	HNRNPL
AC008937.2	6.66656e-66	0.724355	0.36	0.094	1.21418e-61	B_cell_1	AC008937.2
BRCA1	7.49548e-66	1.45044	0.27	0.044	1.36515e-61	B_cell_1	BRCA1
NIPSNAP2	7.53451e-66	0.512479	0.509	0.19	1.37226e-61	B_cell_1	NIPSNAP2
EPRS	8.46732e-66	0.530967	0.425	0.135	1.54215e-61	B_cell_1	EPRS
NIT2	8.96053e-66	1.34748	0.276	0.047	1.63198e-61	B_cell_1	NIT2
MAPKBP1	9.25162e-66	0.942373	0.335	0.081	1.685e-61	B_cell_1	MAPKBP1
RTCB	1.05375e-65	0.483872	0.413	0.127	1.9192e-61	B_cell_1	RTCB
ILF3	1.05811e-65	0.434562	0.741	0.348	1.92714e-61	B_cell_1	ILF3
TARBP1	1.06732e-65	0.911745	0.349	0.09	1.94391e-61	B_cell_1	TARBP1
TARDBP	1.09108e-65	0.271495	0.509	0.18	1.98718e-61	B_cell_1	TARDBP
RRP7A	1.22305e-65	0.950814	0.329	0.079	2.22754e-61	B_cell_1	RRP7A
ATOX1	1.28802e-65	0.380025	0.589	0.233	2.34588e-61	B_cell_1	ATOX1
MAD2L1	1.3665e-65	1.78836	0.259	0.039	2.48881e-61	B_cell_1	MAD2L1
EPM2A	1.41391e-65	1.14772	0.301	0.063	2.57516e-61	B_cell_1	EPM2A
ELP4	1.45222e-65	0.51005	0.504	0.188	2.64492e-61	B_cell_1	ELP4
TOMM40	1.56256e-65	1.17882	0.282	0.051	2.84589e-61	B_cell_1	TOMM40
HLA-DQB1	1.58126e-65	0.452131	0.762	0.369	2.87994e-61	B_cell_1	HLA-DQB1
CENPX	1.70615e-65	0.622554	0.349	0.089	3.1074e-61	B_cell_1	CENPX
DERL3	1.82426e-65	1.52711	0.263	0.041	3.32253e-61	B_cell_1	DERL3
ANKRD36B	1.82667e-65	0.392247	0.537	0.203	3.32691e-61	B_cell_1	ANKRD36B
IMMP1L	1.83593e-65	0.630163	0.372	0.103	3.34378e-61	B_cell_1	IMMP1L
SNHG1	1.87521e-65	0.418236	0.482	0.169	3.41532e-61	B_cell_1	SNHG1
PCLAF	1.90019e-65	2.24438	0.263	0.044	3.46082e-61	B_cell_1	PCLAF
ZNF124	1.95438e-65	0.816381	0.353	0.092	3.55951e-61	B_cell_1	ZNF124
ATF5	2.00348e-65	1.28949	0.298	0.062	3.64894e-61	B_cell_1	ATF5
MTF2	2.15142e-65	0.422752	0.602	0.247	3.91838e-61	B_cell_1	MTF2
TSEN15	2.17222e-65	1.08705	0.299	0.06	3.95627e-61	B_cell_1	TSEN15
LARGE1	2.21818e-65	0.988453	0.331	0.081	4.03996e-61	B_cell_1	LARGE1
YY1	2.32404e-65	0.388467	0.685	0.305	4.23277e-61	B_cell_1	YY1
ANKRD36	2.43037e-65	0.485056	0.515	0.191	4.42643e-61	B_cell_1	ANKRD36
ADK	2.65281e-65	0.493175	0.776	0.425	4.83157e-61	B_cell_1	ADK
EIF2B3	2.6976e-65	0.738663	0.358	0.096	4.91313e-61	B_cell_1	EIF2B3
PDRG1	2.69785e-65	0.88967	0.3	0.06	4.91359e-61	B_cell_1	PDRG1
DCTD	3.12755e-65	0.892666	0.315	0.07	5.6962e-61	B_cell_1	DCTD
ATP2A2	3.13398e-65	0.685037	0.485	0.176	5.70791e-61	B_cell_1	ATP2A2
THOC7	3.14732e-65	0.314166	0.472	0.161	5.73222e-61	B_cell_1	THOC7
BCAT1	3.54896e-65	2.8248	0.225	0.021	6.46371e-61	B_cell_1	BCAT1
NOLC1	3.63906e-65	0.639803	0.379	0.107	6.62781e-61	B_cell_1	NOLC1
RPF1	3.89483e-65	0.565119	0.393	0.116	7.09365e-61	B_cell_1	RPF1
CLEC2D	3.9325e-65	0.367808	0.688	0.303	7.16227e-61	B_cell_1	CLEC2D
RHPN1	4.00841e-65	1.13375	0.301	0.063	7.30051e-61	B_cell_1	RHPN1
BLK	4.48217e-65	0.337385	0.616	0.25	8.16338e-61	B_cell_1	BLK
ANAPC11	5.10604e-65	0.475151	0.496	0.181	9.29964e-61	B_cell_1	ANAPC11
CLSPN	5.37479e-65	1.86581	0.266	0.045	9.7891e-61	B_cell_1	CLSPN
HEATR1	6.67637e-65	1.03064	0.331	0.081	1.21597e-60	B_cell_1	HEATR1
ATAD5	7.5913e-65	0.752994	0.317	0.07	1.3826e-60	B_cell_1	ATAD5
UBA5	7.70556e-65	0.496599	0.379	0.106	1.40341e-60	B_cell_1	UBA5
SINHCAF	7.74633e-65	0.309983	0.673	0.293	1.41084e-60	B_cell_1	SINHCAF
MTREX	7.895e-65	0.456151	0.64	0.275	1.43792e-60	B_cell_1	MTREX
COPB1	8.03384e-65	0.480553	0.583	0.233	1.4632e-60	B_cell_1	COPB1
CHD6	8.31525e-65	0.422924	0.634	0.27	1.51446e-60	B_cell_1	CHD6
MEGF11	8.56614e-65	2.8058	0.215	0.016	1.56015e-60	B_cell_1	MEGF11
MAZ	9.32763e-65	0.569714	0.413	0.129	1.69884e-60	B_cell_1	MAZ
TTC39C	1.02287e-64	0.375581	0.499	0.18	1.86295e-60	B_cell_1	TTC39C
CDK4	1.02383e-64	0.73896	0.305	0.066	1.86471e-60	B_cell_1	CDK4
HNRNPM	1.24985e-64	0.484301	0.883	0.535	2.27634e-60	B_cell_1	HNRNPM
AC104316.1	1.43619e-64	0.643547	0.382	0.109	2.61573e-60	B_cell_1	AC104316.1
ATG14	1.5025e-64	0.469999	0.438	0.145	2.73651e-60	B_cell_1	ATG14
YEATS4	1.52804e-64	0.886027	0.311	0.068	2.78301e-60	B_cell_1	YEATS4
TASP1	1.69115e-64	0.454744	0.498	0.179	3.08009e-60	B_cell_1	TASP1
SPOP	1.70625e-64	0.336869	0.538	0.207	3.10759e-60	B_cell_1	SPOP
FNDC3A	1.71709e-64	0.507808	0.677	0.319	3.12733e-60	B_cell_1	FNDC3A
MED27	1.75698e-64	0.631184	0.425	0.138	3.19998e-60	B_cell_1	MED27
SRPK1	1.79098e-64	0.548609	0.433	0.141	3.26191e-60	B_cell_1	SRPK1
NUDT3	2.00215e-64	0.606856	0.375	0.106	3.64652e-60	B_cell_1	NUDT3
PFDN1	2.03748e-64	0.438816	0.46	0.158	3.71087e-60	B_cell_1	PFDN1
SNX5	2.22281e-64	0.578289	0.412	0.129	4.04841e-60	B_cell_1	SNX5
ITFG1	2.23772e-64	0.648952	0.75	0.403	4.07556e-60	B_cell_1	ITFG1
UBAP2L	2.34753e-64	0.444073	0.497	0.181	4.27556e-60	B_cell_1	UBAP2L
RELCH	2.35347e-64	0.472454	0.573	0.229	4.28638e-60	B_cell_1	RELCH
WBP11	2.50884e-64	0.391782	0.564	0.223	4.56935e-60	B_cell_1	WBP11
ZCCHC17	2.51547e-64	0.423063	0.42	0.131	4.58143e-60	B_cell_1	ZCCHC17
NAP1L1	2.61142e-64	0.478555	0.881	0.535	4.75619e-60	B_cell_1	NAP1L1
TMEM39A	2.62918e-64	0.689742	0.448	0.153	4.78853e-60	B_cell_1	TMEM39A
DDX42	2.90882e-64	0.424938	0.403	0.121	5.29784e-60	B_cell_1	DDX42
LINC00342	3.23097e-64	0.726061	0.361	0.099	5.88457e-60	B_cell_1	LINC00342
PSMA3	3.30564e-64	0.405359	0.522	0.197	6.02056e-60	B_cell_1	PSMA3
VDAC3	3.31546e-64	0.769024	0.383	0.115	6.03845e-60	B_cell_1	VDAC3
FCRL2	3.32147e-64	0.427783	0.584	0.234	6.04939e-60	B_cell_1	FCRL2
EML4	3.70502e-64	0.501434	0.842	0.496	6.74795e-60	B_cell_1	EML4
MRPS24	4.16392e-64	0.495263	0.472	0.165	7.58374e-60	B_cell_1	MRPS24
SSBP4	4.30501e-64	0.264432	0.528	0.198	7.84072e-60	B_cell_1	SSBP4
MCM5	5.13842e-64	0.59526	0.376	0.108	9.35861e-60	B_cell_1	MCM5
ELOVL6	5.5124e-64	2.44675	0.226	0.023	1.00397e-59	B_cell_1	ELOVL6
HNRNPR	5.60066e-64	0.42502	0.824	0.432	1.02005e-59	B_cell_1	HNRNPR
MRTFA	5.75576e-64	0.471014	0.635	0.286	1.0483e-59	B_cell_1	MRTFA
TPM2	5.98646e-64	2.1262	0.217	0.017	1.09031e-59	B_cell_1	TPM2
INVS	6.15546e-64	0.593869	0.517	0.201	1.12109e-59	B_cell_1	INVS
CPLANE1	6.43654e-64	0.5926	0.411	0.127	1.17229e-59	B_cell_1	CPLANE1
STARD7	6.59537e-64	0.269624	0.601	0.246	1.20121e-59	B_cell_1	STARD7
ATG4C	7.01314e-64	0.450851	0.392	0.115	1.2773e-59	B_cell_1	ATG4C
PSMD13	7.15886e-64	0.447486	0.468	0.162	1.30384e-59	B_cell_1	PSMD13
BUD23	7.18322e-64	0.369065	0.483	0.173	1.30828e-59	B_cell_1	BUD23
TTF2	7.77326e-64	0.772329	0.342	0.087	1.41574e-59	B_cell_1	TTF2
PMEPA1	7.8707e-64	2.11543	0.225	0.022	1.43349e-59	B_cell_1	PMEPA1
BAZ1B	8.49539e-64	0.395327	0.565	0.225	1.54727e-59	B_cell_1	BAZ1B
SMAD2	9.03578e-64	0.433737	0.674	0.304	1.64569e-59	B_cell_1	SMAD2
SWAP70	1.07736e-63	0.511691	0.829	0.447	1.9622e-59	B_cell_1	SWAP70
POLR1A	1.147e-63	0.725428	0.331	0.081	2.08903e-59	B_cell_1	POLR1A
MTBP	1.21157e-63	1.05143	0.284	0.055	2.20664e-59	B_cell_1	MTBP
SMURF1	1.21359e-63	0.661466	0.499	0.191	2.2103e-59	B_cell_1	SMURF1
SSBP3	1.22797e-63	0.400775	0.646	0.279	2.2365e-59	B_cell_1	SSBP3
BOP 1.00	1.40837e-63	1.279	0.271	0.048	2.56507e-59	B_cell_1	BOP 1.00
EXOC5	1.46649e-63	0.440367	0.425	0.134	2.67092e-59	B_cell_1	EXOC5
MNAT1	1.48172e-63	0.381648	0.607	0.252	2.69867e-59	B_cell_1	MNAT1
TPR	1.58699e-63	0.41827	0.69	0.312	2.89038e-59	B_cell_1	TPR
WASHC5	1.6533e-63	0.56202	0.428	0.142	3.01115e-59	B_cell_1	WASHC5
FUBP1	1.68042e-63	0.569264	0.84	0.482	3.06055e-59	B_cell_1	FUBP1
DLEU7	1.68513e-63	2.21985	0.221	0.02	3.06913e-59	B_cell_1	DLEU7
OIP5-AS1	1.79305e-63	0.336236	0.595	0.241	3.26567e-59	B_cell_1	OIP5-AS1
NBEA	1.9546e-63	0.556159	0.445	0.151	3.55991e-59	B_cell_1	NBEA
SPTBN2	2.25174e-63	2.59697	0.216	0.018	4.1011e-59	B_cell_1	SPTBN2
SNF8	2.31055e-63	0.309851	0.427	0.138	4.20821e-59	B_cell_1	SNF8
MAP4	2.43655e-63	0.383177	0.618	0.262	4.43768e-59	B_cell_1	MAP4
EIF1AY	2.63239e-63	0.233665	0.534	0.203	4.79436e-59	B_cell_1	EIF1AY
SYCE1	2.69235e-63	0.608914	0.313	0.069	4.90358e-59	B_cell_1	SYCE1
KDELR2	3.01269e-63	0.630965	0.359	0.099	5.48701e-59	B_cell_1	KDELR2
CHD8	3.06624e-63	0.422599	0.539	0.207	5.58454e-59	B_cell_1	CHD8
AC093157.1	3.10718e-63	1.33074	0.25	0.036	5.65911e-59	B_cell_1	AC093157.1
NAA50	3.53219e-63	0.335107	0.572	0.227	6.43317e-59	B_cell_1	NAA50
STARD9	3.66677e-63	1.25897	0.274	0.05	6.67829e-59	B_cell_1	STARD9
FBXW8	4.60647e-63	0.682861	0.363	0.1	8.38976e-59	B_cell_1	FBXW8
SRP72	4.68802e-63	0.37333	0.523	0.2	8.53828e-59	B_cell_1	SRP72
GLYR1	4.86673e-63	0.303533	0.531	0.203	8.86378e-59	B_cell_1	GLYR1
DHX30	4.87433e-63	0.665904	0.375	0.108	8.87762e-59	B_cell_1	DHX30
BMS1	4.91018e-63	0.7384	0.359	0.099	8.94292e-59	B_cell_1	BMS1
BLOC1S2	5.28542e-63	0.468371	0.407	0.127	9.62633e-59	B_cell_1	BLOC1S2
CENPK	5.48071e-63	1.07965	0.315	0.075	9.98202e-59	B_cell_1	CENPK
ETF1	5.65697e-63	0.341582	0.582	0.236	1.0303e-58	B_cell_1	ETF1
KDM4A	5.82784e-63	0.571257	0.339	0.085	1.06142e-58	B_cell_1	KDM4A
ANAPC1	6.06199e-63	0.48675	0.418	0.135	1.10407e-58	B_cell_1	ANAPC1
FRG1	6.19085e-63	0.395762	0.479	0.173	1.12754e-58	B_cell_1	FRG1
RAD18	6.31812e-63	1.21348	0.28	0.053	1.15072e-58	B_cell_1	RAD18
LINC01224	6.86628e-63	0.542665	0.325	0.078	1.25056e-58	B_cell_1	LINC01224
SARNP	7.21879e-63	0.429857	0.618	0.258	1.31476e-58	B_cell_1	SARNP
EPG5	7.3617e-63	0.584112	0.454	0.159	1.34079e-58	B_cell_1	EPG5
AC011995.2	8.31434e-63	2.37434	0.22	0.021	1.51429e-58	B_cell_1	AC011995.2
CDC16	9.19587e-63	0.489009	0.402	0.124	1.67484e-58	B_cell_1	CDC16
AFG3L2	9.64302e-63	0.516378	0.39	0.117	1.75628e-58	B_cell_1	AFG3L2
NUTM2B-AS1	1.02386e-62	0.415236	0.624	0.269	1.86476e-58	B_cell_1	NUTM2B-AS1
AP2M1	1.10937e-62	0.298516	0.597	0.246	2.0205e-58	B_cell_1	AP2M1
RIOK1	1.15086e-62	0.754222	0.364	0.103	2.09607e-58	B_cell_1	RIOK1
NAE1	1.16525e-62	0.696098	0.327	0.081	2.12227e-58	B_cell_1	NAE1
VPS35	1.19949e-62	0.445007	0.436	0.145	2.18462e-58	B_cell_1	VPS35
LSM14A	1.20066e-62	0.458459	0.818	0.441	2.18677e-58	B_cell_1	LSM14A
POLR2B	1.24575e-62	0.324101	0.515	0.19	2.26888e-58	B_cell_1	POLR2B
NARS	1.29745e-62	0.510899	0.43	0.142	2.36304e-58	B_cell_1	NARS
FBXL4	1.31725e-62	0.673397	0.387	0.117	2.3991e-58	B_cell_1	FBXL4
DARS	1.42528e-62	0.293959	0.582	0.233	2.59586e-58	B_cell_1	DARS
GFM1	1.45103e-62	0.534916	0.374	0.108	2.64277e-58	B_cell_1	GFM1
DESI2	1.46212e-62	0.552572	0.375	0.107	2.66296e-58	B_cell_1	DESI2
LSM 2.00	1.46816e-62	0.572337	0.388	0.117	2.67396e-58	B_cell_1	LSM 2.00
PHTF1	1.4748e-62	0.974186	0.35	0.098	2.68605e-58	B_cell_1	PHTF1
ZNF682	1.49233e-62	0.669148	0.337	0.084	2.71799e-58	B_cell_1	ZNF682
LCLAT1	1.5561e-62	0.626826	0.369	0.105	2.83412e-58	B_cell_1	LCLAT1
MSH3	1.57252e-62	0.505443	0.534	0.21	2.86402e-58	B_cell_1	MSH3
PPM1A	1.59092e-62	0.581022	0.515	0.202	2.89754e-58	B_cell_1	PPM1A
KNOP1	1.60484e-62	1.09964	0.306	0.07	2.9229e-58	B_cell_1	KNOP1
CHI3L2	1.63795e-62	0.498572	0.366	0.103	2.9832e-58	B_cell_1	CHI3L2
CKAP2	1.73386e-62	1.1542	0.291	0.061	3.15788e-58	B_cell_1	CKAP2
AC104248.1	1.75347e-62	1.9985	0.22	0.021	3.19359e-58	B_cell_1	AC104248.1
AATF	1.93221e-62	0.412947	0.507	0.189	3.51913e-58	B_cell_1	AATF
TMEM87A	1.96843e-62	0.452478	0.667	0.312	3.5851e-58	B_cell_1	TMEM87A
WDR36	2.20819e-62	0.548291	0.38	0.112	4.02177e-58	B_cell_1	WDR36
SELENOI	2.23307e-62	0.627316	0.376	0.11	4.06709e-58	B_cell_1	SELENOI
SAMD1	2.63689e-62	1.05114	0.314	0.075	4.80257e-58	B_cell_1	SAMD1
PSMD12	2.68937e-62	0.566895	0.442	0.151	4.89815e-58	B_cell_1	PSMD12
LPXN	2.94847e-62	0.479289	0.525	0.203	5.37005e-58	B_cell_1	LPXN
BLOC1S6	3.02064e-62	0.364625	0.512	0.189	5.50149e-58	B_cell_1	BLOC1S6
MRPL32	3.24327e-62	1.10117	0.28	0.054	5.90697e-58	B_cell_1	MRPL32
PDSS1	3.29291e-62	0.756657	0.301	0.066	5.99738e-58	B_cell_1	PDSS1
SH3PXD2A	3.53518e-62	0.631559	0.355	0.096	6.43863e-58	B_cell_1	SH3PXD2A
POLR2G	3.56119e-62	0.495255	0.413	0.133	6.486e-58	B_cell_1	POLR2G
CS	5.22489e-62	0.563438	0.387	0.118	9.5161e-58	B_cell_1	CS
WDPCP	5.29804e-62	0.507023	0.611	0.271	9.64932e-58	B_cell_1	WDPCP
RAD21	5.5195e-62	0.449128	0.742	0.363	1.00527e-57	B_cell_1	RAD21
ABCF1	6.3083e-62	0.41421	0.537	0.209	1.14893e-57	B_cell_1	ABCF1
ZNF24	6.42753e-62	0.455639	0.422	0.137	1.17065e-57	B_cell_1	ZNF24
ERI3	6.46611e-62	0.355892	0.378	0.112	1.17767e-57	B_cell_1	ERI3
MPC2	6.958e-62	0.342729	0.461	0.161	1.26726e-57	B_cell_1	MPC2
MAT2A	6.99857e-62	0.554308	0.367	0.104	1.27465e-57	B_cell_1	MAT2A
RASGRP3	7.57899e-62	2.05135	0.218	0.021	1.38036e-57	B_cell_1	RASGRP3
MPRIP	8.6233e-62	0.488431	0.397	0.121	1.57056e-57	B_cell_1	MPRIP
TMED3	8.77459e-62	1.21358	0.292	0.063	1.59812e-57	B_cell_1	TMED3
CSNK2B	9.17618e-62	0.258967	0.533	0.206	1.67126e-57	B_cell_1	CSNK2B
HADH	1.04018e-61	1.21843	0.275	0.052	1.89448e-57	B_cell_1	HADH
ATP1B3	1.15597e-61	0.162635	0.593	0.24	2.10537e-57	B_cell_1	ATP1B3
TEX10	1.16835e-61	0.671779	0.326	0.079	2.12792e-57	B_cell_1	TEX10
UBASH3B	1.19413e-61	0.416306	0.669	0.314	2.17487e-57	B_cell_1	UBASH3B
DYNC1H1	1.19776e-61	0.424887	0.644	0.287	2.18148e-57	B_cell_1	DYNC1H1
TPI1	1.21529e-61	0.391713	0.571	0.231	2.2134e-57	B_cell_1	TPI1
ZNF407	1.33545e-61	0.463899	0.643	0.293	2.43225e-57	B_cell_1	ZNF407
PAXBP1	1.33999e-61	0.368379	0.489	0.179	2.44052e-57	B_cell_1	PAXBP1
CIAO2A	1.42133e-61	0.361629	0.431	0.143	2.58866e-57	B_cell_1	CIAO2A
ATP6V0A2	1.64306e-61	0.971901	0.318	0.078	2.9925e-57	B_cell_1	ATP6V0A2
TMPO	1.66116e-61	0.519937	0.589	0.258	3.02548e-57	B_cell_1	TMPO
ELF2	1.67483e-61	0.531671	0.747	0.39	3.05037e-57	B_cell_1	ELF2
ZNF804A	1.70718e-61	0.437531	0.881	0.563	3.10929e-57	B_cell_1	ZNF804A
MFSD14B	1.879e-61	0.642665	0.444	0.157	3.42222e-57	B_cell_1	MFSD14B
CELF1	2.05446e-61	0.441099	0.756	0.375	3.74179e-57	B_cell_1	CELF1
SIMC1	2.12799e-61	0.446557	0.536	0.212	3.87571e-57	B_cell_1	SIMC1
HECTD4	2.25455e-61	0.44905	0.578	0.241	4.10621e-57	B_cell_1	HECTD4
WFS1	2.3089e-61	2.28188	0.219	0.023	4.2052e-57	B_cell_1	WFS1
KIAA1328	2.31147e-61	0.706696	0.402	0.13	4.20987e-57	B_cell_1	KIAA1328
SET	2.36869e-61	0.478675	0.891	0.637	4.31409e-57	B_cell_1	SET
ACTR6	2.48109e-61	0.483633	0.388	0.118	4.51881e-57	B_cell_1	ACTR6
NELFA	2.57696e-61	0.537142	0.373	0.109	4.69342e-57	B_cell_1	NELFA
FBXO25	2.70682e-61	1.09205	0.279	0.056	4.92993e-57	B_cell_1	FBXO25
CASD1	2.76912e-61	0.388208	0.519	0.198	5.04339e-57	B_cell_1	CASD1
ODC1	3.10617e-61	0.359139	0.753	0.368	5.65728e-57	B_cell_1	ODC1
PMM2	3.22084e-61	0.581492	0.391	0.122	5.86611e-57	B_cell_1	PMM2
RNFT2	3.74354e-61	0.995535	0.272	0.05	6.8181e-57	B_cell_1	RNFT2
SLC10A7	3.77993e-61	0.559007	0.411	0.133	6.88439e-57	B_cell_1	SLC10A7
C1GALT1	3.92423e-61	0.228873	0.556	0.219	7.1472e-57	B_cell_1	C1GALT1
WDR60	4.36098e-61	0.495581	0.353	0.096	7.94265e-57	B_cell_1	WDR60
COPS4	5.06865e-61	0.460481	0.407	0.13	9.23153e-57	B_cell_1	COPS4
SAE1	5.33927e-61	0.544498	0.429	0.145	9.72442e-57	B_cell_1	SAE1
NDUFS3	5.38866e-61	0.635439	0.352	0.097	9.81436e-57	B_cell_1	NDUFS3
AKAP7	5.66673e-61	0.947762	0.318	0.079	1.03208e-56	B_cell_1	AKAP7
AURKAIP1	5.96049e-61	0.394184	0.539	0.213	1.08558e-56	B_cell_1	AURKAIP1
ATXN2	6.086e-61	0.423474	0.563	0.231	1.10844e-56	B_cell_1	ATXN2
MAP9	6.23823e-61	0.59556	0.344	0.091	1.13617e-56	B_cell_1	MAP9
LRP6	6.32508e-61	3.19309	0.189	0.007	1.15199e-56	B_cell_1	LRP6
COX7A2	6.38077e-61	0.465708	0.778	0.39	1.16213e-56	B_cell_1	COX7A2
NNT	7.24716e-61	0.716899	0.384	0.121	1.31993e-56	B_cell_1	NNT
ARL 3.00	8.05004e-61	0.499201	0.32	0.078	1.46615e-56	B_cell_1	ARL 3.00
NDUFA7	8.49528e-61	0.494924	0.459	0.164	1.54725e-56	B_cell_1	NDUFA7
PSMG3	8.51496e-61	0.618762	0.351	0.097	1.55083e-56	B_cell_1	PSMG3
UQCRC2	9.94808e-61	0.3689	0.49	0.18	1.81184e-56	B_cell_1	UQCRC2
SREK1	1.00664e-60	0.412195	0.73	0.352	1.83339e-56	B_cell_1	SREK1
HMGXB3	1.02075e-60	0.395357	0.428	0.143	1.85909e-56	B_cell_1	HMGXB3
MGMT	1.10691e-60	0.422624	0.472	0.169	2.01602e-56	B_cell_1	MGMT
ANKIB1	1.13309e-60	0.399677	0.634	0.287	2.06371e-56	B_cell_1	ANKIB1
ATP5PB	1.18767e-60	0.418071	0.474	0.171	2.16311e-56	B_cell_1	ATP5PB
PRDX3	1.19556e-60	0.864574	0.342	0.096	2.17748e-56	B_cell_1	PRDX3
MAP7D1	1.25655e-60	0.500762	0.415	0.137	2.28856e-56	B_cell_1	MAP7D1
NOSIP	1.3414e-60	0.417425	0.727	0.356	2.4431e-56	B_cell_1	NOSIP
NARS2	1.41745e-60	0.630593	0.387	0.121	2.5816e-56	B_cell_1	NARS2
ACYP1	1.52529e-60	0.875406	0.296	0.066	2.77801e-56	B_cell_1	ACYP1
TM2D1	1.52817e-60	0.374981	0.505	0.192	2.78326e-56	B_cell_1	TM2D1
FAF1	1.53937e-60	0.585513	0.829	0.506	2.80365e-56	B_cell_1	FAF1
TMED4	1.64901e-60	0.247147	0.509	0.19	3.00334e-56	B_cell_1	TMED4
MPHOSPH9	1.70071e-60	0.557687	0.403	0.13	3.0975e-56	B_cell_1	MPHOSPH9
IPO5	1.75765e-60	0.590952	0.349	0.096	3.20122e-56	B_cell_1	IPO5
HSP90B1	1.80689e-60	0.423005	0.728	0.356	3.29089e-56	B_cell_1	HSP90B1
PYURF	1.82172e-60	0.60358	0.39	0.122	3.3179e-56	B_cell_1	PYURF
GTF3A	1.83961e-60	0.411179	0.76	0.384	3.35048e-56	B_cell_1	GTF3A
HMGB3	1.87706e-60	0.930184	0.304	0.071	3.4187e-56	B_cell_1	HMGB3
XYLT1	1.91108e-60	0.452503	0.673	0.321	3.48065e-56	B_cell_1	XYLT1
PEAK1	2.05816e-60	0.641887	0.467	0.176	3.74853e-56	B_cell_1	PEAK1
EIF4A1	2.08169e-60	0.39676	0.84	0.442	3.79138e-56	B_cell_1	EIF4A1
DERA	2.16947e-60	0.736368	0.321	0.081	3.95126e-56	B_cell_1	DERA
DAZAP1	2.35285e-60	0.283986	0.492	0.181	4.28525e-56	B_cell_1	DAZAP1
ABHD3	2.47079e-60	0.562112	0.471	0.175	4.50004e-56	B_cell_1	ABHD3
LRRK1	2.47897e-60	0.649174	0.385	0.121	4.51495e-56	B_cell_1	LRRK1
EEF1B2	2.56296e-60	0.5259	0.882	0.683	4.66793e-56	B_cell_1	EEF1B2
DCUN1D1	2.56628e-60	0.404405	0.453	0.159	4.67397e-56	B_cell_1	DCUN1D1
CCDC90B	2.69699e-60	0.499618	0.361	0.102	4.91203e-56	B_cell_1	CCDC90B
ATP2A3	2.80036e-60	0.44327	0.477	0.173	5.1003e-56	B_cell_1	ATP2A3
LINC01953	2.9609e-60	5.27908	0.181	0.004	5.39268e-56	B_cell_1	LINC01953
TUBA1B	3.50866e-60	1.08905	0.641	0.342	6.39032e-56	B_cell_1	TUBA1B
ELP2	4.26479e-60	0.352464	0.541	0.211	7.76747e-56	B_cell_1	ELP2
KATNAL2	4.37188e-60	1.47486	0.238	0.034	7.96251e-56	B_cell_1	KATNAL2
MRPL20	4.51414e-60	0.522421	0.469	0.171	8.2216e-56	B_cell_1	MRPL20
FCGR2B	4.57378e-60	0.400299	0.372	0.108	8.33022e-56	B_cell_1	FCGR2B
PCCA	4.64166e-60	0.452128	0.501	0.194	8.45385e-56	B_cell_1	PCCA
TTC37	4.92133e-60	0.362832	0.498	0.186	8.96322e-56	B_cell_1	TTC37
CD81	5.34132e-60	0.278225	0.547	0.216	9.72814e-56	B_cell_1	CD81
RPIA	6.0687e-60	0.726132	0.341	0.094	1.10529e-55	B_cell_1	RPIA
HMGB2	6.28683e-60	1.08547	0.68	0.361	1.14502e-55	B_cell_1	HMGB2
NUSAP1	6.39549e-60	1.63609	0.282	0.064	1.16481e-55	B_cell_1	NUSAP1
POLB	6.93955e-60	0.698434	0.331	0.087	1.2639e-55	B_cell_1	POLB
WDR12	8.01918e-60	0.714294	0.33	0.087	1.46053e-55	B_cell_1	WDR12
NGLY1	8.06078e-60	0.306059	0.618	0.264	1.46811e-55	B_cell_1	NGLY1
SRSF6	8.08184e-60	0.309489	0.731	0.338	1.47195e-55	B_cell_1	SRSF6
ALYREF	9.92359e-60	0.337492	0.442	0.152	1.80738e-55	B_cell_1	ALYREF
ITPA	1.00144e-59	0.396598	0.444	0.154	1.82392e-55	B_cell_1	ITPA
ERCC1	1.05292e-59	0.388912	0.458	0.164	1.91768e-55	B_cell_1	ERCC1
MRPS25	1.14932e-59	0.712934	0.329	0.087	2.09325e-55	B_cell_1	MRPS25
GPBP1L1	1.2535e-59	0.37645	0.745	0.368	2.283e-55	B_cell_1	GPBP1L1
USP1	1.34629e-59	0.616455	0.373	0.113	2.452e-55	B_cell_1	USP1
DNMT1	1.43809e-59	0.546721	0.436	0.152	2.6192e-55	B_cell_1	DNMT1
KLHL42	1.80349e-59	1.18383	0.249	0.04	3.28469e-55	B_cell_1	KLHL42
FAM193A	1.82897e-59	0.400967	0.475	0.176	3.33111e-55	B_cell_1	FAM193A
SEC24C	1.86345e-59	0.652722	0.349	0.099	3.39389e-55	B_cell_1	SEC24C
MX1	1.89566e-59	0.380174	0.528	0.21	3.45256e-55	B_cell_1	MX1
DTL	1.90213e-59	1.4653	0.242	0.038	3.46435e-55	B_cell_1	DTL
TMCO1	2.07252e-59	0.34249	0.481	0.179	3.77468e-55	B_cell_1	TMCO1
SLC25A33	2.15466e-59	0.515782	0.403	0.13	3.92429e-55	B_cell_1	SLC25A33
PPM1G	2.40847e-59	0.337185	0.596	0.251	4.38654e-55	B_cell_1	PPM1G
NDUFB7	2.48666e-59	0.242891	0.516	0.199	4.52896e-55	B_cell_1	NDUFB7
SCAF4	2.50505e-59	0.408037	0.58	0.243	4.56244e-55	B_cell_1	SCAF4
NFYB	2.57333e-59	0.557615	0.311	0.075	4.6868e-55	B_cell_1	NFYB
IGLV3-19	2.73938e-59	0.276337	0.37	0.106	4.98923e-55	B_cell_1	IGLV3-19
AC092640.1	2.74758e-59	1.17802	0.277	0.058	5.00417e-55	B_cell_1	AC092640.1
DIS3	3.07521e-59	0.400306	0.384	0.118	5.60088e-55	B_cell_1	DIS3
FIRRE	3.11286e-59	3.09419	0.2	0.016	5.66944e-55	B_cell_1	FIRRE
ZNF511	3.28208e-59	0.758274	0.307	0.075	5.97766e-55	B_cell_1	ZNF511
TRIM59	3.34542e-59	0.603414	0.323	0.083	6.09302e-55	B_cell_1	TRIM59
TMEM183A	3.4351e-59	0.419862	0.416	0.138	6.25634e-55	B_cell_1	TMEM183A
RTTN	3.5983e-59	0.49711	0.489	0.19	6.55358e-55	B_cell_1	RTTN
GTF2H3	3.75897e-59	0.722597	0.316	0.079	6.84621e-55	B_cell_1	GTF2H3
NOL7	4.00173e-59	0.279587	0.547	0.221	7.28835e-55	B_cell_1	NOL7
NCF4	4.0632e-59	0.440268	0.387	0.121	7.4003e-55	B_cell_1	NCF4
TSTA3	4.06791e-59	0.682741	0.315	0.079	7.40888e-55	B_cell_1	TSTA3
NOP10	4.50559e-59	0.195621	0.561	0.221	8.20603e-55	B_cell_1	NOP10
MMS22L	4.52535e-59	0.985382	0.297	0.071	8.24203e-55	B_cell_1	MMS22L
CDC26	4.53061e-59	0.644731	0.331	0.088	8.25159e-55	B_cell_1	CDC26
MRFAP1L1	4.66847e-59	0.670857	0.327	0.086	8.50269e-55	B_cell_1	MRFAP1L1
MAML3	5.04947e-59	1.17697	0.307	0.079	9.1966e-55	B_cell_1	MAML3
DDX39B	5.1869e-59	0.379072	0.658	0.295	9.4469e-55	B_cell_1	DDX39B
C21orf58	5.19608e-59	1.93251	0.23	0.032	9.46361e-55	B_cell_1	C21orf58
FANCC	5.25267e-59	1.12379	0.303	0.075	9.56668e-55	B_cell_1	FANCC
ZNF451	5.54498e-59	0.334035	0.58	0.242	1.00991e-54	B_cell_1	ZNF451
DDX18	5.58941e-59	0.245279	0.59	0.248	1.018e-54	B_cell_1	DDX18
CBR4	5.80594e-59	0.668954	0.367	0.112	1.05744e-54	B_cell_1	CBR4
FIP1L1	5.87341e-59	0.335258	0.607	0.255	1.06972e-54	B_cell_1	FIP1L1
RRP1B	6.34204e-59	0.488205	0.419	0.141	1.15508e-54	B_cell_1	RRP1B
SLC25A3	6.88625e-59	0.434668	0.753	0.371	1.25419e-54	B_cell_1	SLC25A3
CARHSP1	6.93732e-59	0.739976	0.351	0.102	1.26349e-54	B_cell_1	CARHSP1
SFXN1	6.9491e-59	0.580489	0.371	0.112	1.26564e-54	B_cell_1	SFXN1
SYK	6.95341e-59	0.300596	0.755	0.362	1.26642e-54	B_cell_1	SYK
SENP2	8.67862e-59	0.407606	0.552	0.227	1.58064e-54	B_cell_1	SENP2
ZFR	8.72727e-59	0.340785	0.678	0.31	1.5895e-54	B_cell_1	ZFR
KNL1	9.28553e-59	1.22284	0.284	0.063	1.69117e-54	B_cell_1	KNL1
PNRC2	9.4618e-59	0.257272	0.616	0.26	1.72328e-54	B_cell_1	PNRC2
TBCK	9.84024e-59	0.364688	0.556	0.234	1.7922e-54	B_cell_1	TBCK
UTP18	1.04925e-58	0.528439	0.389	0.122	1.91101e-54	B_cell_1	UTP18
NEK3	1.0707e-58	1.16204	0.254	0.044	1.95006e-54	B_cell_1	NEK3
CDC5L	1.07398e-58	0.300696	0.454	0.162	1.95604e-54	B_cell_1	CDC5L
SMIM7	1.0869e-58	0.347998	0.497	0.189	1.97957e-54	B_cell_1	SMIM7
MASTL	1.09878e-58	0.627434	0.329	0.087	2.0012e-54	B_cell_1	MASTL
RBM25	1.14929e-58	0.482118	0.855	0.492	2.0932e-54	B_cell_1	RBM25
PPA1	1.20092e-58	0.771247	0.349	0.102	2.18723e-54	B_cell_1	PPA1
PNO1	1.20139e-58	0.45101	0.389	0.123	2.18809e-54	B_cell_1	PNO1
CNKSR2	1.2052e-58	0.608147	0.32	0.081	2.19503e-54	B_cell_1	CNKSR2
PDE4D	1.28236e-58	1.59706	0.335	0.103	2.33556e-54	B_cell_1	PDE4D
NSUN2	1.32437e-58	0.703283	0.349	0.098	2.41207e-54	B_cell_1	NSUN2
TRAPPC13	1.38297e-58	0.824308	0.315	0.081	2.5188e-54	B_cell_1	TRAPPC13
NUP58	1.44897e-58	0.284555	0.495	0.186	2.63901e-54	B_cell_1	NUP58
TPGS2	1.51545e-58	0.716985	0.295	0.066	2.76009e-54	B_cell_1	TPGS2
EIF3A	1.60873e-58	0.464351	0.804	0.435	2.92998e-54	B_cell_1	EIF3A
ZNRF3	1.67659e-58	2.09801	0.205	0.019	3.05358e-54	B_cell_1	ZNRF3
CCNT2	1.68814e-58	0.346239	0.532	0.21	3.0746e-54	B_cell_1	CCNT2
FAM126A	1.72392e-58	0.804116	0.348	0.101	3.13977e-54	B_cell_1	FAM126A
FRS2	1.73454e-58	0.422827	0.56	0.234	3.15912e-54	B_cell_1	FRS2
RELB	1.79763e-58	0.561048	0.531	0.225	3.27403e-54	B_cell_1	RELB
ADH5	1.82222e-58	0.579053	0.356	0.104	3.31881e-54	B_cell_1	ADH5
RAB28	1.83395e-58	0.469921	0.444	0.159	3.34018e-54	B_cell_1	RAB28
MRPL16	2.05176e-58	0.749567	0.344	0.099	3.73686e-54	B_cell_1	MRPL16
KPNA1	2.06149e-58	0.281999	0.619	0.268	3.7546e-54	B_cell_1	KPNA1
SHMT2	2.30415e-58	0.404387	0.362	0.107	4.19655e-54	B_cell_1	SHMT2
RCOR3	2.39224e-58	0.38097	0.536	0.214	4.35699e-54	B_cell_1	RCOR3
PFKL	2.43685e-58	0.311859	0.483	0.18	4.43824e-54	B_cell_1	PFKL
ACBD3	2.57225e-58	0.394873	0.714	0.344	4.68484e-54	B_cell_1	ACBD3
BBS9	2.63492e-58	0.431554	0.529	0.217	4.79898e-54	B_cell_1	BBS9
SAFB	2.68278e-58	0.291308	0.595	0.252	4.88614e-54	B_cell_1	SAFB
ZNF430	2.77804e-58	0.294744	0.418	0.139	5.05964e-54	B_cell_1	ZNF430
NONO	2.91579e-58	0.421558	0.713	0.345	5.31053e-54	B_cell_1	NONO
GPR89A	3.28281e-58	1.01674	0.275	0.057	5.97898e-54	B_cell_1	GPR89A
NUP88	3.49183e-58	0.3825	0.618	0.27	6.35966e-54	B_cell_1	NUP88
EMC2	3.61039e-58	0.74572	0.308	0.075	6.5756e-54	B_cell_1	EMC2
EIF2AK2	3.64701e-58	0.316604	0.554	0.222	6.64231e-54	B_cell_1	EIF2AK2
UQCRH	3.69748e-58	0.456041	0.826	0.472	6.73423e-54	B_cell_1	UQCRH
SELENOF	3.97077e-58	0.265167	0.64	0.281	7.23197e-54	B_cell_1	SELENOF
AC011447.3	4.10062e-58	0.790068	0.285	0.064	7.46846e-54	B_cell_1	AC011447.3
PSMA7	4.24623e-58	0.364992	0.711	0.338	7.73365e-54	B_cell_1	PSMA7
USP7	4.39157e-58	0.284286	0.582	0.245	7.99836e-54	B_cell_1	USP7
AK2	4.4557e-58	0.561886	0.374	0.116	8.11516e-54	B_cell_1	AK2
UBLCP1	4.67291e-58	0.418525	0.371	0.114	8.51077e-54	B_cell_1	UBLCP1
TMX2	4.90139e-58	0.589388	0.356	0.103	8.92691e-54	B_cell_1	TMX2
NUDCD1	4.91241e-58	1.10083	0.263	0.05	8.94696e-54	B_cell_1	NUDCD1
CENPU	5.02856e-58	1.51091	0.242	0.04	9.15852e-54	B_cell_1	CENPU
ERP44	5.66367e-58	0.340515	0.563	0.238	1.03152e-53	B_cell_1	ERP44
UCHL3	5.74122e-58	0.64333	0.328	0.087	1.04565e-53	B_cell_1	UCHL3
HLA-DRB1	5.77354e-58	0.339139	0.762	0.367	1.05153e-53	B_cell_1	HLA-DRB1
PHF21A	5.83648e-58	0.440004	0.648	0.298	1.063e-53	B_cell_1	PHF21A
TRAPPC9	6.59671e-58	0.50303	0.732	0.375	1.20146e-53	B_cell_1	TRAPPC9
ATF7	6.70187e-58	0.591681	0.39	0.127	1.22061e-53	B_cell_1	ATF7
HDAC8	6.82126e-58	0.645053	0.406	0.139	1.24236e-53	B_cell_1	HDAC8
ZNF141	6.82536e-58	0.34104	0.403	0.131	1.2431e-53	B_cell_1	ZNF141
FGFR1OP	6.85959e-58	0.705314	0.325	0.087	1.24934e-53	B_cell_1	FGFR1OP
PRRC2B	6.93761e-58	0.483998	0.77	0.397	1.26355e-53	B_cell_1	PRRC2B
NEDD8	7.14238e-58	0.342566	0.658	0.295	1.30084e-53	B_cell_1	NEDD8
LYPLAL1	7.53377e-58	0.641895	0.334	0.092	1.37213e-53	B_cell_1	LYPLAL1
WRN	8.07181e-58	0.364154	0.436	0.154	1.47012e-53	B_cell_1	WRN
GRIP1	8.12356e-58	2.17395	0.231	0.035	1.47954e-53	B_cell_1	GRIP1
TFB2M	8.14947e-58	0.99131	0.281	0.062	1.48426e-53	B_cell_1	TFB2M
SEC63	8.17919e-58	0.440771	0.547	0.223	1.48968e-53	B_cell_1	SEC63
TFDP1	8.63562e-58	0.705357	0.354	0.106	1.5728e-53	B_cell_1	TFDP1
RHEB	8.73989e-58	0.292651	0.529	0.21	1.5918e-53	B_cell_1	RHEB
PSMB1	9.18665e-58	0.405132	0.739	0.362	1.67316e-53	B_cell_1	PSMB1
RIOK3	9.31447e-58	0.349444	0.636	0.283	1.69644e-53	B_cell_1	RIOK3
AP3S1	9.67115e-58	0.776344	0.367	0.115	1.76141e-53	B_cell_1	AP3S1
LMNB1	1.10354e-57	0.86629	0.308	0.078	2.00988e-53	B_cell_1	LMNB1
SNHG17	1.10411e-57	0.321071	0.411	0.136	2.01092e-53	B_cell_1	SNHG17
LSG1	1.1384e-57	0.336926	0.415	0.139	2.07336e-53	B_cell_1	LSG1
DROSHA	1.13953e-57	0.74204	0.324	0.086	2.07542e-53	B_cell_1	DROSHA
PRRC2A	1.14499e-57	0.424044	0.339	0.093	2.08537e-53	B_cell_1	PRRC2A
ATP5IF1	1.18174e-57	0.314168	0.521	0.207	2.1523e-53	B_cell_1	ATP5IF1
LRRC41	1.24419e-57	0.90533	0.31	0.078	2.26605e-53	B_cell_1	LRRC41
TRMT11	1.29112e-57	0.632879	0.372	0.115	2.35152e-53	B_cell_1	TRMT11
MED30	1.30223e-57	0.166452	0.583	0.237	2.37176e-53	B_cell_1	MED30
REPS1	1.3045e-57	0.315816	0.46	0.17	2.37589e-53	B_cell_1	REPS1
TFG	1.37406e-57	0.46909	0.447	0.161	2.50258e-53	B_cell_1	TFG
GLRX3	1.44877e-57	0.618655	0.351	0.102	2.63864e-53	B_cell_1	GLRX3
L3MBTL3	1.60558e-57	0.61634	0.384	0.124	2.92424e-53	B_cell_1	L3MBTL3
KCTD20	1.62152e-57	0.339334	0.42	0.143	2.95327e-53	B_cell_1	KCTD20
RPL36A	1.64067e-57	0.514257	0.908	0.726	2.98815e-53	B_cell_1	RPL36A
USP25	1.74258e-57	0.433679	0.678	0.328	3.17376e-53	B_cell_1	USP25
LINC01278	1.81126e-57	0.471387	0.397	0.13	3.29885e-53	B_cell_1	LINC01278
TIPRL	1.82994e-57	0.338341	0.443	0.156	3.33287e-53	B_cell_1	TIPRL
EIF5B	1.84008e-57	0.247515	0.604	0.258	3.35134e-53	B_cell_1	EIF5B
TAF1B	1.94671e-57	0.703951	0.342	0.099	3.54554e-53	B_cell_1	TAF1B
ECHS1	2.07939e-57	0.378372	0.449	0.162	3.78719e-53	B_cell_1	ECHS1
INTS7	2.18895e-57	1.24239	0.271	0.057	3.98674e-53	B_cell_1	INTS7
ICA1L	2.19518e-57	1.04342	0.274	0.06	3.99808e-53	B_cell_1	ICA1L
TRAPPC1	2.33136e-57	0.276922	0.512	0.198	4.24611e-53	B_cell_1	TRAPPC1
ANAPC7	2.33185e-57	0.539419	0.359	0.108	4.247e-53	B_cell_1	ANAPC7
UBAC2	2.43375e-57	0.42723	0.721	0.36	4.43259e-53	B_cell_1	UBAC2
COX17	2.62997e-57	0.387715	0.55	0.23	4.78997e-53	B_cell_1	COX17
TWISTNB	2.64752e-57	0.372153	0.355	0.105	4.82193e-53	B_cell_1	TWISTNB
POLM	2.80529e-57	0.739972	0.286	0.064	5.10927e-53	B_cell_1	POLM
SLC25A32	3.05823e-57	0.43524	0.383	0.121	5.56996e-53	B_cell_1	SLC25A32
MRPL33	3.31179e-57	0.355466	0.499	0.194	6.03176e-53	B_cell_1	MRPL33
SEPTIN2	3.48669e-57	0.280844	0.695	0.322	6.35032e-53	B_cell_1	SEPTIN2
LINC00662	3.88131e-57	0.589018	0.312	0.078	7.06903e-53	B_cell_1	LINC00662
DEPDC5	3.91935e-57	0.468899	0.413	0.142	7.13831e-53	B_cell_1	DEPDC5
RBMX	4.33183e-57	0.36479	0.824	0.457	7.88956e-53	B_cell_1	RBMX
GSTCD	4.38105e-57	0.899438	0.269	0.056	7.9792e-53	B_cell_1	GSTCD
SSNA1	4.47495e-57	0.415319	0.412	0.139	8.15023e-53	B_cell_1	SSNA1
UTP23	5.16655e-57	0.553191	0.338	0.096	9.40984e-53	B_cell_1	UTP23
RBM27	5.18e-57	0.402418	0.664	0.309	9.43434e-53	B_cell_1	RBM27
HIST1H4C	5.44791e-57	1.61267	0.545	0.257	9.92228e-53	B_cell_1	HIST1H4C
HIVEP2	5.47209e-57	0.480091	0.651	0.311	9.96632e-53	B_cell_1	HIVEP2
PTCD3	5.86476e-57	0.366242	0.424	0.146	1.06815e-52	B_cell_1	PTCD3
TPRKB	6.16926e-57	0.678691	0.328	0.09	1.12361e-52	B_cell_1	TPRKB
LINC00467	6.24534e-57	0.743024	0.32	0.084	1.13746e-52	B_cell_1	LINC00467
SUN1	6.46338e-57	0.664279	0.336	0.094	1.17718e-52	B_cell_1	SUN1
MBIP	6.64613e-57	0.716715	0.29	0.068	1.21046e-52	B_cell_1	MBIP
NSMAF	6.79245e-57	0.511349	0.402	0.136	1.23711e-52	B_cell_1	NSMAF
SLMAP	7.01867e-57	0.381395	0.642	0.3	1.27831e-52	B_cell_1	SLMAP
DSTN	7.23426e-57	0.661591	0.345	0.102	1.31758e-52	B_cell_1	DSTN
CYB561A3	7.73606e-57	0.404757	0.329	0.09	1.40897e-52	B_cell_1	CYB561A3
ZSWIM5	8.18087e-57	1.14352	0.289	0.069	1.48998e-52	B_cell_1	ZSWIM5
USP14	9.45957e-57	0.315795	0.536	0.215	1.72287e-52	B_cell_1	USP14
CREB3L2	9.73536e-57	0.176434	0.602	0.254	1.7731e-52	B_cell_1	CREB3L2
TP63	9.88218e-57	2.17367	0.211	0.025	1.79984e-52	B_cell_1	TP63
AKAP8L	9.98606e-57	0.291792	0.525	0.207	1.81876e-52	B_cell_1	AKAP8L
AC046134.2	1.00859e-56	0.807456	0.307	0.078	1.83695e-52	B_cell_1	AC046134.2
NDUFA10	1.01676e-56	0.276486	0.55	0.225	1.85182e-52	B_cell_1	NDUFA10
METTL9	1.02118e-56	0.211911	0.5	0.189	1.85988e-52	B_cell_1	METTL9
IQCG	1.02312e-56	0.190702	0.463	0.167	1.8634e-52	B_cell_1	IQCG
ERCC2	1.02347e-56	1.82116	0.207	0.022	1.86405e-52	B_cell_1	ERCC2
DRG1	1.05175e-56	0.614126	0.34	0.098	1.91556e-52	B_cell_1	DRG1
MYL12B	1.08518e-56	0.332516	0.675	0.305	1.97644e-52	B_cell_1	MYL12B
TOP2A	1.11099e-56	2.48563	0.237	0.042	2.02345e-52	B_cell_1	TOP2A
FIS1	1.12008e-56	0.228454	0.488	0.186	2.04001e-52	B_cell_1	FIS1
AC006504.5	1.12021e-56	0.734367	0.326	0.09	2.04024e-52	B_cell_1	AC006504.5
GRPEL1	1.13256e-56	1.00015	0.281	0.064	2.06274e-52	B_cell_1	GRPEL1
TXN2	1.13284e-56	0.425557	0.378	0.121	2.06324e-52	B_cell_1	TXN2
TBPL1	1.15166e-56	0.336653	0.399	0.131	2.09752e-52	B_cell_1	TBPL1
SLC16A1	1.30071e-56	1.21891	0.268	0.057	2.36898e-52	B_cell_1	SLC16A1
LMO4	1.33049e-56	0.284283	0.497	0.192	2.42322e-52	B_cell_1	LMO4
CEP290	1.33747e-56	0.513184	0.325	0.087	2.43593e-52	B_cell_1	CEP290
ATPAF1	1.38581e-56	0.71485	0.289	0.067	2.52397e-52	B_cell_1	ATPAF1
CPNE1	1.48622e-56	0.18451	0.535	0.209	2.70685e-52	B_cell_1	CPNE1
PCNX4	1.59209e-56	0.394206	0.433	0.152	2.89968e-52	B_cell_1	PCNX4
RAD23A	1.69494e-56	0.234435	0.571	0.238	3.087e-52	B_cell_1	RAD23A
MTPN	1.82095e-56	0.456869	0.828	0.466	3.3165e-52	B_cell_1	MTPN
SLC25A13	1.85822e-56	0.334387	0.475	0.179	3.38437e-52	B_cell_1	SLC25A13
DHFR	1.91276e-56	1.44946	0.236	0.038	3.48371e-52	B_cell_1	DHFR
KMO	2.10199e-56	0.936906	0.285	0.067	3.82835e-52	B_cell_1	KMO
CDK8	2.21716e-56	0.688786	0.349	0.105	4.03812e-52	B_cell_1	CDK8
TRIT1	2.40747e-56	0.75369	0.298	0.072	4.38473e-52	B_cell_1	TRIT1
HSF1	2.53243e-56	0.555399	0.348	0.104	4.61231e-52	B_cell_1	HSF1
AVL9	2.55798e-56	0.353969	0.548	0.231	4.65884e-52	B_cell_1	AVL9
SRI	2.57348e-56	0.358049	0.471	0.175	4.68708e-52	B_cell_1	SRI
PARPBP	2.7106e-56	1.22498	0.238	0.039	4.93682e-52	B_cell_1	PARPBP
PCNA	2.79244e-56	1.0451	0.3	0.077	5.08587e-52	B_cell_1	PCNA
CYP51A1	2.81018e-56	0.348359	0.423	0.146	5.11819e-52	B_cell_1	CYP51A1
NFATC4	2.81258e-56	1.34396	0.241	0.041	5.12256e-52	B_cell_1	NFATC4
DNMBP	2.86068e-56	0.260222	0.681	0.317	5.21016e-52	B_cell_1	DNMBP
SND1	2.89101e-56	0.433458	0.655	0.307	5.26539e-52	B_cell_1	SND1
METAP2	2.89699e-56	0.298302	0.717	0.343	5.27629e-52	B_cell_1	METAP2
NVL	3.21031e-56	0.568324	0.332	0.093	5.84694e-52	B_cell_1	NVL
FAM53C	3.29229e-56	0.487732	0.387	0.127	5.99625e-52	B_cell_1	FAM53C
GEN1	3.53641e-56	0.848334	0.291	0.07	6.44086e-52	B_cell_1	GEN1
ZNF738	3.545e-56	0.545847	0.335	0.093	6.45652e-52	B_cell_1	ZNF738
AP001825.1	3.63959e-56	1.95643	0.205	0.023	6.62879e-52	B_cell_1	AP001825.1
PPP2CA	3.76233e-56	0.371734	0.733	0.356	6.85234e-52	B_cell_1	PPP2CA
PARN	3.84543e-56	0.205851	0.55	0.222	7.00368e-52	B_cell_1	PARN
MBD4	4.04416e-56	0.144317	0.542	0.217	7.36563e-52	B_cell_1	MBD4
COPS8	4.06212e-56	0.270122	0.44	0.154	7.39833e-52	B_cell_1	COPS8
TIMM9	4.11105e-56	0.996153	0.263	0.054	7.48746e-52	B_cell_1	TIMM9
LY75	4.27723e-56	0.639993	0.323	0.088	7.79011e-52	B_cell_1	LY75
EEFSEC	4.29986e-56	0.356482	0.429	0.151	7.83133e-52	B_cell_1	EEFSEC
LINC00996	4.41147e-56	1.48278	0.241	0.042	8.03462e-52	B_cell_1	LINC00996
CEP135	4.47885e-56	0.529935	0.334	0.096	8.15732e-52	B_cell_1	CEP135
DDX56	4.47923e-56	1.20205	0.249	0.047	8.15803e-52	B_cell_1	DDX56
EIF2S2	4.63453e-56	0.337724	0.644	0.292	8.44088e-52	B_cell_1	EIF2S2
RPAIN	4.78141e-56	0.266839	0.468	0.171	8.70839e-52	B_cell_1	RPAIN
RUVBL2	5.29622e-56	1.78824	0.212	0.026	9.646e-52	B_cell_1	RUVBL2
RRN3	5.72765e-56	0.709884	0.325	0.09	1.04318e-51	B_cell_1	RRN3
WDR70	5.83339e-56	0.312472	0.682	0.32	1.06243e-51	B_cell_1	WDR70
COPZ1	5.93289e-56	0.38334	0.387	0.127	1.08056e-51	B_cell_1	COPZ1
NDUFB3	6.39955e-56	0.612256	0.365	0.115	1.16555e-51	B_cell_1	NDUFB3
PIBF1	6.57368e-56	0.299214	0.511	0.205	1.19726e-51	B_cell_1	PIBF1
CYB5A	6.68068e-56	0.889998	0.284	0.067	1.21675e-51	B_cell_1	CYB5A
SNRPG	6.68337e-56	0.276946	0.607	0.263	1.21724e-51	B_cell_1	SNRPG
AHCTF1	6.71025e-56	0.500295	0.536	0.227	1.22214e-51	B_cell_1	AHCTF1
U2AF2	6.96599e-56	0.35614	0.405	0.136	1.26872e-51	B_cell_1	U2AF2
KIF18A	7.11617e-56	1.41015	0.247	0.047	1.29607e-51	B_cell_1	KIF18A
TMEM67	7.93476e-56	1.08485	0.252	0.048	1.44516e-51	B_cell_1	TMEM67
LHPP	7.96963e-56	0.124124	0.576	0.236	1.45151e-51	B_cell_1	LHPP
USP42	8.34719e-56	0.379389	0.468	0.177	1.52027e-51	B_cell_1	USP42
SEPTIN6	8.43358e-56	0.376002	0.834	0.454	1.53601e-51	B_cell_1	SEPTIN6
WDR48	8.86469e-56	0.386005	0.49	0.191	1.61453e-51	B_cell_1	WDR48
C18orf25	9.58398e-56	0.343227	0.474	0.182	1.74553e-51	B_cell_1	C18orf25
ANAPC10	9.71887e-56	0.538379	0.383	0.125	1.7701e-51	B_cell_1	ANAPC10
PAIP2	1.0007e-55	0.315722	0.744	0.365	1.82257e-51	B_cell_1	PAIP2
ZNF529	1.00482e-55	0.451791	0.385	0.125	1.83007e-51	B_cell_1	ZNF529
SIL1	1.00931e-55	0.583451	0.402	0.142	1.83825e-51	B_cell_1	SIL1
RFWD3	1.01986e-55	0.557388	0.345	0.104	1.85747e-51	B_cell_1	RFWD3
PRPF19	1.03542e-55	0.898224	0.279	0.064	1.88581e-51	B_cell_1	PRPF19
C11orf24	1.07647e-55	0.775866	0.274	0.061	1.96058e-51	B_cell_1	C11orf24
IL1RAP	1.09951e-55	0.666962	0.345	0.105	2.00253e-51	B_cell_1	IL1RAP
APOOL	1.10477e-55	1.09019	0.254	0.049	2.01212e-51	B_cell_1	APOOL
DAPP1	1.11549e-55	0.403492	0.442	0.161	2.03163e-51	B_cell_1	DAPP1
SRFBP1	1.14371e-55	0.282845	0.382	0.123	2.08304e-51	B_cell_1	SRFBP1
RPRML	1.16581e-55	2.69905	0.198	0.02	2.12328e-51	B_cell_1	RPRML
SUMF1	1.1964e-55	0.42626	0.535	0.231	2.179e-51	B_cell_1	SUMF1
PSMB4	1.28111e-55	0.466029	0.405	0.139	2.33329e-51	B_cell_1	PSMB4
EXOC2	1.28278e-55	0.329061	0.449	0.166	2.33633e-51	B_cell_1	EXOC2
VRK2	1.30371e-55	0.344967	0.507	0.203	2.37444e-51	B_cell_1	VRK2
LARP7	1.31355e-55	0.140011	0.475	0.179	2.39236e-51	B_cell_1	LARP7
PDIA6	1.36469e-55	0.283947	0.521	0.206	2.48551e-51	B_cell_1	PDIA6
CDCA8	1.48516e-55	2.99351	0.187	0.014	2.70492e-51	B_cell_1	CDCA8
MICOS13	1.49627e-55	0.257967	0.449	0.164	2.72515e-51	B_cell_1	MICOS13
KLHL7	1.52589e-55	0.579338	0.298	0.074	2.77911e-51	B_cell_1	KLHL7
DIAPH2	1.53193e-55	0.440435	0.696	0.351	2.79011e-51	B_cell_1	DIAPH2
JPT2	1.70926e-55	1.27467	0.238	0.041	3.11307e-51	B_cell_1	JPT2
TCF12	1.91649e-55	0.497984	0.858	0.563	3.49051e-51	B_cell_1	TCF12
COX6B1	1.96427e-55	0.285045	0.738	0.344	3.57752e-51	B_cell_1	COX6B1
ARPC5L	2.00879e-55	0.346998	0.394	0.131	3.65861e-51	B_cell_1	ARPC5L
RPS26	2.11946e-55	0.484427	0.867	0.564	3.86017e-51	B_cell_1	RPS26
CACUL1	2.22712e-55	0.41529	0.452	0.167	4.05626e-51	B_cell_1	CACUL1
USP39	2.23096e-55	0.542457	0.347	0.104	4.06324e-51	B_cell_1	USP39
FDPS	2.25566e-55	0.328021	0.414	0.142	4.10823e-51	B_cell_1	FDPS
BAZ2B	2.31607e-55	0.290646	0.551	0.229	4.21826e-51	B_cell_1	BAZ2B
MAP7D3	2.389e-55	1.00657	0.26	0.053	4.35108e-51	B_cell_1	MAP7D3
RUFY3	3.01656e-55	0.265911	0.625	0.277	5.49406e-51	B_cell_1	RUFY3
CEP44	3.15488e-55	0.679676	0.299	0.075	5.74599e-51	B_cell_1	CEP44
FANCA	3.19979e-55	1.1628	0.245	0.045	5.82777e-51	B_cell_1	FANCA
ZSWIM6	3.4983e-55	0.476802	0.562	0.25	6.37146e-51	B_cell_1	ZSWIM6
PHACTR1	3.50225e-55	0.340721	0.582	0.254	6.37865e-51	B_cell_1	PHACTR1
GLOD4	3.60089e-55	0.366192	0.342	0.099	6.5583e-51	B_cell_1	GLOD4
PSMC5	3.60426e-55	0.335161	0.413	0.143	6.56444e-51	B_cell_1	PSMC5
RNF7	3.77007e-55	0.222632	0.554	0.228	6.86644e-51	B_cell_1	RNF7
TBC1D23	3.7898e-55	0.362961	0.419	0.148	6.90236e-51	B_cell_1	TBC1D23
SEC13	3.85942e-55	0.3046	0.394	0.13	7.02917e-51	B_cell_1	SEC13
FER	4.05602e-55	0.440365	0.477	0.187	7.38722e-51	B_cell_1	FER
VAMP8	4.08316e-55	0.200671	0.543	0.219	7.43665e-51	B_cell_1	VAMP8
SCLT1	4.15155e-55	0.494836	0.484	0.197	7.56123e-51	B_cell_1	SCLT1
ARL5A	4.25843e-55	0.166867	0.577	0.243	7.75588e-51	B_cell_1	ARL5A
QRICH1	4.35014e-55	0.321258	0.51	0.203	7.92292e-51	B_cell_1	QRICH1
SLC25A5	4.53897e-55	0.310314	0.661	0.305	8.26682e-51	B_cell_1	SLC25A5
DDX19B	4.63416e-55	0.538478	0.351	0.106	8.44019e-51	B_cell_1	DDX19B
VPS36	4.81018e-55	0.201935	0.486	0.185	8.76078e-51	B_cell_1	VPS36
CHMP4A	4.88052e-55	0.184979	0.515	0.203	8.88889e-51	B_cell_1	CHMP4A
LMBR1	5.0929e-55	0.319333	0.531	0.222	9.27569e-51	B_cell_1	LMBR1
UCK2	5.15511e-55	2.31148	0.201	0.022	9.389e-51	B_cell_1	UCK2
TMEM167A	5.49612e-55	0.274385	0.494	0.191	1.00101e-50	B_cell_1	TMEM167A
KPNA2	5.64921e-55	1.15481	0.262	0.056	1.02889e-50	B_cell_1	KPNA2
DDX27	5.69575e-55	0.14917	0.504	0.196	1.03737e-50	B_cell_1	DDX27
POM121	5.69872e-55	0.352488	0.425	0.151	1.03791e-50	B_cell_1	POM121
UBR1	5.86547e-55	0.339007	0.546	0.229	1.06828e-50	B_cell_1	UBR1
FXYD7	5.86554e-55	0.965646	0.272	0.061	1.06829e-50	B_cell_1	FXYD7
GPATCH2L	5.9359e-55	0.340585	0.454	0.167	1.08111e-50	B_cell_1	GPATCH2L
YLPM1	5.96279e-55	0.370728	0.526	0.214	1.086e-50	B_cell_1	YLPM1
MRPS6	6.35605e-55	0.482733	0.346	0.104	1.15763e-50	B_cell_1	MRPS6
PMS1	6.84005e-55	0.55253	0.321	0.088	1.24578e-50	B_cell_1	PMS1
ATG2B	6.84102e-55	0.439666	0.344	0.102	1.24595e-50	B_cell_1	ATG2B
IARS2	7.02521e-55	0.671269	0.336	0.1	1.2795e-50	B_cell_1	IARS2
LRRN1	7.06185e-55	1.63687	0.224	0.035	1.28617e-50	B_cell_1	LRRN1
KARS	7.15434e-55	0.412567	0.366	0.114	1.30302e-50	B_cell_1	KARS
NDUFB8	7.48563e-55	0.113542	0.553	0.225	1.36336e-50	B_cell_1	NDUFB8
EIF3L	7.61044e-55	0.23171	0.543	0.22	1.38609e-50	B_cell_1	EIF3L
TRAPPC3	7.84389e-55	0.254118	0.401	0.134	1.42861e-50	B_cell_1	TRAPPC3
EPN2	8.31643e-55	0.981291	0.262	0.055	1.51467e-50	B_cell_1	EPN2
KIAA0586	8.33559e-55	0.334601	0.383	0.125	1.51816e-50	B_cell_1	KIAA0586
RPA1	8.50849e-55	0.391535	0.374	0.12	1.54965e-50	B_cell_1	RPA1
PSMG2	8.64985e-55	0.331498	0.416	0.145	1.5754e-50	B_cell_1	PSMG2
PLPP1	9.01871e-55	0.636378	0.314	0.084	1.64258e-50	B_cell_1	PLPP1
TBK1	9.6304e-55	0.3725	0.443	0.162	1.75398e-50	B_cell_1	TBK1
SMIM15	9.6307e-55	1.12225	0.259	0.055	1.75404e-50	B_cell_1	SMIM15
C4orf48	1.0769e-54	0.301595	0.433	0.157	1.96136e-50	B_cell_1	C4orf48
EFCAB11	1.10255e-54	1.04305	0.251	0.048	2.00808e-50	B_cell_1	EFCAB11
COPS3	1.16259e-54	0.570222	0.329	0.094	2.11743e-50	B_cell_1	COPS3
MRPL22	1.22833e-54	0.316227	0.37	0.118	2.23715e-50	B_cell_1	MRPL22
PSMC6	1.28138e-54	0.181206	0.57	0.238	2.33378e-50	B_cell_1	PSMC6
FUS	1.36839e-54	0.419191	0.837	0.478	2.49225e-50	B_cell_1	FUS
PDCD11	1.44486e-54	0.730992	0.299	0.078	2.63153e-50	B_cell_1	PDCD11
FANCM	1.46562e-54	1.06526	0.26	0.054	2.66933e-50	B_cell_1	FANCM
BRIP1	1.57172e-54	1.3854	0.264	0.06	2.86257e-50	B_cell_1	BRIP1
SLC18B1	1.57469e-54	0.434278	0.345	0.103	2.86799e-50	B_cell_1	SLC18B1
COPS9	1.60164e-54	0.223799	0.62	0.267	2.91706e-50	B_cell_1	COPS9
PTTG1	1.62736e-54	1.69857	0.246	0.049	2.96392e-50	B_cell_1	PTTG1
CCDC85B	1.62738e-54	0.272256	0.401	0.137	2.96396e-50	B_cell_1	CCDC85B
AHCY	1.66552e-54	0.996853	0.255	0.053	3.03342e-50	B_cell_1	AHCY
CCDC6	1.69299e-54	0.212465	0.557	0.236	3.08344e-50	B_cell_1	CCDC6
NOL11	1.72092e-54	0.313105	0.343	0.101	3.13431e-50	B_cell_1	NOL11
LLPH	1.72162e-54	0.33605	0.394	0.133	3.13558e-50	B_cell_1	LLPH
NSFL1C	1.74779e-54	0.500546	0.334	0.096	3.18326e-50	B_cell_1	NSFL1C
TXLNA	1.755e-54	0.423105	0.35	0.106	3.19639e-50	B_cell_1	TXLNA
RIMKLB	1.76481e-54	0.617902	0.298	0.076	3.21426e-50	B_cell_1	RIMKLB
MRPL57	1.7893e-54	0.196198	0.473	0.18	3.25885e-50	B_cell_1	MRPL57
RAB3GAP2	1.8086e-54	0.423677	0.586	0.26	3.294e-50	B_cell_1	RAB3GAP2
KANSL2	1.88134e-54	0.467019	0.372	0.12	3.42648e-50	B_cell_1	KANSL2
UPF3B	1.98002e-54	0.147763	0.469	0.176	3.60621e-50	B_cell_1	UPF3B
SNRPA1	2.02747e-54	0.196473	0.564	0.234	3.69262e-50	B_cell_1	SNRPA1
POLR1C	2.03809e-54	0.643115	0.321	0.09	3.71197e-50	B_cell_1	POLR1C
PIGG	2.05837e-54	0.537076	0.323	0.09	3.74891e-50	B_cell_1	PIGG
TMEM14B	2.08206e-54	0.249387	0.554	0.231	3.79206e-50	B_cell_1	TMEM14B
MRPS31	2.11361e-54	0.316261	0.355	0.109	3.84952e-50	B_cell_1	MRPS31
SMIM30	2.11706e-54	1.044	0.256	0.053	3.8558e-50	B_cell_1	SMIM30
ZMAT3	2.11991e-54	0.529719	0.37	0.118	3.86099e-50	B_cell_1	ZMAT3
FAR1	2.1405e-54	0.387195	0.533	0.224	3.89849e-50	B_cell_1	FAR1
ASPSCR1	2.14561e-54	0.804136	0.296	0.075	3.90779e-50	B_cell_1	ASPSCR1
ANKRD26	2.23662e-54	0.377311	0.397	0.133	4.07355e-50	B_cell_1	ANKRD26
FUBP3	2.36815e-54	0.36458	0.356	0.11	4.31312e-50	B_cell_1	FUBP3
DDA1	2.37057e-54	0.631915	0.334	0.099	4.31752e-50	B_cell_1	DDA1
ITGAE	2.47137e-54	0.116176	0.516	0.201	4.5011e-50	B_cell_1	ITGAE
CNPY2	2.57456e-54	0.456488	0.38	0.125	4.68905e-50	B_cell_1	CNPY2
CDK12	2.6519e-54	0.386424	0.601	0.264	4.8299e-50	B_cell_1	CDK12
ABAT	2.96263e-54	1.18988	0.254	0.051	5.39584e-50	B_cell_1	ABAT
SOX12	3.05379e-54	1.41687	0.22	0.032	5.56187e-50	B_cell_1	SOX12
TRMT112	3.2788e-54	0.305609	0.662	0.308	5.97168e-50	B_cell_1	TRMT112
PIK3CB	3.43276e-54	0.472426	0.398	0.136	6.25208e-50	B_cell_1	PIK3CB
SMC6	3.54352e-54	0.21571	0.626	0.272	6.45381e-50	B_cell_1	SMC6
DNAJC19	4.07872e-54	0.183459	0.393	0.13	7.42857e-50	B_cell_1	DNAJC19
MIOS	4.18793e-54	0.398585	0.375	0.121	7.62748e-50	B_cell_1	MIOS
MFSD14C	4.40556e-54	0.271148	0.533	0.221	8.02385e-50	B_cell_1	MFSD14C
EXOSC8	4.46443e-54	0.281547	0.395	0.133	8.13106e-50	B_cell_1	EXOSC8
NEMF	4.81226e-54	0.253861	0.626	0.28	8.76457e-50	B_cell_1	NEMF
CCZ1	5.06101e-54	0.622623	0.29	0.072	9.21761e-50	B_cell_1	CCZ1
DPY30	5.08144e-54	0.455451	0.358	0.112	9.25483e-50	B_cell_1	DPY30
BRD9	5.21742e-54	0.249061	0.418	0.145	9.50249e-50	B_cell_1	BRD9
DCP1A	5.26294e-54	0.308692	0.551	0.236	9.58539e-50	B_cell_1	DCP1A
BEX4	5.5314e-54	0.16962	0.37	0.115	1.00743e-49	B_cell_1	BEX4
PRRC1	6.05378e-54	0.764722	0.31	0.084	1.10258e-49	B_cell_1	PRRC1
MBD1	6.13934e-54	0.494333	0.303	0.079	1.11816e-49	B_cell_1	MBD1
KIAA1217	6.66527e-54	1.34949	0.244	0.047	1.21395e-49	B_cell_1	KIAA1217
WBP4	6.9221e-54	0.527859	0.323	0.091	1.26072e-49	B_cell_1	WBP4
CENPW	6.92667e-54	1.59871	0.218	0.032	1.26155e-49	B_cell_1	CENPW
GABARAPL2	6.98752e-54	0.114951	0.498	0.193	1.27264e-49	B_cell_1	GABARAPL2
RNF138	7.11433e-54	0.423058	0.621	0.287	1.29573e-49	B_cell_1	RNF138
CYB5R3	7.17133e-54	0.342325	0.433	0.16	1.30612e-49	B_cell_1	CYB5R3
PLCB1	7.26245e-54	0.594401	0.511	0.22	1.32271e-49	B_cell_1	PLCB1
QTRT2	7.57098e-54	0.532019	0.309	0.084	1.3789e-49	B_cell_1	QTRT2
NDC1	8.5781e-54	0.802474	0.279	0.066	1.56233e-49	B_cell_1	NDC1
NDUFA9	9.15116e-54	0.25674	0.459	0.173	1.6667e-49	B_cell_1	NDUFA9
MRPL1	9.41068e-54	0.327454	0.443	0.166	1.71397e-49	B_cell_1	MRPL1
LYRM1	1.00127e-53	0.962698	0.268	0.06	1.82361e-49	B_cell_1	LYRM1
SPAG16	1.01669e-53	1.40674	0.229	0.038	1.8517e-49	B_cell_1	SPAG16
EIPR1	1.06589e-53	0.441423	0.329	0.095	1.94131e-49	B_cell_1	EIPR1
SCAF11	1.10491e-53	0.393457	0.831	0.469	2.01238e-49	B_cell_1	SCAF11
RPS6KA2	1.11656e-53	0.498758	0.357	0.114	2.03359e-49	B_cell_1	RPS6KA2
MAP4K5	1.1225e-53	0.277027	0.613	0.271	2.04442e-49	B_cell_1	MAP4K5
CUTA	1.17914e-53	0.168435	0.57	0.239	2.14756e-49	B_cell_1	CUTA
TTLL5	1.20165e-53	0.438078	0.411	0.144	2.18857e-49	B_cell_1	TTLL5
SLC25A26	1.21111e-53	0.312149	0.533	0.221	2.2058e-49	B_cell_1	SLC25A26
KIF5B	1.26594e-53	0.295891	0.651	0.299	2.30566e-49	B_cell_1	KIF5B
MRPL19	1.34348e-53	0.442258	0.355	0.111	2.44688e-49	B_cell_1	MRPL19
PLEKHG1	1.35566e-53	0.440271	0.874	0.521	2.46905e-49	B_cell_1	PLEKHG1
SRSF2	1.36179e-53	0.445044	0.776	0.416	2.48022e-49	B_cell_1	SRSF2
CDYL	1.37627e-53	0.265203	0.592	0.258	2.50661e-49	B_cell_1	CDYL
ACTR10	1.40957e-53	0.337432	0.471	0.184	2.56724e-49	B_cell_1	ACTR10
NRDE2	1.42353e-53	0.721879	0.29	0.074	2.59268e-49	B_cell_1	NRDE2
ATP6V1H	1.42588e-53	0.259666	0.557	0.238	2.59695e-49	B_cell_1	ATP6V1H
NAP1L4	1.42628e-53	0.237017	0.662	0.302	2.59769e-49	B_cell_1	NAP1L4
MFF	1.44123e-53	0.340223	0.422	0.151	2.62491e-49	B_cell_1	MFF
NELFCD	1.55246e-53	0.348099	0.365	0.116	2.82749e-49	B_cell_1	NELFCD
AZIN1-AS1	1.62607e-53	0.673463	0.331	0.099	2.96157e-49	B_cell_1	AZIN1-AS1
MIS18A	1.62742e-53	1.47055	0.21	0.028	2.96402e-49	B_cell_1	MIS18A
LONP2	1.73105e-53	0.262671	0.52	0.209	3.15276e-49	B_cell_1	LONP2
POLR2H	1.73943e-53	0.213423	0.391	0.133	3.16802e-49	B_cell_1	POLR2H
LMTK2	1.87792e-53	0.461026	0.411	0.147	3.42026e-49	B_cell_1	LMTK2
COPE	1.89455e-53	0.235138	0.625	0.274	3.45055e-49	B_cell_1	COPE
PRORP	1.92055e-53	0.361381	0.431	0.159	3.4979e-49	B_cell_1	PRORP
WRNIP1	1.94183e-53	0.579706	0.324	0.093	3.53665e-49	B_cell_1	WRNIP1
MEF2D	2.03574e-53	0.480146	0.366	0.118	3.7077e-49	B_cell_1	MEF2D
TGFBR1	2.07481e-53	0.403491	0.403	0.139	3.77884e-49	B_cell_1	TGFBR1
CLPTM1L	2.10528e-53	0.501745	0.339	0.102	3.83435e-49	B_cell_1	CLPTM1L
TOMM6	2.21308e-53	0.27543	0.625	0.28	4.03068e-49	B_cell_1	TOMM6
MRPS5	2.35913e-53	0.261403	0.436	0.158	4.29668e-49	B_cell_1	MRPS5
COMMD10	2.37449e-53	0.397546	0.599	0.273	4.32466e-49	B_cell_1	COMMD10
CD19	2.40149e-53	0.177105	0.385	0.126	4.37384e-49	B_cell_1	CD19
ZNF718	2.40754e-53	0.417852	0.39	0.134	4.38486e-49	B_cell_1	ZNF718
EXOC4	2.55745e-53	0.438275	0.778	0.446	4.65788e-49	B_cell_1	EXOC4
ZNF43	2.73322e-53	0.318561	0.392	0.132	4.97802e-49	B_cell_1	ZNF43
EIF3D	2.83771e-53	0.232604	0.644	0.293	5.16832e-49	B_cell_1	EIF3D
SMIM10L1	2.94646e-53	0.486307	0.288	0.072	5.36638e-49	B_cell_1	SMIM10L1
SUGT1	2.98663e-53	0.198247	0.436	0.157	5.43956e-49	B_cell_1	SUGT1
PCBP1	3.01314e-53	0.269905	0.746	0.37	5.48783e-49	B_cell_1	PCBP1
RBM28	3.13619e-53	0.595851	0.318	0.09	5.71195e-49	B_cell_1	RBM28
FNBP4	3.19136e-53	0.305155	0.746	0.376	5.81243e-49	B_cell_1	FNBP4
AC079781.5	3.2092e-53	0.230441	0.502	0.197	5.84491e-49	B_cell_1	AC079781.5
UROS	3.20993e-53	0.75993	0.282	0.07	5.84624e-49	B_cell_1	UROS
IRAK1	3.25175e-53	0.554376	0.316	0.09	5.92242e-49	B_cell_1	IRAK1
UBE2J1	3.88432e-53	0.209005	0.538	0.223	7.07452e-49	B_cell_1	UBE2J1
WDHD1	3.89413e-53	0.789976	0.262	0.057	7.09238e-49	B_cell_1	WDHD1
PPM1D	4.12632e-53	0.599648	0.345	0.107	7.51526e-49	B_cell_1	PPM1D
ZNF37A	4.18197e-53	0.494636	0.342	0.104	7.61662e-49	B_cell_1	ZNF37A
LIN52	4.21024e-53	0.431992	0.411	0.148	7.66811e-49	B_cell_1	LIN52
NAA35	4.24089e-53	0.315828	0.428	0.156	7.72393e-49	B_cell_1	NAA35
PPP2R3C	4.3218e-53	0.248644	0.47	0.182	7.8713e-49	B_cell_1	PPP2R3C
AC012146.1	4.41799e-53	0.909699	0.244	0.047	8.04649e-49	B_cell_1	AC012146.1
ZNF609	4.52655e-53	0.376205	0.597	0.272	8.24421e-49	B_cell_1	ZNF609
TMEM19	4.79608e-53	0.662499	0.265	0.059	8.73511e-49	B_cell_1	TMEM19
NEPRO	4.8131e-53	0.535941	0.312	0.085	8.7661e-49	B_cell_1	NEPRO
KIF20B	6.14101e-53	0.55487	0.334	0.101	1.11846e-48	B_cell_1	KIF20B
ZNF790-AS1	6.20578e-53	0.759405	0.26	0.057	1.13026e-48	B_cell_1	ZNF790-AS1
POLR2D	6.91507e-53	0.51477	0.283	0.069	1.25944e-48	B_cell_1	POLR2D
TRRAP	7.73564e-53	0.215588	0.521	0.212	1.40889e-48	B_cell_1	TRRAP
WDR86	7.95842e-53	1.18409	0.221	0.035	1.44947e-48	B_cell_1	WDR86
COPS2	7.97001e-53	0.183712	0.579	0.247	1.45158e-48	B_cell_1	COPS2
UFC1	8.15377e-53	0.257153	0.623	0.283	1.48505e-48	B_cell_1	UFC1
FAM216A	8.26243e-53	2.08716	0.194	0.021	1.50484e-48	B_cell_1	FAM216A
PAM16	8.33953e-53	0.426699	0.338	0.102	1.51888e-48	B_cell_1	PAM16
ALMS1	9.01223e-53	0.449055	0.411	0.148	1.6414e-48	B_cell_1	ALMS1
TCTEX1D2	9.39811e-53	0.468081	0.316	0.087	1.71168e-48	B_cell_1	TCTEX1D2
AIMP2	1.02861e-52	0.852234	0.276	0.067	1.87341e-48	B_cell_1	AIMP2
TMEM256	1.05309e-52	0.191136	0.438	0.164	1.91799e-48	B_cell_1	TMEM256
NEK9	1.19378e-52	0.317694	0.374	0.124	2.17423e-48	B_cell_1	NEK9
ELP5	1.22155e-52	0.170314	0.372	0.121	2.22481e-48	B_cell_1	ELP5
SLC39A11	1.2716e-52	0.355553	0.514	0.218	2.31596e-48	B_cell_1	SLC39A11
AKR1B1	1.27183e-52	1.32276	0.233	0.043	2.31638e-48	B_cell_1	AKR1B1
SPAG7	1.39734e-52	0.40883	0.36	0.115	2.54498e-48	B_cell_1	SPAG7
RIF1	1.499e-52	0.293833	0.508	0.208	2.73012e-48	B_cell_1	RIF1
DUSP10	1.68565e-52	0.396879	0.401	0.141	3.07008e-48	B_cell_1	DUSP10
QSER1	1.73907e-52	0.786157	0.302	0.083	3.16738e-48	B_cell_1	QSER1
QTRT1	1.82747e-52	0.594054	0.304	0.084	3.32838e-48	B_cell_1	QTRT1
OGT	1.82819e-52	0.231801	0.69	0.331	3.32969e-48	B_cell_1	OGT
ATP6V1F	1.83185e-52	0.160898	0.495	0.197	3.33634e-48	B_cell_1	ATP6V1F
YY1AP1	1.91198e-52	0.308926	0.447	0.169	3.48229e-48	B_cell_1	YY1AP1
FANCD2	1.94741e-52	0.887081	0.267	0.062	3.54682e-48	B_cell_1	FANCD2
SRPRB	2.07699e-52	0.536389	0.289	0.074	3.78282e-48	B_cell_1	SRPRB
PFDN4	2.10587e-52	0.421802	0.321	0.093	3.83543e-48	B_cell_1	PFDN4
OSBP	2.10855e-52	0.419982	0.406	0.144	3.84031e-48	B_cell_1	OSBP
CYCS	2.11571e-52	0.209158	0.69	0.33	3.85334e-48	B_cell_1	CYCS
KIF2A	2.17454e-52	0.233032	0.622	0.276	3.96049e-48	B_cell_1	KIF2A
LTV1	2.18684e-52	0.402195	0.337	0.102	3.98289e-48	B_cell_1	LTV1
ACOT7	2.22071e-52	1.31108	0.233	0.043	4.04457e-48	B_cell_1	ACOT7
SCAMP1	2.32498e-52	0.380406	0.41	0.145	4.23449e-48	B_cell_1	SCAMP1
ADPGK	2.43396e-52	0.40139	0.482	0.195	4.43298e-48	B_cell_1	ADPGK
CCDC167	2.6049e-52	0.586434	0.292	0.076	4.74431e-48	B_cell_1	CCDC167
MRPL12	2.73153e-52	1.20459	0.245	0.05	4.97494e-48	B_cell_1	MRPL12
NR2C1	2.77002e-52	0.433017	0.315	0.09	5.04504e-48	B_cell_1	NR2C1
CNOT2	2.78831e-52	0.362102	0.738	0.369	5.07834e-48	B_cell_1	CNOT2
MFAP1	3.39904e-52	0.512651	0.307	0.084	6.19067e-48	B_cell_1	MFAP1
RAD51AP1	3.41142e-52	1.99342	0.2	0.025	6.21323e-48	B_cell_1	RAD51AP1
AQR	3.42197e-52	0.353868	0.541	0.228	6.23244e-48	B_cell_1	AQR
PSPC1	3.47811e-52	0.303848	0.62	0.282	6.33468e-48	B_cell_1	PSPC1
BRK1	3.52516e-52	0.234506	0.594	0.258	6.42037e-48	B_cell_1	BRK1
UTP11	3.53216e-52	0.805036	0.27	0.066	6.43313e-48	B_cell_1	UTP11
POGLUT1	3.76286e-52	0.275073	0.303	0.081	6.8533e-48	B_cell_1	POGLUT1
PITPNB	3.94257e-52	0.253783	0.603	0.266	7.1806e-48	B_cell_1	PITPNB
CLPX	3.94705e-52	0.398363	0.314	0.087	7.18877e-48	B_cell_1	CLPX
N4BP2	4.22462e-52	0.208723	0.441	0.167	7.6943e-48	B_cell_1	N4BP2
WDR7	4.38439e-52	0.291778	0.517	0.217	7.9853e-48	B_cell_1	WDR7
GABRB2	4.51223e-52	2.96995	0.178	0.014	8.21812e-48	B_cell_1	GABRB2
DBN1	4.56524e-52	1.53038	0.217	0.034	8.31467e-48	B_cell_1	DBN1
ATP5MC2	5.14279e-52	0.413773	0.849	0.492	9.36657e-48	B_cell_1	ATP5MC2
GCN1	5.57402e-52	0.658865	0.308	0.087	1.0152e-47	B_cell_1	GCN1
HPF1	5.79922e-52	0.966854	0.254	0.056	1.05621e-47	B_cell_1	HPF1
HLA-DRB5	6.51365e-52	0.791767	0.281	0.071	1.18633e-47	B_cell_1	HLA-DRB5
OPA1	6.5381e-52	0.444209	0.714	0.374	1.19078e-47	B_cell_1	OPA1
EZH2	6.62313e-52	0.302052	0.473	0.192	1.20627e-47	B_cell_1	EZH2
BABAM1	6.62339e-52	0.548566	0.329	0.099	1.20632e-47	B_cell_1	BABAM1
PHF5A	6.62838e-52	0.238679	0.402	0.142	1.20723e-47	B_cell_1	PHF5A
BRCA2	7.17933e-52	0.980203	0.252	0.054	1.30757e-47	B_cell_1	BRCA2
PSMB3	7.25084e-52	0.221038	0.645	0.295	1.3206e-47	B_cell_1	PSMB3
GNG5	7.44281e-52	0.209283	0.546	0.228	1.35556e-47	B_cell_1	GNG5
CCDC117	8.34804e-52	0.44582	0.311	0.087	1.52043e-47	B_cell_1	CCDC117
OTUD4	8.56268e-52	0.351386	0.437	0.167	1.55952e-47	B_cell_1	OTUD4
MYH10	8.62295e-52	1.12352	0.226	0.039	1.5705e-47	B_cell_1	MYH10
SLC2A1	8.66065e-52	0.205677	0.44	0.163	1.57736e-47	B_cell_1	SLC2A1
EP400	8.89642e-52	0.202659	0.482	0.189	1.6203e-47	B_cell_1	EP400
HBS1L	8.90571e-52	0.216032	0.491	0.194	1.622e-47	B_cell_1	HBS1L
SMARCC2	8.95427e-52	0.185889	0.421	0.151	1.63084e-47	B_cell_1	SMARCC2
MAP3K5	8.97965e-52	0.41368	0.671	0.332	1.63546e-47	B_cell_1	MAP3K5
ZWINT	9.0206e-52	1.51529	0.209	0.03	1.64292e-47	B_cell_1	ZWINT
COX16	9.31199e-52	0.236711	0.614	0.276	1.69599e-47	B_cell_1	COX16
DNAJB11	9.31292e-52	0.356431	0.518	0.216	1.69616e-47	B_cell_1	DNAJB11
MTOR	9.67948e-52	0.470465	0.363	0.118	1.76292e-47	B_cell_1	MTOR
ANP32E	9.76679e-52	0.294084	0.521	0.22	1.77883e-47	B_cell_1	ANP32E
COX20	1.00765e-51	0.156799	0.527	0.219	1.83523e-47	B_cell_1	COX20
AIMP1	1.02539e-51	0.244985	0.508	0.207	1.86754e-47	B_cell_1	AIMP1
C8orf76	1.04155e-51	0.595807	0.316	0.093	1.89698e-47	B_cell_1	C8orf76
DCAF8	1.06116e-51	0.283124	0.511	0.209	1.93269e-47	B_cell_1	DCAF8
NUTM2A-AS1	1.08572e-51	0.273084	0.626	0.282	1.97741e-47	B_cell_1	NUTM2A-AS1
ZMPSTE24	1.09968e-51	0.487682	0.333	0.102	2.00285e-47	B_cell_1	ZMPSTE24
LUC7L2	1.10282e-51	0.416725	0.835	0.497	2.00857e-47	B_cell_1	LUC7L2
PNKP	1.21541e-51	0.495261	0.306	0.084	2.21363e-47	B_cell_1	PNKP
POLG2	1.22832e-51	0.665513	0.291	0.076	2.23714e-47	B_cell_1	POLG2
TAF11	1.29334e-51	0.148366	0.469	0.18	2.35556e-47	B_cell_1	TAF11
POLR2J3	1.30114e-51	0.424926	0.368	0.121	2.36976e-47	B_cell_1	POLR2J3
HUWE1	1.3874e-51	0.321183	0.599	0.267	2.52687e-47	B_cell_1	HUWE1
CFAP298	1.43875e-51	0.367589	0.335	0.102	2.62039e-47	B_cell_1	CFAP298
ATXN7L3B	1.50138e-51	0.130189	0.55	0.23	2.73446e-47	B_cell_1	ATXN7L3B
UQCRFS1	1.54988e-51	0.132405	0.584	0.251	2.8228e-47	B_cell_1	UQCRFS1
PRCC	1.67897e-51	0.461268	0.319	0.093	3.05792e-47	B_cell_1	PRCC
STIL	1.72325e-51	1.35794	0.221	0.037	3.13855e-47	B_cell_1	STIL
C5orf24	1.81842e-51	0.560924	0.285	0.074	3.31189e-47	B_cell_1	C5orf24
TMEM243	1.86865e-51	0.148281	0.608	0.27	3.40337e-47	B_cell_1	TMEM243
ELP6	1.91916e-51	0.908224	0.248	0.052	3.49537e-47	B_cell_1	ELP6
LSM 7.00	1.93965e-51	0.371615	0.786	0.426	3.53269e-47	B_cell_1	LSM 7.00
PPME1	1.94718e-51	0.805329	0.263	0.061	3.5464e-47	B_cell_1	PPME1
PPA2	2.09761e-51	0.348261	0.405	0.145	3.82038e-47	B_cell_1	PPA2
SLC25A46	2.12993e-51	0.388378	0.341	0.107	3.87924e-47	B_cell_1	SLC25A46
PRKRIP1	2.30432e-51	0.217722	0.501	0.201	4.19685e-47	B_cell_1	PRKRIP1
45721	2.33903e-51	0.232498	0.475	0.189	4.26007e-47	B_cell_1	45721
UBA1	2.40232e-51	0.703738	0.311	0.09	4.37534e-47	B_cell_1	UBA1
MED4	2.43823e-51	0.147012	0.5	0.2	4.44074e-47	B_cell_1	MED4
MCM6	2.46836e-51	0.957624	0.239	0.047	4.49563e-47	B_cell_1	MCM6
XPA	2.51181e-51	0.422659	0.344	0.109	4.57476e-47	B_cell_1	XPA
GTPBP6	2.53347e-51	0.528411	0.301	0.084	4.6142e-47	B_cell_1	GTPBP6
OGFRL1	2.56752e-51	0.291636	0.404	0.144	4.67623e-47	B_cell_1	OGFRL1
IGFBP4	2.59069e-51	2.52292	0.182	0.017	4.71842e-47	B_cell_1	IGFBP4
RWDD4	2.70856e-51	0.452429	0.295	0.079	4.93309e-47	B_cell_1	RWDD4
PDXP	2.80524e-51	1.56703	0.196	0.023	5.10918e-47	B_cell_1	PDXP
GHITM	2.8589e-51	0.273954	0.467	0.182	5.20691e-47	B_cell_1	GHITM
POLR3C	2.98124e-51	0.665031	0.276	0.069	5.42974e-47	B_cell_1	POLR3C
PCNT	3.20716e-51	0.371078	0.394	0.139	5.84119e-47	B_cell_1	PCNT
NDUFV1	3.32458e-51	0.325366	0.374	0.127	6.05506e-47	B_cell_1	NDUFV1
IMPACT	3.38569e-51	0.972518	0.238	0.047	6.16636e-47	B_cell_1	IMPACT
PIK3C3	3.39098e-51	0.323142	0.467	0.186	6.17598e-47	B_cell_1	PIK3C3
RCN2	3.41242e-51	0.136745	0.425	0.154	6.21503e-47	B_cell_1	RCN2
H2AFY	3.56239e-51	0.31819	0.656	0.308	6.48818e-47	B_cell_1	H2AFY
SEC31A	3.84436e-51	0.378018	0.716	0.365	7.00173e-47	B_cell_1	SEC31A
MROH1	3.93854e-51	0.602804	0.335	0.106	7.17327e-47	B_cell_1	MROH1
CSTF3	3.96449e-51	0.483335	0.354	0.115	7.22052e-47	B_cell_1	CSTF3
GPATCH11	4.26142e-51	0.333485	0.305	0.084	7.76133e-47	B_cell_1	GPATCH11
MTA1	4.28209e-51	0.343194	0.308	0.087	7.79898e-47	B_cell_1	MTA1
DCAF7	4.29627e-51	0.137491	0.436	0.162	7.82479e-47	B_cell_1	DCAF7
JAKMIP2	4.63217e-51	2.10671	0.188	0.02	8.43656e-47	B_cell_1	JAKMIP2
USP10	4.67669e-51	0.214991	0.568	0.243	8.51765e-47	B_cell_1	USP10
SMAP1	4.81749e-51	0.249334	0.513	0.211	8.77409e-47	B_cell_1	SMAP1
SPOPL	4.86115e-51	0.330571	0.552	0.241	8.85362e-47	B_cell_1	SPOPL
GBF1	5.03738e-51	0.34784	0.503	0.209	9.17458e-47	B_cell_1	GBF1
GPLD1	5.16285e-51	1.68223	0.208	0.031	9.4031e-47	B_cell_1	GPLD1
GOSR1	5.22132e-51	0.15629	0.46	0.177	9.50959e-47	B_cell_1	GOSR1
ABCB7	5.30446e-51	0.300848	0.461	0.181	9.66102e-47	B_cell_1	ABCB7
MRPS22	5.57744e-51	0.693342	0.281	0.072	1.01582e-46	B_cell_1	MRPS22
MYO9A	5.58423e-51	0.22386	0.49	0.2	1.01706e-46	B_cell_1	MYO9A
ZNF708	5.62172e-51	0.458293	0.377	0.13	1.02388e-46	B_cell_1	ZNF708
FAM192A	5.77122e-51	0.269061	0.474	0.186	1.05111e-46	B_cell_1	FAM192A
ACAD11	5.9124e-51	0.415252	0.333	0.102	1.07683e-46	B_cell_1	ACAD11
MPHOSPH10	5.93712e-51	0.443493	0.324	0.096	1.08133e-46	B_cell_1	MPHOSPH10
NAA10	6.0473e-51	0.46219	0.35	0.112	1.10139e-46	B_cell_1	NAA10
LEKR1	6.11591e-51	0.697629	0.296	0.081	1.11389e-46	B_cell_1	LEKR1
HTATSF1	6.22757e-51	0.548651	0.322	0.096	1.13423e-46	B_cell_1	HTATSF1
NDUFS1	6.26362e-51	0.387497	0.361	0.119	1.14079e-46	B_cell_1	NDUFS1
EIF4H	6.32832e-51	0.191211	0.542	0.228	1.15258e-46	B_cell_1	EIF4H
GM2A	6.3309e-51	0.43214	0.379	0.131	1.15305e-46	B_cell_1	GM2A
PARP15	6.36317e-51	0.352007	0.874	0.498	1.15892e-46	B_cell_1	PARP15
PHLPP1	6.39503e-51	0.848155	0.304	0.089	1.16473e-46	B_cell_1	PHLPP1
PDSS2	7.13065e-51	0.350916	0.488	0.2	1.29871e-46	B_cell_1	PDSS2
BORCS7	7.27101e-51	0.315791	0.364	0.123	1.32427e-46	B_cell_1	BORCS7
XRCC5	7.30708e-51	0.340849	0.791	0.43	1.33084e-46	B_cell_1	XRCC5
KHDC1	7.32892e-51	1.31	0.215	0.035	1.33482e-46	B_cell_1	KHDC1
ARF4	7.37737e-51	0.255301	0.573	0.25	1.34364e-46	B_cell_1	ARF4
TYW1	7.74308e-51	0.268056	0.532	0.227	1.41025e-46	B_cell_1	TYW1
RAE1	8.06351e-51	0.676397	0.305	0.087	1.46861e-46	B_cell_1	RAE1
CNOT8	8.11726e-51	0.240095	0.489	0.195	1.4784e-46	B_cell_1	CNOT8
AF117829.1	8.12092e-51	0.615121	0.322	0.097	1.47906e-46	B_cell_1	AF117829.1
ERICH6-AS1	8.22638e-51	0.534891	0.261	0.06	1.49827e-46	B_cell_1	ERICH6-AS1
HMGXB4	8.59149e-51	0.431437	0.355	0.116	1.56477e-46	B_cell_1	HMGXB4
IREB2	8.95809e-51	0.260749	0.459	0.179	1.63154e-46	B_cell_1	IREB2
NOL10	9.37162e-51	0.226155	0.475	0.188	1.70685e-46	B_cell_1	NOL10
TMEM267	9.57091e-51	0.516123	0.289	0.077	1.74315e-46	B_cell_1	TMEM267
EGLN3	9.62951e-51	0.493298	0.328	0.099	1.75382e-46	B_cell_1	EGLN3
LINC01409	9.69843e-51	1.27426	0.236	0.047	1.76638e-46	B_cell_1	LINC01409
REV3L	1.01327e-50	0.317688	0.708	0.356	1.84548e-46	B_cell_1	REV3L
COX6A1	1.02636e-50	0.290164	0.732	0.364	1.86931e-46	B_cell_1	COX6A1
CUL5	1.03905e-50	0.329243	0.473	0.189	1.89243e-46	B_cell_1	CUL5
TOP 1.00	1.05626e-50	0.35053	0.844	0.488	1.92377e-46	B_cell_1	TOP 1.00
HGSNAT	1.09169e-50	0.424673	0.341	0.107	1.9883e-46	B_cell_1	HGSNAT
PRELID3B	1.10504e-50	0.317477	0.331	0.101	2.01261e-46	B_cell_1	PRELID3B
MLLT10	1.17334e-50	0.379872	0.422	0.159	2.137e-46	B_cell_1	MLLT10
DIAPH3	1.17505e-50	1.72291	0.225	0.043	2.14011e-46	B_cell_1	DIAPH3
GTF2B	1.1818e-50	0.263996	0.591	0.265	2.15241e-46	B_cell_1	GTF2B
POLR2L	1.19108e-50	0.193196	0.643	0.295	2.16931e-46	B_cell_1	POLR2L
CDK5RAP2	1.27193e-50	0.325698	0.457	0.179	2.31657e-46	B_cell_1	CDK5RAP2
MBD3	1.46971e-50	0.765587	0.275	0.069	2.67679e-46	B_cell_1	MBD3
NFATC3	1.5029e-50	0.275315	0.599	0.271	2.73723e-46	B_cell_1	NFATC3
ZNF326	1.50456e-50	0.234732	0.6	0.268	2.74025e-46	B_cell_1	ZNF326
AC211433.1	1.58614e-50	0.557161	0.282	0.073	2.88884e-46	B_cell_1	AC211433.1
TERF2	1.5896e-50	0.422899	0.325	0.097	2.89515e-46	B_cell_1	TERF2
AK6	1.60045e-50	0.936366	0.232	0.044	2.91489e-46	B_cell_1	AK6
ARL14EP	1.63052e-50	0.308256	0.354	0.116	2.96966e-46	B_cell_1	ARL14EP
CCDC28B	1.64209e-50	1.36059	0.231	0.044	2.99074e-46	B_cell_1	CCDC28B
NRDC	1.64342e-50	0.237426	0.678	0.323	2.99317e-46	B_cell_1	NRDC
SNHG3	1.65718e-50	0.582312	0.328	0.102	3.01823e-46	B_cell_1	SNHG3
ARFGEF2	1.71521e-50	0.341591	0.582	0.265	3.12391e-46	B_cell_1	ARFGEF2
HNRNPUL2	1.71536e-50	0.278728	0.393	0.139	3.12418e-46	B_cell_1	HNRNPUL2
WDR4	1.76444e-50	0.670432	0.286	0.076	3.21357e-46	B_cell_1	WDR4
PHGDH	1.85791e-50	2.09657	0.179	0.016	3.38381e-46	B_cell_1	PHGDH
NLK	1.86028e-50	0.396411	0.373	0.128	3.38813e-46	B_cell_1	NLK
AP1B1	1.86428e-50	0.310693	0.389	0.138	3.39541e-46	B_cell_1	AP1B1
KMT5A	1.98103e-50	0.376991	0.319	0.093	3.60805e-46	B_cell_1	KMT5A
RXYLT1	2.07793e-50	1.10004	0.218	0.037	3.78453e-46	B_cell_1	RXYLT1
PPP4C	2.10168e-50	0.247785	0.434	0.165	3.8278e-46	B_cell_1	PPP4C
RC3H1	2.11789e-50	0.358218	0.745	0.388	3.85732e-46	B_cell_1	RC3H1
PRKY	2.13197e-50	0.304258	0.424	0.159	3.88295e-46	B_cell_1	PRKY
UTP6	2.28646e-50	0.374453	0.324	0.099	4.16432e-46	B_cell_1	UTP6
KPNA6	2.87352e-50	0.2341	0.575	0.249	5.23354e-46	B_cell_1	KPNA6
FBXW2	2.92213e-50	0.41076	0.334	0.104	5.32207e-46	B_cell_1	FBXW2
DIPK1A	2.98112e-50	0.258877	0.671	0.325	5.42951e-46	B_cell_1	DIPK1A
PCGF3	2.98721e-50	0.345207	0.372	0.126	5.4406e-46	B_cell_1	PCGF3
SNX29	2.98836e-50	0.397669	0.826	0.489	5.4427e-46	B_cell_1	SNX29
NDUFB4	3.26755e-50	0.250468	0.717	0.347	5.95118e-46	B_cell_1	NDUFB4
HM13	3.4041e-50	0.336814	0.411	0.152	6.19988e-46	B_cell_1	HM13
AUTS2	3.86734e-50	0.431554	0.847	0.539	7.04358e-46	B_cell_1	AUTS2
ARFGAP2	3.88762e-50	0.298348	0.305	0.086	7.08053e-46	B_cell_1	ARFGAP2
NSRP1	3.91748e-50	0.174079	0.651	0.301	7.13491e-46	B_cell_1	NSRP1
BEND4	4.17057e-50	0.827814	0.229	0.043	7.59585e-46	B_cell_1	BEND4
ATR	4.21086e-50	0.364222	0.683	0.334	7.66925e-46	B_cell_1	ATR
G2E3	4.35133e-50	0.315452	0.411	0.152	7.92509e-46	B_cell_1	G2E3
RNGTT	4.39009e-50	0.367567	0.693	0.35	7.99567e-46	B_cell_1	RNGTT
PIKFYVE	4.4406e-50	0.296705	0.479	0.193	8.08767e-46	B_cell_1	PIKFYVE
RNF10	4.62703e-50	0.245329	0.574	0.252	8.42721e-46	B_cell_1	RNF10
KRR1	4.71544e-50	0.131739	0.482	0.191	8.58824e-46	B_cell_1	KRR1
UBN1	4.7425e-50	0.251451	0.422	0.156	8.63751e-46	B_cell_1	UBN1
TRIM24	4.82107e-50	0.772511	0.28	0.073	8.78062e-46	B_cell_1	TRIM24
CWC27	4.90311e-50	0.148761	0.45	0.175	8.93003e-46	B_cell_1	CWC27
NIPA2	5.1287e-50	0.265	0.436	0.165	9.34091e-46	B_cell_1	NIPA2
SLFNL1-AS1	5.31036e-50	1.44621	0.197	0.026	9.67176e-46	B_cell_1	SLFNL1-AS1
SELENOO	5.47389e-50	0.433223	0.336	0.106	9.96959e-46	B_cell_1	SELENOO
OFD1	5.80338e-50	0.153646	0.514	0.209	1.05697e-45	B_cell_1	OFD1
CABIN1	5.91448e-50	0.324319	0.391	0.14	1.0772e-45	B_cell_1	CABIN1
BTRC	5.9446e-50	0.306449	0.459	0.181	1.08269e-45	B_cell_1	BTRC
NDUFAF4	6.06477e-50	0.646207	0.254	0.057	1.10458e-45	B_cell_1	NDUFAF4
MBTD1	6.33509e-50	0.306879	0.491	0.2	1.15381e-45	B_cell_1	MBTD1
PSMD9	6.37502e-50	0.309814	0.372	0.128	1.16108e-45	B_cell_1	PSMD9
APC	6.57246e-50	0.217511	0.48	0.194	1.19704e-45	B_cell_1	APC
ISOC2	6.68419e-50	1.36664	0.216	0.038	1.21739e-45	B_cell_1	ISOC2
DFFA	6.75533e-50	0.491698	0.286	0.077	1.23035e-45	B_cell_1	DFFA
PSMD8	7.13204e-50	0.255562	0.54	0.232	1.29896e-45	B_cell_1	PSMD8
PIN4	7.26371e-50	0.144098	0.395	0.139	1.32294e-45	B_cell_1	PIN4
ITGB1BP1	7.3861e-50	0.705992	0.285	0.077	1.34523e-45	B_cell_1	ITGB1BP1
XPNPEP3	7.81945e-50	0.495191	0.314	0.093	1.42416e-45	B_cell_1	XPNPEP3
DYNLRB1	7.82903e-50	0.179074	0.477	0.194	1.4259e-45	B_cell_1	DYNLRB1
ZNF654	7.88004e-50	0.271927	0.382	0.133	1.43519e-45	B_cell_1	ZNF654
STX16	7.99894e-50	0.175161	0.553	0.234	1.45685e-45	B_cell_1	STX16
SUPV3L1	8.00422e-50	0.248088	0.349	0.112	1.45781e-45	B_cell_1	SUPV3L1
HADHA	8.82495e-50	0.191875	0.565	0.246	1.60729e-45	B_cell_1	HADHA
AKT2	8.89957e-50	0.224023	0.386	0.133	1.62088e-45	B_cell_1	AKT2
IQSEC1	8.91169e-50	0.455182	0.453	0.184	1.62309e-45	B_cell_1	IQSEC1
SLC30A9	9.01264e-50	0.282389	0.397	0.142	1.64147e-45	B_cell_1	SLC30A9
S100A13	9.12781e-50	0.853193	0.254	0.058	1.66245e-45	B_cell_1	S100A13
KDM5D	9.52899e-50	0.417456	0.297	0.083	1.73552e-45	B_cell_1	KDM5D
MYEF2	9.64776e-50	0.665871	0.281	0.074	1.75715e-45	B_cell_1	MYEF2
SECISBP2L	9.83024e-50	0.352395	0.653	0.313	1.79038e-45	B_cell_1	SECISBP2L
PPP4R2	1.0096e-49	0.264928	0.567	0.251	1.83878e-45	B_cell_1	PPP4R2
ARF3	1.17337e-49	0.502455	0.31	0.091	2.13706e-45	B_cell_1	ARF3
CDK11B	1.1859e-49	0.277212	0.439	0.167	2.15988e-45	B_cell_1	CDK11B
DAB1	1.25333e-49	0.730825	0.288	0.081	2.28268e-45	B_cell_1	DAB1
CUEDC2	1.27565e-49	0.740639	0.267	0.067	2.32335e-45	B_cell_1	CUEDC2
ATXN2L	1.27739e-49	0.281226	0.437	0.167	2.32652e-45	B_cell_1	ATXN2L
CTCF	1.28162e-49	0.228079	0.539	0.23	2.33422e-45	B_cell_1	CTCF
RPS18	1.40048e-49	0.418035	0.952	0.92	2.5507e-45	B_cell_1	RPS18
ZC3H8	1.42424e-49	0.502642	0.312	0.093	2.59397e-45	B_cell_1	ZC3H8
NDUFV2	1.42897e-49	0.13054	0.604	0.271	2.60258e-45	B_cell_1	NDUFV2
PSMF1	1.51205e-49	0.235758	0.41	0.152	2.75391e-45	B_cell_1	PSMF1
COPG1	1.56866e-49	0.606919	0.307	0.09	2.85699e-45	B_cell_1	COPG1
NR1D2	1.68057e-49	0.321429	0.454	0.177	3.06083e-45	B_cell_1	NR1D2
[truncated: 13,215 more rows]

## Sheet: AZ06_celltype_markers
AZ06 cell type markers
	p_val	avg_log2FC	pct.1	pct.2	p_val_adj	cluster	gene
IRAK3	0	2.27504	0.807	0.336	0	Monocyte	IRAK3
SERPINA1	0	1.98548	0.865	0.403	0	Monocyte	SERPINA1
RBM47	0	2.04735	0.855	0.394	0	Monocyte	RBM47
PLXDC2	0	2.08128	0.873	0.42	0	Monocyte	PLXDC2
IFI30	0	1.78535	0.909	0.486	0	Monocyte	IFI30
APLP2	0	1.8091	0.874	0.455	0	Monocyte	APLP2
AIF1	0	1.80682	0.922	0.511	0	Monocyte	AIF1
VCAN	0	2.16763	0.908	0.503	0	Monocyte	VCAN
FCN1	0	1.96756	0.965	0.594	0	Monocyte	FCN1
LST1	0	1.53517	0.928	0.577	0	Monocyte	LST1
ARHGAP26	0	1.77241	0.905	0.574	0	Monocyte	ARHGAP26
CTSS	0	1.98746	0.972	0.667	0	Monocyte	CTSS
COTL1	0	1.40071	0.971	0.668	0	Monocyte	COTL1
PSAP	0	1.6183	0.978	0.721	0	Monocyte	PSAP
LYZ	0	1.89574	0.964	0.708	0	Monocyte	LYZ
TYROBP	0	1.40625	0.947	0.694	0	Monocyte	TYROBP
SAT1	0	1.41239	0.964	0.735	0	Monocyte	SAT1
S100A8	0	2.43345	0.957	0.731	0	Monocyte	S100A8
NEAT1	0	1.74782	0.982	0.827	0	Monocyte	NEAT1
S100A9	0	2.31182	0.981	0.842	0	Monocyte	S100A9
S100A6	0	1.438	0.971	0.899	0	Monocyte	S100A6
FTL	0	1.64917	0.993	0.972	0	Monocyte	FTL
CLEC7A	5.15754e-306	2.00814	0.818	0.348	9.45894e-302	Monocyte	CLEC7A
CYBB	6.99755e-306	1.89707	0.848	0.41	1.28335e-301	Monocyte	CYBB
LYN	1.98388e-300	1.65166	0.933	0.624	3.63843e-296	Monocyte	LYN
NAMPT	1.39171e-297	2.09971	0.904	0.613	2.5524e-293	Monocyte	NAMPT
ZEB2	1.75445e-295	1.59691	0.944	0.675	3.21767e-291	Monocyte	ZEB2
DMXL2	1.08042e-275	2.36525	0.749	0.287	1.98148e-271	Monocyte	DMXL2
LAPTM5	1.27414e-269	1.3129	0.929	0.669	2.33678e-265	Monocyte	LAPTM5
TKT	7.37224e-268	1.73128	0.834	0.445	1.35207e-263	Monocyte	TKT
QKI	2.1356e-260	1.49705	0.902	0.613	3.9167e-256	Monocyte	QKI
TSPO	7.79238e-258	1.48223	0.896	0.611	1.42912e-253	Monocyte	TSPO
GRN	1.51966e-254	1.51663	0.885	0.509	2.78706e-250	Monocyte	GRN
GAB2	1.31688e-253	1.829	0.826	0.431	2.41516e-249	Monocyte	GAB2
SPI1	1.40159e-253	1.46657	0.876	0.491	2.57051e-249	Monocyte	SPI1
CEBPB	2.11402e-248	1.71643	0.892	0.605	3.87712e-244	Monocyte	CEBPB
RNF130	3.89135e-244	1.55163	0.834	0.432	7.13673e-240	Monocyte	RNF130
ASAH1	8.22864e-241	1.62323	0.796	0.396	1.50913e-236	Monocyte	ASAH1
TYMP	1.04875e-238	1.52931	0.858	0.5	1.92341e-234	Monocyte	TYMP
DPYD	8.69354e-238	1.55322	0.918	0.675	1.59439e-233	Monocyte	DPYD
CSF3R	1.89055e-233	1.67998	0.811	0.431	3.46727e-229	Monocyte	CSF3R
CST3	7.06502e-233	0.590804	0.975	0.713	1.29572e-228	Monocyte	CST3
S100A11	9.6111e-230	1.45678	0.888	0.592	1.76268e-225	Monocyte	S100A11
SRGN	9.66078e-229	1.18424	0.956	0.795	1.77179e-224	Monocyte	SRGN
SLC8A1	1.32033e-227	1.96473	0.801	0.421	2.42149e-223	Monocyte	SLC8A1
BRI3	2.97567e-225	1.39128	0.861	0.563	5.45738e-221	Monocyte	BRI3
MED13L	7.20271e-224	1.30577	0.907	0.673	1.32098e-219	Monocyte	MED13L
LRMDA	1.66958e-222	2.09246	0.74	0.327	3.06202e-218	Monocyte	LRMDA
CFD	2.42514e-222	2.09367	0.696	0.26	4.4477e-218	Monocyte	CFD
VMP1	3.91217e-221	1.49284	0.862	0.567	7.17493e-217	Monocyte	VMP1
ACSL1	8.82572e-218	2.18602	0.724	0.324	1.61864e-213	Monocyte	ACSL1
S100A12	9.59582e-216	2.37266	0.722	0.315	1.75987e-211	Monocyte	S100A12
S100A4	1.67779e-208	1.05112	0.969	0.896	3.07707e-204	Monocyte	S100A4
GABARAP	3.11742e-204	1.12924	0.899	0.666	5.71735e-200	Monocyte	GABARAP
FAM49A	6.88655e-202	1.93347	0.736	0.364	1.26299e-197	Monocyte	FAM49A
FGR	2.48511e-200	1.59886	0.76	0.381	4.5577e-196	Monocyte	FGR
SLC11A1	2.7561e-200	2.02419	0.668	0.26	5.05468e-196	Monocyte	SLC11A1
VSIR	9.06835e-199	1.56593	0.777	0.412	1.66314e-194	Monocyte	VSIR
CLEC12A	1.32474e-198	1.90903	0.706	0.325	2.42957e-194	Monocyte	CLEC12A
AP1S2	3.91319e-197	1.32516	0.838	0.495	7.17678e-193	Monocyte	AP1S2
ACTB	5.57731e-196	0.67904	0.996	0.986	1.02288e-191	Monocyte	ACTB
CD14	1.79125e-194	2.26818	0.617	0.209	3.28515e-190	Monocyte	CD14
DENND5A	9.48735e-194	1.79934	0.717	0.343	1.73998e-189	Monocyte	DENND5A
GRK3	1.92312e-193	1.95099	0.708	0.328	3.527e-189	Monocyte	GRK3
EVI5	3.56692e-193	2.01008	0.67	0.267	6.54174e-189	Monocyte	EVI5
RAB31	3.80484e-193	1.3461	0.829	0.486	6.97808e-189	Monocyte	RAB31
CTSD	5.42731e-192	1.57474	0.783	0.417	9.95368e-188	Monocyte	CTSD
IFNGR2	1.43162e-191	1.58295	0.758	0.395	2.62559e-187	Monocyte	IFNGR2
VIM	1.22747e-190	0.958862	0.956	0.788	2.25118e-186	Monocyte	VIM
MYO1F	2.43358e-189	1.28148	0.855	0.55	4.46318e-185	Monocyte	MYO1F
MNDA	7.80052e-188	1.77411	0.763	0.385	1.43061e-183	Monocyte	MNDA
LGALS1	9.27842e-188	1.13398	0.91	0.658	1.70166e-183	Monocyte	LGALS1
ZFAND3	1.82927e-187	1.15755	0.903	0.705	3.35488e-183	Monocyte	ZFAND3
MS4A6A	1.92633e-186	1.80875	0.688	0.296	3.53289e-182	Monocyte	MS4A6A
CEBPD	1.01955e-185	1.53155	0.761	0.393	1.86986e-181	Monocyte	CEBPD
JARID2	1.46266e-184	1.59082	0.848	0.574	2.68251e-180	Monocyte	JARID2
NCF1	2.50516e-184	1.6955	0.765	0.431	4.59447e-180	Monocyte	NCF1
CD36	2.74464e-184	1.80299	0.734	0.39	5.03367e-180	Monocyte	CD36
C9orf72	6.47853e-184	1.76389	0.681	0.314	1.18816e-179	Monocyte	C9orf72
NUMB	1.63776e-182	1.6668	0.736	0.39	3.00366e-178	Monocyte	NUMB
SIPA1L1	1.86762e-182	1.5887	0.821	0.538	3.42521e-178	Monocyte	SIPA1L1
CSTA	6.66729e-182	2.02326	0.639	0.252	1.22278e-177	Monocyte	CSTA
MCTP1	1.94372e-180	1.9031	0.682	0.309	3.56478e-176	Monocyte	MCTP1
CD68	8.49414e-176	1.85894	0.634	0.24	1.55783e-171	Monocyte	CD68
TNFAIP2	2.82417e-175	1.78612	0.675	0.304	5.17953e-171	Monocyte	TNFAIP2
HCK	5.28189e-174	1.8997	0.651	0.286	9.68698e-170	Monocyte	HCK
FTH1	3.84393e-173	0.945967	0.995	0.973	7.04977e-169	Monocyte	FTH1
AGFG1	2.9612e-172	1.803	0.757	0.427	5.43084e-168	Monocyte	AGFG1
NPC2	3.28678e-170	1.29402	0.786	0.469	6.02796e-166	Monocyte	NPC2
FNDC3B	7.12611e-170	1.25013	0.786	0.458	1.30693e-165	Monocyte	FNDC3B
PICALM	4.75239e-169	1.10166	0.886	0.652	8.71588e-165	Monocyte	PICALM
S100A10	7.97564e-168	0.993528	0.934	0.779	1.46273e-163	Monocyte	S100A10
ACAP2	1.32191e-167	1.14422	0.853	0.611	2.42439e-163	Monocyte	ACAP2
TNFRSF1B	1.97712e-167	1.43203	0.743	0.404	3.62604e-163	Monocyte	TNFRSF1B
LRP1	8.77137e-167	1.94815	0.612	0.242	1.60867e-162	Monocyte	LRP1
WDFY3	1.71493e-166	2.21408	0.58	0.219	3.14519e-162	Monocyte	WDFY3
ZSWIM6	4.46392e-165	1.58249	0.751	0.436	8.18683e-161	Monocyte	ZSWIM6
LILRA5	6.57019e-164	2.19767	0.572	0.207	1.20497e-159	Monocyte	LILRA5
SYK	7.18475e-162	1.37051	0.748	0.415	1.31768e-157	Monocyte	SYK
GAS7	1.87706e-161	1.47916	0.738	0.392	3.44253e-157	Monocyte	GAS7
FGL2	3.04518e-160	1.60353	0.7	0.343	5.58487e-156	Monocyte	FGL2
SBF2	2.73818e-159	1.67169	0.703	0.369	5.02182e-155	Monocyte	SBF2
H2AFY	3.31402e-159	1.16786	0.809	0.512	6.07791e-155	Monocyte	H2AFY
GRB2	3.31457e-159	1.07319	0.855	0.575	6.07892e-155	Monocyte	GRB2
EPB41L3	6.49424e-159	1.9791	0.619	0.272	1.19104e-154	Monocyte	EPB41L3
LRRK2	5.17846e-158	2.10107	0.609	0.263	9.4973e-154	Monocyte	LRRK2
GNAQ	1.04468e-157	1.23001	0.801	0.495	1.91594e-153	Monocyte	GNAQ
KLF4	2.21997e-157	1.59808	0.72	0.397	4.07143e-153	Monocyte	KLF4
C5AR1	1.36467e-156	2.29478	0.533	0.167	2.5028e-152	Monocyte	C5AR1
FOXO3	2.03235e-156	1.71709	0.706	0.399	3.72733e-152	Monocyte	FOXO3
TIMP2	4.01122e-156	1.84612	0.604	0.248	7.35658e-152	Monocyte	TIMP2
CTSB	4.31976e-156	1.46723	0.711	0.388	7.92244e-152	Monocyte	CTSB
STX11	2.69437e-155	1.65201	0.656	0.32	4.94148e-151	Monocyte	STX11
ITGB2	7.67253e-155	0.884199	0.913	0.688	1.40714e-150	Monocyte	ITGB2
RNF144B	2.98364e-154	1.95651	0.63	0.286	5.47199e-150	Monocyte	RNF144B
45717	9.13301e-153	1.70924	0.662	0.319	1.67499e-148	Monocyte	45717
HIF1A	1.2089e-152	1.36511	0.818	0.565	2.21711e-148	Monocyte	HIF1A
MANBA	3.04361e-151	1.38273	0.716	0.384	5.58198e-147	Monocyte	MANBA
SH3BGRL3	2.05016e-150	0.675899	0.961	0.884	3.75999e-146	Monocyte	SH3BGRL3
GPCPD1	3.43292e-150	1.29038	0.81	0.582	6.29598e-146	Monocyte	GPCPD1
MARCKS	3.49381e-150	2.05395	0.594	0.252	6.40766e-146	Monocyte	MARCKS
BACH1	9.9867e-150	1.5178	0.702	0.375	1.83156e-145	Monocyte	BACH1
LILRB2	4.10268e-149	1.97361	0.566	0.214	7.52432e-145	Monocyte	LILRB2
CFP	9.33141e-149	1.52928	0.667	0.312	1.71138e-144	Monocyte	CFP
PECAM1	1.75554e-148	1.73478	0.622	0.276	3.21967e-144	Monocyte	PECAM1
STXBP2	8.1948e-148	1.45531	0.725	0.395	1.50293e-143	Monocyte	STXBP2
CD302	2.05961e-147	1.44056	0.7	0.366	3.77733e-143	Monocyte	CD302
NCF2	5.45784e-146	1.77581	0.59	0.247	1.00097e-141	Monocyte	NCF2
TLR2	7.36455e-144	2.09821	0.542	0.203	1.35066e-139	Monocyte	TLR2
MAFB	9.83492e-144	2.21184	0.539	0.191	1.80372e-139	Monocyte	MAFB
RHOA	1.92605e-143	0.885821	0.888	0.676	3.53237e-139	Monocyte	RHOA
MEF2A	1.21643e-142	1.25333	0.77	0.481	2.23093e-138	Monocyte	MEF2A
DUSP1	1.33467e-142	1.13825	0.906	0.724	2.44779e-138	Monocyte	DUSP1
ARRB2	2.20445e-142	1.21266	0.748	0.432	4.04296e-138	Monocyte	ARRB2
GNAI2	2.77256e-142	0.978468	0.856	0.61	5.08487e-138	Monocyte	GNAI2
LRRFIP1	1.08477e-141	0.893161	0.901	0.691	1.98946e-137	Monocyte	LRRFIP1
KYNU	2.44011e-139	1.85732	0.588	0.252	4.47516e-135	Monocyte	KYNU
DENND1A	2.41881e-138	1.5956	0.693	0.384	4.4361e-134	Monocyte	DENND1A
TBXAS1	4.74416e-138	1.60563	0.66	0.348	8.7008e-134	Monocyte	TBXAS1
FCGRT	2.62215e-136	1.23682	0.72	0.392	4.80903e-132	Monocyte	FCGRT
ATP2B1	3.53235e-136	1.26375	0.785	0.514	6.47833e-132	Monocyte	ATP2B1
GAPDH	4.23974e-136	0.971226	0.901	0.713	7.77567e-132	Monocyte	GAPDH
NRIP1	4.95795e-136	1.62687	0.664	0.354	9.09288e-132	Monocyte	NRIP1
TCF7L2	6.14994e-136	2.27521	0.573	0.243	1.1279e-131	Monocyte	TCF7L2
IFITM3	8.79846e-136	1.55678	0.689	0.384	1.61364e-131	Monocyte	IFITM3
UBE2D1	4.34879e-135	1.57198	0.626	0.309	7.97568e-131	Monocyte	UBE2D1
FPR1	9.73117e-135	1.92587	0.538	0.205	1.7847e-130	Monocyte	FPR1
CXCL8	1.37994e-134	2.13807	0.798	0.626	2.5308e-130	Monocyte	CXCL8
AGTPBP1	2.32789e-134	1.02848	0.823	0.586	4.26936e-130	Monocyte	AGTPBP1
KLF10	6.35045e-133	1.35703	0.716	0.424	1.16467e-128	Monocyte	KLF10
SOD2	7.99401e-133	1.42437	0.77	0.546	1.4661e-128	Monocyte	SOD2
APOBEC3A	3.78393e-132	2.52828	0.456	0.127	6.93972e-128	Monocyte	APOBEC3A
EMILIN2	6.00655e-131	1.64371	0.609	0.294	1.1016e-126	Monocyte	EMILIN2
ADAM17	7.49658e-131	1.56353	0.64	0.341	1.37487e-126	Monocyte	ADAM17
SESTD1	8.6548e-131	1.91575	0.548	0.228	1.58729e-126	Monocyte	SESTD1
KIF13A	4.46532e-130	1.99747	0.539	0.216	8.18939e-126	Monocyte	KIF13A
OAZ1	5.94695e-130	0.591873	0.92	0.771	1.09067e-125	Monocyte	OAZ1
UBE2R2	1.78801e-129	1.2068	0.738	0.457	3.27921e-125	Monocyte	UBE2R2
TET2	1.85083e-129	1.16571	0.753	0.485	3.39441e-125	Monocyte	TET2
EVI2B	2.00067e-129	1.29547	0.72	0.454	3.66922e-125	Monocyte	EVI2B
SDCBP	2.93116e-129	1.21258	0.725	0.46	5.37575e-125	Monocyte	SDCBP
TALDO1	3.4651e-129	1.25931	0.692	0.403	6.35499e-125	Monocyte	TALDO1
SLC43A2	6.26783e-129	1.76976	0.562	0.239	1.14952e-124	Monocyte	SLC43A2
ANXA5	7.1431e-128	1.23585	0.689	0.37	1.31004e-123	Monocyte	ANXA5
PRKAG2	1.47993e-127	1.43203	0.665	0.365	2.71418e-123	Monocyte	PRKAG2
RILPL2	6.52511e-127	1.39788	0.676	0.376	1.1967e-122	Monocyte	RILPL2
MAP3K1	8.25953e-127	1.26272	0.737	0.459	1.5148e-122	Monocyte	MAP3K1
ETV6	1.9432e-125	1.11973	0.764	0.475	3.56382e-121	Monocyte	ETV6
TMSB10	1.32517e-124	0.611207	0.988	0.961	2.43036e-120	Monocyte	TMSB10
ALOX5	4.57917e-124	1.45751	0.626	0.328	8.39819e-120	Monocyte	ALOX5
SLCO3A1	7.16678e-123	1.21277	0.731	0.466	1.31439e-118	Monocyte	SLCO3A1
ABCA1	9.61877e-123	2.54175	0.477	0.17	1.76408e-118	Monocyte	ABCA1
DIAPH2	1.18382e-122	1.2474	0.75	0.495	2.17113e-118	Monocyte	DIAPH2
ARPC1B	1.34863e-122	0.729055	0.886	0.672	2.4734e-118	Monocyte	ARPC1B
PTK2B	8.60753e-122	1.22578	0.723	0.441	1.57862e-117	Monocyte	PTK2B
TNFSF13B	1.07611e-121	1.70624	0.567	0.26	1.97359e-117	Monocyte	TNFSF13B
LILRB3	4.62436e-121	1.88759	0.512	0.208	8.48109e-117	Monocyte	LILRB3
IQGAP1	8.92794e-121	0.864831	0.863	0.655	1.63738e-116	Monocyte	IQGAP1
CD83	1.30575e-120	1.77029	0.643	0.384	2.39475e-116	Monocyte	CD83
PGD	1.69955e-120	1.5548	0.602	0.297	3.11698e-116	Monocyte	PGD
SLC7A7	2.50607e-120	1.78085	0.52	0.206	4.59612e-116	Monocyte	SLC7A7
TREM1	1.15053e-119	2.29815	0.458	0.155	2.11007e-115	Monocyte	TREM1
CREB5	3.84082e-119	1.91622	0.532	0.226	7.04407e-115	Monocyte	CREB5
RBPJ	1.04551e-118	1.15125	0.727	0.45	1.91746e-114	Monocyte	RBPJ
CD44	1.53158e-118	0.967822	0.831	0.606	2.80891e-114	Monocyte	CD44
SMAP2	2.03223e-118	0.943541	0.845	0.633	3.7271e-114	Monocyte	SMAP2
DOCK8	2.22929e-117	1.0206	0.855	0.669	4.08852e-113	Monocyte	DOCK8
FCAR	3.02952e-117	2.72099	0.399	0.103	5.55615e-113	Monocyte	FCAR
GRINA	5.06543e-117	1.71533	0.545	0.241	9.29e-113	Monocyte	GRINA
CPPED1	5.15752e-117	1.90201	0.553	0.255	9.4589e-113	Monocyte	CPPED1
SCPEP1	5.76143e-117	1.69889	0.53	0.217	1.05665e-112	Monocyte	SCPEP1
USP3	8.27704e-117	0.870462	0.852	0.654	1.51801e-112	Monocyte	USP3
ATP6V0C	2.52052e-116	0.887816	0.861	0.673	4.62262e-112	Monocyte	ATP6V0C
JDP2	2.78287e-116	1.85484	0.524	0.219	5.10379e-112	Monocyte	JDP2
FCER1G	1.39146e-115	0.879387	0.822	0.527	2.55193e-111	Monocyte	FCER1G
PLAUR	1.44337e-115	2.01315	0.545	0.251	2.64715e-111	Monocyte	PLAUR
DOCK5	4.8048e-115	1.51979	0.598	0.293	8.812e-111	Monocyte	DOCK5
ANXA2	5.60109e-115	1.08139	0.718	0.405	1.02724e-110	Monocyte	ANXA2
WARS	1.15624e-114	1.88741	0.556	0.257	2.12054e-110	Monocyte	WARS
SPTLC2	3.5847e-114	1.34373	0.648	0.362	6.57434e-110	Monocyte	SPTLC2
PELI1	4.18143e-114	1.37144	0.712	0.431	7.66875e-110	Monocyte	PELI1
PLCB1	7.00859e-114	1.53062	0.657	0.361	1.28537e-109	Monocyte	PLCB1
CSGALNACT2	1.02295e-113	1.11358	0.749	0.481	1.87609e-109	Monocyte	CSGALNACT2
PLBD1	2.78796e-113	2.11821	0.486	0.193	5.11311e-109	Monocyte	PLBD1
RBP7	5.48803e-113	2.46989	0.421	0.125	1.0065e-108	Monocyte	RBP7
KLF7	6.71242e-113	1.76495	0.523	0.224	1.23106e-108	Monocyte	KLF7
HIPK3	7.60177e-113	1.40978	0.634	0.341	1.39416e-108	Monocyte	HIPK3
CMTM6	2.33116e-112	1.03282	0.746	0.481	4.27534e-108	Monocyte	CMTM6
FBXL5	4.01938e-112	1.23444	0.689	0.412	7.37154e-108	Monocyte	FBXL5
AP003086.1	9.22158e-112	1.6213	0.577	0.279	1.69124e-107	Monocyte	AP003086.1
SPIDR	1.22227e-111	1.16987	0.724	0.458	2.24164e-107	Monocyte	SPIDR
BCL2A1	1.77123e-111	1.98429	0.531	0.243	3.24843e-107	Monocyte	BCL2A1
RIN3	1.83184e-111	1.18604	0.705	0.426	3.3596e-107	Monocyte	RIN3
AC020916.1	4.76583e-111	1.79365	0.587	0.315	8.74053e-107	Monocyte	AC020916.1
GLIPR2	4.79129e-111	1.33408	0.635	0.353	8.78723e-107	Monocyte	GLIPR2
H3F3A	5.50866e-111	0.540651	0.949	0.851	1.01029e-106	Monocyte	H3F3A
NOTCH2	1.98598e-110	1.49594	0.587	0.302	3.64229e-106	Monocyte	NOTCH2
FGD4	3.58568e-110	1.79403	0.512	0.219	6.57614e-106	Monocyte	FGD4
FAR1	9.05897e-110	1.20648	0.69	0.416	1.66142e-105	Monocyte	FAR1
ZFHX3	1.18966e-109	1.41891	0.582	0.286	2.18184e-105	Monocyte	ZFHX3
ANXA1	1.44192e-108	1.08174	0.831	0.628	2.64447e-104	Monocyte	ANXA1
TIMP1	1.83155e-108	1.05148	0.686	0.403	3.35907e-104	Monocyte	TIMP1
CTSZ	2.06266e-108	1.09462	0.693	0.392	3.78292e-104	Monocyte	CTSZ
MAML3	1.44134e-107	1.50848	0.597	0.309	2.64342e-103	Monocyte	MAML3
C4orf48	2.2838e-107	1.32363	0.644	0.357	4.18849e-103	Monocyte	C4orf48
CTNNB1	4.32045e-107	1.40781	0.739	0.506	7.92371e-103	Monocyte	CTNNB1
KLHL2	6.05743e-107	1.6652	0.576	0.29	1.11093e-102	Monocyte	KLHL2
PILRA	6.54196e-107	1.79683	0.505	0.223	1.19979e-102	Monocyte	PILRA
IL15	6.82578e-107	1.98053	0.465	0.178	1.25185e-102	Monocyte	IL15
CPVL	8.70588e-107	1.17272	0.635	0.323	1.59666e-102	Monocyte	CPVL
ZFP36L1	1.0794e-106	1.24456	0.689	0.434	1.97961e-102	Monocyte	ZFP36L1
IL17RA	1.9873e-106	1.42007	0.592	0.305	3.64471e-102	Monocyte	IL17RA
PFDN5	1.04025e-105	0.693245	0.932	0.859	1.90781e-101	Monocyte	PFDN5
PSEN1	1.46582e-105	1.5018	0.587	0.308	2.68831e-101	Monocyte	PSEN1
GSTP1	3.15236e-105	0.924759	0.802	0.54	5.78143e-101	Monocyte	GSTP1
FOS	4.64725e-105	0.850022	0.974	0.918	8.52306e-101	Monocyte	FOS
RTN3	5.66249e-105	1.3036	0.598	0.305	1.0385e-100	Monocyte	RTN3
MGAT1	7.77041e-105	1.36801	0.608	0.32	1.42509e-100	Monocyte	MGAT1
PLXNC1	9.67738e-105	1.73634	0.518	0.237	1.77483e-100	Monocyte	PLXNC1
PTPRE	2.62944e-104	1.11269	0.689	0.421	4.82239e-100	Monocyte	PTPRE
MEGF9	4.41187e-104	1.71052	0.546	0.261	8.09137e-100	Monocyte	MEGF9
CCDC200	5.27373e-104	1.56907	0.561	0.283	9.67202e-100	Monocyte	CCDC200
ARHGAP24	1.11039e-103	1.6425	0.508	0.217	2.03645e-99	Monocyte	ARHGAP24
SCO2	1.61703e-103	1.33156	0.593	0.307	2.96564e-99	Monocyte	SCO2
MYO9B	2.28394e-103	1.22273	0.729	0.498	4.18874e-99	Monocyte	MYO9B
PLEK	5.8921e-103	1.07066	0.679	0.394	1.08061e-98	Monocyte	PLEK
TMEM170B	1.38099e-102	1.98156	0.457	0.179	2.53273e-98	Monocyte	TMEM170B
RNASEK	1.4453e-102	0.761927	0.861	0.656	2.65069e-98	Monocyte	RNASEK
LTA4H	2.38921e-102	1.47195	0.589	0.33	4.38181e-98	Monocyte	LTA4H
SAMSN1	1.84384e-101	1.63497	0.595	0.329	3.38161e-97	Monocyte	SAMSN1
AOAH	1.86733e-101	1.01544	0.755	0.493	3.42467e-97	Monocyte	AOAH
ETS2	2.32662e-101	1.70099	0.52	0.241	4.26703e-97	Monocyte	ETS2
MIDN	5.83215e-101	1.15174	0.668	0.397	1.06962e-96	Monocyte	MIDN
ATP2B1-AS1	8.78635e-101	1.86447	0.51	0.242	1.61142e-96	Monocyte	ATP2B1-AS1
CYBA	4.41415e-100	0.593496	0.944	0.784	8.09555e-96	Monocyte	CYBA
MCL1	5.2772e-100	0.925189	0.801	0.596	9.67839e-96	Monocyte	MCL1
RTN4	1.05987e-99	0.894947	0.766	0.528	1.94379e-95	Monocyte	RTN4
RPS9	2.19842e-99	0.577805	0.97	0.884	4.0319e-95	Monocyte	RPS9
CAPZA2	3.35154e-99	1.02797	0.706	0.462	6.14672e-95	Monocyte	CAPZA2
DOCK4	4.01468e-99	2.38653	0.407	0.133	7.36292e-95	Monocyte	DOCK4
PELI2	4.39208e-99	1.35621	0.586	0.31	8.05507e-95	Monocyte	PELI2
KCTD12	4.48006e-99	1.81741	0.482	0.209	8.21643e-95	Monocyte	KCTD12
RASGEF1B	1.58151e-98	1.56639	0.563	0.297	2.90048e-94	Monocyte	RASGEF1B
MAP3K3	1.92108e-98	1.29784	0.623	0.351	3.52326e-94	Monocyte	MAP3K3
EMP3	3.86085e-98	0.761825	0.859	0.656	7.08081e-94	Monocyte	EMP3
GCA	1.94691e-97	1.57855	0.52	0.246	3.57064e-93	Monocyte	GCA
ZFAND5	2.99533e-97	1.19841	0.66	0.411	5.49343e-93	Monocyte	ZFAND5
NINJ1	1.54103e-96	1.60292	0.512	0.239	2.82624e-92	Monocyte	NINJ1
DUSP6	2.86416e-95	1.99782	0.44	0.17	5.25286e-91	Monocyte	DUSP6
SNX10	4.30189e-95	1.44428	0.546	0.283	7.88966e-91	Monocyte	SNX10
IFNGR1	7.19693e-95	1.08902	0.631	0.354	1.31992e-90	Monocyte	IFNGR1
PRAM1	1.27648e-94	1.77961	0.459	0.191	2.34107e-90	Monocyte	PRAM1
ATP6V0B	1.47785e-94	0.99015	0.759	0.519	2.71038e-90	Monocyte	ATP6V0B
ZDHHC20	2.1146e-94	0.888359	0.76	0.535	3.87817e-90	Monocyte	ZDHHC20
PYCARD	2.91697e-94	1.25695	0.599	0.328	5.34973e-90	Monocyte	PYCARD
TOM1	3.59065e-94	1.4887	0.517	0.242	6.58525e-90	Monocyte	TOM1
GLT1D1	1.36615e-93	2.07417	0.383	0.116	2.50552e-89	Monocyte	GLT1D1
CUX1	2.28274e-93	0.898158	0.735	0.481	4.18654e-89	Monocyte	CUX1
SH3BP2	4.03614e-93	1.36929	0.547	0.274	7.40228e-89	Monocyte	SH3BP2
FKBP1A	7.97781e-93	0.919795	0.735	0.476	1.46313e-88	Monocyte	FKBP1A
MS4A7	8.73593e-93	2.07131	0.422	0.161	1.60217e-88	Monocyte	MS4A7
MAP3K20	1.00824e-92	1.73073	0.483	0.222	1.8491e-88	Monocyte	MAP3K20
PPT1	1.26077e-92	1.40317	0.555	0.287	2.31225e-88	Monocyte	PPT1
TRPS1	1.32575e-92	1.35674	0.612	0.354	2.43142e-88	Monocyte	TRPS1
FCGR2A	2.4263e-92	1.74632	0.438	0.177	4.44984e-88	Monocyte	FCGR2A
CSF2RA	2.7511e-92	1.11856	0.577	0.288	5.04551e-88	Monocyte	CSF2RA
POU2F2	5.20788e-92	1.40832	0.584	0.332	9.55124e-88	Monocyte	POU2F2
MXD1	5.65228e-92	1.42591	0.54	0.274	1.03663e-87	Monocyte	MXD1
UBE2E2	1.73009e-91	1.3379	0.573	0.303	3.17298e-87	Monocyte	UBE2E2
UBAP1	2.63647e-91	1.21021	0.645	0.401	4.83529e-87	Monocyte	UBAP1
RHOQ	4.89471e-91	1.48275	0.514	0.25	8.9769e-87	Monocyte	RHOQ
DOCK2	1.11873e-90	0.881319	0.8	0.593	2.05174e-86	Monocyte	DOCK2
MPEG1	1.91146e-90	1.50004	0.513	0.252	3.50561e-86	Monocyte	MPEG1
ATG7	2.60782e-90	1.20888	0.63	0.376	4.78274e-86	Monocyte	ATG7
CAST	6.4066e-90	0.684034	0.842	0.652	1.17497e-85	Monocyte	CAST
ADGRE2	7.65313e-90	2.00879	0.413	0.154	1.40358e-85	Monocyte	ADGRE2
NFKBIA	1.37814e-89	1.17848	0.866	0.755	2.52751e-85	Monocyte	NFKBIA
NLRP3	1.52982e-89	2.26183	0.444	0.189	2.8057e-85	Monocyte	NLRP3
SIRPB1	1.63381e-89	1.77249	0.428	0.167	2.99641e-85	Monocyte	SIRPB1
DAZAP2	2.83946e-89	0.859532	0.775	0.553	5.20756e-85	Monocyte	DAZAP2
CRIP1	9.97694e-89	0.966229	0.876	0.74	1.82977e-84	Monocyte	CRIP1
AC022217.3	2.74021e-88	1.34537	0.602	0.356	5.02554e-84	Monocyte	AC022217.3
ATP11A	3.25454e-88	1.46331	0.509	0.248	5.96882e-84	Monocyte	ATP11A
DPYSL2	4.97247e-88	1.058	0.643	0.376	9.11951e-84	Monocyte	DPYSL2
UPP1	1.81036e-87	1.24872	0.572	0.299	3.32019e-83	Monocyte	UPP1
MYADM	2.602e-87	1.21202	0.626	0.38	4.77207e-83	Monocyte	MYADM
DAPK1	2.72607e-87	1.94957	0.434	0.181	4.99961e-83	Monocyte	DAPK1
ARPC3	3.49889e-87	0.680752	0.854	0.662	6.41697e-83	Monocyte	ARPC3
THBS1	5.58504e-87	2.06457	0.496	0.252	1.0243e-82	Monocyte	THBS1
SMAD3	8.60971e-87	1.4371	0.564	0.317	1.57902e-82	Monocyte	SMAD3
CEP170	8.84665e-87	1.39275	0.514	0.253	1.62248e-82	Monocyte	CEP170
NCOA2	1.01382e-86	1.05349	0.716	0.494	1.85934e-82	Monocyte	NCOA2
SIK3	2.10781e-86	0.711349	0.867	0.713	3.86572e-82	Monocyte	SIK3
RAB1A	2.68631e-86	0.88284	0.735	0.499	4.92668e-82	Monocyte	RAB1A
CDA	4.475e-86	2.40452	0.339	0.095	8.20716e-82	Monocyte	CDA
PID1	5.06957e-86	1.9536	0.454	0.203	9.29759e-82	Monocyte	PID1
SLC49A4	1.17592e-85	1.9167	0.425	0.172	2.15664e-81	Monocyte	SLC49A4
ASAP1	1.86204e-85	1.06709	0.664	0.426	3.41498e-81	Monocyte	ASAP1
C19orf38	3.00565e-85	2.0429	0.393	0.146	5.51236e-81	Monocyte	C19orf38
IFI6	1.24442e-84	1.1802	0.616	0.362	2.28227e-80	Monocyte	IFI6
ACTR2	1.84369e-84	0.684271	0.848	0.667	3.38133e-80	Monocyte	ACTR2
CLEC4E	3.44734e-84	2.13849	0.374	0.129	6.32242e-80	Monocyte	CLEC4E
UBE2D3	6.46636e-84	0.68323	0.861	0.727	1.18593e-79	Monocyte	UBE2D3
RAB7A	7.97418e-84	0.888758	0.757	0.529	1.46246e-79	Monocyte	RAB7A
AGTRAP	1.02039e-83	1.40728	0.473	0.211	1.8714e-79	Monocyte	AGTRAP
COP 1	2.15686e-83	0.877887	0.766	0.558	3.95568e-79	Monocyte	COP 1
RHOG	2.29379e-83	1.15757	0.596	0.345	4.20681e-79	Monocyte	RHOG
JMJD1C	3.96547e-83	0.807607	0.835	0.67	7.27267e-79	Monocyte	JMJD1C
ZNF106	5.25379e-83	1.10307	0.611	0.362	9.63546e-79	Monocyte	ZNF106
AHNAK	5.57001e-83	0.729523	0.84	0.65	1.02154e-78	Monocyte	AHNAK
CPNE8	6.67559e-83	1.66319	0.457	0.208	1.2243e-78	Monocyte	CPNE8
GSTO1	9.58441e-83	0.837078	0.546	0.292	1.75778e-78	Monocyte	GSTO1
RCOR1	1.43554e-82	1.11495	0.621	0.376	2.63279e-78	Monocyte	RCOR1
ZYX	1.57317e-82	1.02112	0.61	0.347	2.8852e-78	Monocyte	ZYX
CHST15	3.13805e-82	1.88879	0.372	0.126	5.75518e-78	Monocyte	CHST15
PCBP1	3.5849e-82	0.866937	0.755	0.551	6.5747e-78	Monocyte	PCBP1
AHR	5.74177e-82	1.25714	0.606	0.371	1.05304e-77	Monocyte	AHR
PRKCB	1.2126e-81	0.723608	0.85	0.654	2.2239e-77	Monocyte	PRKCB
RNF149	1.90994e-81	0.835244	0.79	0.579	3.50283e-77	Monocyte	RNF149
GNB2	2.19014e-81	1.09631	0.634	0.392	4.01672e-77	Monocyte	GNB2
PIAS1	2.69745e-81	0.791622	0.784	0.577	4.94712e-77	Monocyte	PIAS1
FRY	2.81624e-81	1.35666	0.532	0.28	5.16499e-77	Monocyte	FRY
NFIL3	5.09899e-81	1.53491	0.504	0.262	9.35155e-77	Monocyte	NFIL3
GLUL	6.14907e-81	1.26483	0.566	0.326	1.12774e-76	Monocyte	GLUL
TLE4	1.39314e-80	0.916143	0.728	0.519	2.55502e-76	Monocyte	TLE4
TANK	2.36622e-80	1.101	0.631	0.411	4.33964e-76	Monocyte	TANK
MTSS1	2.40373e-80	1.44665	0.575	0.315	4.40845e-76	Monocyte	MTSS1
HLA-B	3.54181e-80	0.36456	0.991	0.971	6.49567e-76	Monocyte	HLA-B
RFX2	5.68444e-79	1.57721	0.445	0.203	1.04253e-74	Monocyte	RFX2
FKBP5	1.60738e-78	1.06455	0.707	0.491	2.94793e-74	Monocyte	FKBP5
CTNNA1	3.39929e-78	1.43876	0.492	0.25	6.23429e-74	Monocyte	CTNNA1
RAC1	4.02052e-78	0.758113	0.743	0.512	7.37363e-74	Monocyte	RAC1
ELF2	5.02936e-78	0.857407	0.746	0.534	9.22384e-74	Monocyte	ELF2
SLC6A6	7.66561e-78	1.65027	0.43	0.19	1.40587e-73	Monocyte	SLC6A6
ZMIZ1	8.37207e-78	1.4407	0.481	0.235	1.53544e-73	Monocyte	ZMIZ1
CD63	2.3304e-77	0.826479	0.71	0.485	4.27395e-73	Monocyte	CD63
TET3	2.79336e-77	1.37622	0.496	0.246	5.12301e-73	Monocyte	TET3
ADA2	3.04851e-77	1.11239	0.595	0.359	5.59098e-73	Monocyte	ADA2
ATP5F1E	3.66903e-77	0.540231	0.932	0.895	6.729e-73	Monocyte	ATP5F1E
CTSH	4.21585e-77	1.19201	0.515	0.263	7.73187e-73	Monocyte	CTSH
LYST	4.91337e-77	1.03591	0.722	0.514	9.01112e-73	Monocyte	LYST
LCP1	1.0405e-76	0.60008	0.873	0.704	1.90827e-72	Monocyte	LCP1
FOSB	1.47756e-76	0.768223	0.931	0.878	2.70984e-72	Monocyte	FOSB
SIRPA	1.85674e-76	1.7878	0.379	0.141	3.40526e-72	Monocyte	SIRPA
CD86	6.92846e-76	1.43439	0.48	0.237	1.27068e-71	Monocyte	CD86
CD55	8.70249e-76	1.01632	0.655	0.44	1.59604e-71	Monocyte	CD55
SLC22A15	8.71535e-76	2.16631	0.343	0.115	1.59839e-71	Monocyte	SLC22A15
RGS2	1.28391e-75	0.958947	0.578	0.324	2.35469e-71	Monocyte	RGS2
CDKN1A	2.55635e-75	1.29376	0.521	0.281	4.68834e-71	Monocyte	CDKN1A
MAP3K2	2.77247e-75	0.823051	0.731	0.515	5.08472e-71	Monocyte	MAP3K2
KLF6	3.25062e-75	0.777761	0.865	0.745	5.96164e-71	Monocyte	KLF6
NT5C2	3.48167e-75	0.959657	0.646	0.41	6.38538e-71	Monocyte	NT5C2
NFE2L2	1.55237e-74	0.978633	0.639	0.424	2.84705e-70	Monocyte	NFE2L2
ZNF385A	2.96983e-74	1.33812	0.491	0.25	5.44666e-70	Monocyte	ZNF385A
TRAPPC5	3.22057e-74	0.960269	0.648	0.427	5.90652e-70	Monocyte	TRAPPC5
RNF24	3.36138e-74	1.18996	0.511	0.266	6.16477e-70	Monocyte	RNF24
JAK2	4.57657e-74	1.33732	0.583	0.361	8.39343e-70	Monocyte	JAK2
MSN	7.15226e-74	0.70878	0.778	0.572	1.31173e-69	Monocyte	MSN
ZFP36	1.24475e-73	0.830293	0.843	0.703	2.28286e-69	Monocyte	ZFP36
EIF4A1	1.28541e-73	0.645149	0.851	0.659	2.35744e-69	Monocyte	EIF4A1
IPMK	1.32201e-73	1.60449	0.437	0.204	2.42456e-69	Monocyte	IPMK
BCL6	2.36195e-73	1.52108	0.43	0.198	4.33181e-69	Monocyte	BCL6
TEX14	2.49074e-73	0.96908	0.755	0.591	4.56802e-69	Monocyte	TEX14
KDM7A	3.76282e-73	1.11312	0.572	0.349	6.90101e-69	Monocyte	KDM7A
LMO2	5.90493e-73	1.53753	0.427	0.195	1.08296e-68	Monocyte	LMO2
BID	6.17144e-73	1.18497	0.573	0.33	1.13184e-68	Monocyte	BID
CRTAP	1.18897e-72	1.3082	0.503	0.267	2.18057e-68	Monocyte	CRTAP
PKM	1.58663e-72	0.969009	0.633	0.397	2.90987e-68	Monocyte	PKM
TTYH3	1.68792e-72	1.69624	0.387	0.156	3.09564e-68	Monocyte	TTYH3
RASSF2	3.24327e-72	1.25732	0.509	0.278	5.94816e-68	Monocyte	RASSF2
RIPK2	3.26969e-72	1.76391	0.442	0.216	5.99661e-68	Monocyte	RIPK2
ASGR1	3.41177e-72	2.0155	0.331	0.109	6.25718e-68	Monocyte	ASGR1
PFKFB3	3.71445e-72	1.40496	0.473	0.242	6.81229e-68	Monocyte	PFKFB3
NCOA3	3.90307e-72	0.855775	0.68	0.45	7.15823e-68	Monocyte	NCOA3
G0S2	4.11082e-72	2.0899	0.47	0.255	7.53925e-68	Monocyte	G0S2
SEC11A	4.19572e-72	0.853883	0.697	0.474	7.69495e-68	Monocyte	SEC11A
SERPINB1	4.3749e-72	0.992955	0.617	0.395	8.02356e-68	Monocyte	SERPINB1
NFAM1	7.16386e-72	2.144	0.323	0.105	1.31385e-67	Monocyte	NFAM1
ZNF516	7.98936e-72	1.59507	0.409	0.177	1.46525e-67	Monocyte	ZNF516
CMIP	1.0659e-71	0.778666	0.65	0.408	1.95486e-67	Monocyte	CMIP
ST6GALNAC3	1.153e-71	2.03617	0.347	0.124	2.11461e-67	Monocyte	ST6GALNAC3
PLSCR1	2.34049e-71	1.33376	0.493	0.261	4.29246e-67	Monocyte	PLSCR1
STK3	2.86419e-71	1.64626	0.426	0.196	5.25292e-67	Monocyte	STK3
LACTB	3.06961e-71	1.56496	0.423	0.192	5.62966e-67	Monocyte	LACTB
RXRA	3.18328e-71	1.5677	0.411	0.185	5.83813e-67	Monocyte	RXRA
ITM2B	3.69663e-71	0.493247	0.896	0.781	6.77962e-67	Monocyte	ITM2B
EFHD2	4.02028e-71	0.542788	0.813	0.594	7.3732e-67	Monocyte	EFHD2
HLA-A	6.33668e-71	0.394784	0.962	0.901	1.16215e-66	Monocyte	HLA-A
NFKBIZ	7.51133e-71	1.15029	0.633	0.432	1.37758e-66	Monocyte	NFKBIZ
PRKCE	8.45425e-71	1.16465	0.561	0.318	1.55051e-66	Monocyte	PRKCE
LILRB1	8.6882e-71	1.55608	0.387	0.157	1.59342e-66	Monocyte	LILRB1
FOLR3	1.24791e-70	2.43774	0.304	0.091	2.28866e-66	Monocyte	FOLR3
STK10	1.31143e-70	0.791647	0.732	0.528	2.40516e-66	Monocyte	STK10
LGALS3	2.47787e-70	1.03334	0.598	0.375	4.54441e-66	Monocyte	LGALS3
LRRFIP2	2.94273e-70	1.05908	0.582	0.351	5.39697e-66	Monocyte	LRRFIP2
ACER3	3.9042e-70	1.35991	0.472	0.237	7.1603e-66	Monocyte	ACER3
ALDH2	7.54711e-70	1.52855	0.433	0.212	1.38414e-65	Monocyte	ALDH2
ELOB	8.89805e-70	0.759011	0.807	0.67	1.6319e-65	Monocyte	ELOB
LCP2	4.61719e-69	0.987689	0.62	0.395	8.46792e-65	Monocyte	LCP2
GNS	8.29942e-69	1.46584	0.404	0.175	1.52211e-64	Monocyte	GNS
MYOF	1.14418e-68	1.59224	0.398	0.172	2.09843e-64	Monocyte	MYOF
TPM3	1.53391e-68	0.512766	0.892	0.753	2.81319e-64	Monocyte	TPM3
SKAP2	2.5232e-68	0.935972	0.62	0.395	4.62756e-64	Monocyte	SKAP2
SNTB1	3.91049e-68	1.27399	0.473	0.238	7.17184e-64	Monocyte	SNTB1
RAB10	4.68317e-68	0.970393	0.622	0.414	8.58894e-64	Monocyte	RAB10
MFSD1	4.72428e-68	1.23483	0.472	0.243	8.66432e-64	Monocyte	MFSD1
CCDC88A	5.66886e-68	0.822586	0.589	0.341	1.03967e-63	Monocyte	CCDC88A
DLEU2	6.23044e-68	0.980659	0.653	0.438	1.14266e-63	Monocyte	DLEU2
CERT1	9.27687e-68	1.05093	0.595	0.38	1.70138e-63	Monocyte	CERT1
CHST11	1.02313e-67	0.729102	0.726	0.514	1.87642e-63	Monocyte	CHST11
CRISPLD2	1.59043e-67	2.14796	0.288	0.082	2.91685e-63	Monocyte	CRISPLD2
KDM1B	2.2524e-67	1.5696	0.406	0.185	4.1309e-63	Monocyte	KDM1B
MAP2K1	2.34604e-67	1.13042	0.59	0.38	4.30264e-63	Monocyte	MAP2K1
OSCAR	2.70108e-67	1.59153	0.412	0.193	4.95377e-63	Monocyte	OSCAR
MGST1	3.80674e-67	1.8678	0.355	0.141	6.98157e-63	Monocyte	MGST1
AGO4	1.1978e-66	1.19917	0.507	0.285	2.19677e-62	Monocyte	AGO4
BST1	1.99547e-66	2.14279	0.3	0.095	3.6597e-62	Monocyte	BST1
KMT2C	2.5635e-66	0.653948	0.821	0.654	4.70145e-62	Monocyte	KMT2C
CYB5R4	3.81686e-66	1.0652	0.535	0.31	7.00013e-62	Monocyte	CYB5R4
PHF21A	3.94231e-66	1.01085	0.603	0.384	7.2302e-62	Monocyte	PHF21A
ITGAM	8.17026e-66	0.979454	0.507	0.271	1.49843e-61	Monocyte	ITGAM
TUT7	8.34223e-66	0.95749	0.582	0.354	1.52996e-61	Monocyte	TUT7
SERF2	9.00033e-66	0.430957	0.95	0.914	1.65066e-61	Monocyte	SERF2
MEF2C	1.52994e-65	0.785113	0.643	0.394	2.80591e-61	Monocyte	MEF2C
FNIP1	1.7025e-65	0.903157	0.594	0.374	3.12239e-61	Monocyte	FNIP1
AC090559.1	1.8933e-65	1.77617	0.361	0.151	3.47231e-61	Monocyte	AC090559.1
COX6B1	1.97422e-65	0.717787	0.76	0.586	3.62073e-61	Monocyte	COX6B1
NBPF14	2.93114e-65	1.44363	0.428	0.208	5.37571e-61	Monocyte	NBPF14
HSD17B11	3.81793e-65	1.17361	0.512	0.292	7.00209e-61	Monocyte	HSD17B11
CELF2	4.17474e-65	0.55477	0.902	0.763	7.65648e-61	Monocyte	CELF2
B4GALT5	5.66686e-65	1.41373	0.486	0.271	1.0393e-60	Monocyte	B4GALT5
RRP12	5.66928e-65	1.40545	0.472	0.25	1.03975e-60	Monocyte	RRP12
NAIP	5.94666e-65	1.49716	0.42	0.202	1.09062e-60	Monocyte	NAIP
DYSF	6.63703e-65	2.23966	0.301	0.1	1.21723e-60	Monocyte	DYSF
UBE2E1	7.64039e-65	0.978766	0.578	0.36	1.40125e-60	Monocyte	UBE2E1
ENO1	9.81064e-65	0.810647	0.673	0.465	1.79927e-60	Monocyte	ENO1
CLIC1	1.3039e-64	0.627788	0.741	0.537	2.39135e-60	Monocyte	CLIC1
BAZ2B	1.34245e-64	1.18023	0.526	0.307	2.46206e-60	Monocyte	BAZ2B
ENTPD1	1.87026e-64	1.5393	0.405	0.189	3.43006e-60	Monocyte	ENTPD1
WDFY2	2.37088e-64	0.959744	0.621	0.403	4.3482e-60	Monocyte	WDFY2
WASHC4	2.82743e-64	1.3475	0.449	0.231	5.18551e-60	Monocyte	WASHC4
IER3	3.36265e-64	1.72835	0.519	0.315	6.1671e-60	Monocyte	IER3
VAPA	4.1473e-64	0.781763	0.724	0.545	7.60615e-60	Monocyte	VAPA
RIN2	4.68408e-64	1.78128	0.336	0.128	8.59061e-60	Monocyte	RIN2
GNG5	6.89175e-64	0.759643	0.683	0.454	1.26395e-59	Monocyte	GNG5
LGALS9	8.2194e-64	1.01282	0.56	0.337	1.50744e-59	Monocyte	LGALS9
GASK1B	8.23811e-64	2.04269	0.298	0.097	1.51087e-59	Monocyte	GASK1B
LY96	1.08379e-63	1.42475	0.426	0.211	1.98767e-59	Monocyte	LY96
FLVCR2	1.67972e-63	2.27889	0.311	0.111	3.08061e-59	Monocyte	FLVCR2
MBD2	2.42523e-63	1.04176	0.555	0.341	4.44788e-59	Monocyte	MBD2
PRELID1	2.4777e-63	0.893851	0.652	0.439	4.54409e-59	Monocyte	PRELID1
SLC36A4	4.08857e-63	1.40784	0.398	0.182	7.49844e-59	Monocyte	SLC36A4
SMIM25	4.61257e-63	1.82366	0.345	0.139	8.45945e-59	Monocyte	SMIM25
CCNL1	4.84576e-63	0.739904	0.79	0.646	8.88713e-59	Monocyte	CCNL1
RYBP	7.16418e-63	1.06555	0.527	0.309	1.31391e-58	Monocyte	RYBP
SMURF1	8.16217e-63	1.19667	0.492	0.274	1.49694e-58	Monocyte	SMURF1
PIK3R5	8.82804e-63	0.734873	0.741	0.548	1.61906e-58	Monocyte	PIK3R5
MTMR3	1.14457e-62	0.9817	0.542	0.322	2.09914e-58	Monocyte	MTMR3
LILRA2	1.21564e-62	1.92476	0.31	0.111	2.22949e-58	Monocyte	LILRA2
SPOPL	1.64195e-62	1.11727	0.503	0.281	3.01134e-58	Monocyte	SPOPL
IGSF6	2.50657e-62	1.15141	0.465	0.244	4.59705e-58	Monocyte	IGSF6
ATP6V1F	2.59618e-62	1.03131	0.568	0.361	4.76139e-58	Monocyte	ATP6V1F
VASP	2.87631e-62	0.974754	0.545	0.318	5.27515e-58	Monocyte	VASP
PTP4A2	2.92555e-62	0.642498	0.819	0.669	5.36545e-58	Monocyte	PTP4A2
PTPN12	4.54963e-62	0.629056	0.593	0.358	8.34402e-58	Monocyte	PTPN12
RAB20	5.03921e-62	2.09348	0.319	0.121	9.24192e-58	Monocyte	RAB20
PRKACA	5.15311e-62	1.25938	0.437	0.221	9.4508e-58	Monocyte	PRKACA
CPEB4	5.3447e-62	0.919931	0.572	0.36	9.80217e-58	Monocyte	CPEB4
USP15	5.90676e-62	0.614066	0.857	0.721	1.0833e-57	Monocyte	USP15
NUP214	6.51109e-62	0.848407	0.587	0.362	1.19413e-57	Monocyte	NUP214
GCH1	7.15414e-62	1.64804	0.459	0.255	1.31207e-57	Monocyte	GCH1
ATP5MC2	8.04511e-62	0.612016	0.84	0.66	1.47547e-57	Monocyte	ATP5MC2
ICAM1	1.56237e-61	1.61482	0.422	0.217	2.86538e-57	Monocyte	ICAM1
CCL3	2.86033e-61	1.72292	0.511	0.317	5.24584e-57	Monocyte	CCL3
HNMT	3.99434e-61	1.98157	0.315	0.116	7.32563e-57	Monocyte	HNMT
CFL1	4.13833e-61	0.455659	0.923	0.8	7.5897e-57	Monocyte	CFL1
PSTPIP2	4.83218e-61	1.09446	0.483	0.266	8.86222e-57	Monocyte	PSTPIP2
RAB11FIP1	5.86895e-61	0.680181	0.731	0.53	1.07636e-56	Monocyte	RAB11FIP1
GABARAPL1	8.46052e-61	1.30907	0.49	0.288	1.55166e-56	Monocyte	GABARAPL1
ATP5MPL	1.03115e-60	0.658071	0.791	0.633	1.89114e-56	Monocyte	ATP5MPL
CPQ	1.19068e-60	1.04333	0.555	0.341	2.1837e-56	Monocyte	CPQ
USP25	1.47755e-60	0.952046	0.605	0.41	2.70982e-56	Monocyte	USP25
ARL8B	1.71798e-60	1.02668	0.521	0.303	3.15077e-56	Monocyte	ARL8B
SGMS1	1.77963e-60	1.02646	0.478	0.256	3.26383e-56	Monocyte	SGMS1
RAPGEF2	1.803e-60	1.08172	0.521	0.31	3.30671e-56	Monocyte	RAPGEF2
TLR4	2.0915e-60	2.26795	0.288	0.098	3.83581e-56	Monocyte	TLR4
NCOR2	2.13706e-60	1.08955	0.508	0.296	3.91936e-56	Monocyte	NCOR2
CD93	2.34062e-60	1.70671	0.343	0.142	4.2927e-56	Monocyte	CD93
OGFRL1	2.66875e-60	1.12863	0.484	0.265	4.89449e-56	Monocyte	OGFRL1
PLXNB2	4.30514e-60	1.15902	0.47	0.255	7.89563e-56	Monocyte	PLXNB2
LINC00877	4.48023e-60	1.73252	0.344	0.144	8.21674e-56	Monocyte	LINC00877
FAM49B	4.60343e-60	0.533433	0.855	0.698	8.44269e-56	Monocyte	FAM49B
TLE3	6.07932e-60	1.36558	0.427	0.221	1.11495e-55	Monocyte	TLE3
IFI44	6.90838e-60	1.39939	0.413	0.205	1.267e-55	Monocyte	IFI44
TBK1	7.86742e-60	0.966923	0.515	0.3	1.44288e-55	Monocyte	TBK1
RIC1	9.83885e-60	0.923755	0.567	0.343	1.80444e-55	Monocyte	RIC1
FMNL1	1.07562e-59	0.71855	0.714	0.52	1.97269e-55	Monocyte	FMNL1
IRS2	1.09601e-59	1.09815	0.481	0.261	2.01008e-55	Monocyte	IRS2
CHMP4B	1.14764e-59	1.01829	0.549	0.347	2.10477e-55	Monocyte	CHMP4B
AQP9	1.34477e-59	2.6913	0.249	0.068	2.46631e-55	Monocyte	AQP9
FBXW7	1.39898e-59	0.788011	0.709	0.523	2.56574e-55	Monocyte	FBXW7
IL1RAP	1.4485e-59	1.71222	0.352	0.15	2.65655e-55	Monocyte	IL1RAP
THEMIS2	1.46031e-59	1.13782	0.48	0.269	2.6782e-55	Monocyte	THEMIS2
BLOC1S1	1.79562e-59	0.885894	0.605	0.391	3.29316e-55	Monocyte	BLOC1S1
LAMTOR4	1.97139e-59	0.804734	0.685	0.487	3.61553e-55	Monocyte	LAMTOR4
FFAR2	2.45802e-59	2.39394	0.253	0.069	4.50802e-55	Monocyte	FFAR2
SSH2	5.58782e-59	0.854842	0.761	0.581	1.02481e-54	Monocyte	SSH2
TENT5A	5.63909e-59	1.36154	0.434	0.23	1.03421e-54	Monocyte	TENT5A
LDLR	7.87733e-59	1.59766	0.363	0.162	1.4447e-54	Monocyte	LDLR
NACC2	8.2758e-59	1.75702	0.33	0.133	1.51778e-54	Monocyte	NACC2
LINC00278	1.39447e-58	1.46272	0.429	0.221	2.55746e-54	Monocyte	LINC00278
HSBP1	1.45435e-58	1.25337	0.428	0.217	2.66727e-54	Monocyte	HSBP1
TMTC2	1.4716e-58	1.66272	0.376	0.172	2.69891e-54	Monocyte	TMTC2
DSE	1.6254e-58	1.5662	0.399	0.204	2.98099e-54	Monocyte	DSE
PDE4B	2.17082e-58	1.19391	0.563	0.377	3.98129e-54	Monocyte	PDE4B
LPCAT2	4.10704e-58	1.68882	0.334	0.138	7.53232e-54	Monocyte	LPCAT2
HRH2	5.33685e-58	1.71813	0.326	0.131	9.78778e-54	Monocyte	HRH2
FBXO11	5.83767e-58	0.727664	0.67	0.471	1.07063e-53	Monocyte	FBXO11
PTPRC	7.29099e-58	0.458673	0.948	0.857	1.33717e-53	Monocyte	PTPRC
ZFAS1	8.39059e-58	0.659516	0.766	0.592	1.53883e-53	Monocyte	ZFAS1
HMOX1	1.17612e-57	1.67239	0.332	0.137	2.15701e-53	Monocyte	HMOX1
ELF1	1.25158e-57	0.572893	0.849	0.731	2.29539e-53	Monocyte	ELF1
DISC1	4.45748e-57	1.22781	0.484	0.278	8.17502e-53	Monocyte	DISC1
CD300E	4.5372e-57	1.74793	0.335	0.141	8.32122e-53	Monocyte	CD300E
HPCAL1	6.11384e-57	1.21278	0.444	0.237	1.12128e-52	Monocyte	HPCAL1
SRGAP2	8.11309e-57	0.991755	0.506	0.294	1.48794e-52	Monocyte	SRGAP2
SRGAP2B	8.26534e-57	1.32832	0.415	0.21	1.51586e-52	Monocyte	SRGAP2B
MRTFA	8.96127e-57	0.888273	0.582	0.366	1.6435e-52	Monocyte	MRTFA
EVI2A	1.52221e-56	1.23277	0.459	0.257	2.79173e-52	Monocyte	EVI2A
HBEGF	2.41516e-56	1.70382	0.337	0.143	4.42941e-52	Monocyte	HBEGF
CNPY3	2.63738e-56	0.836113	0.596	0.382	4.83696e-52	Monocyte	CNPY3
SAMHD1	3.69565e-56	0.562752	0.812	0.644	6.77783e-52	Monocyte	SAMHD1
SIRPB2	4.36161e-56	2.13194	0.269	0.087	7.9992e-52	Monocyte	SIRPB2
ATP6AP2	4.58483e-56	0.980431	0.548	0.355	8.40857e-52	Monocyte	ATP6AP2
CD163	5.18349e-56	1.89833	0.293	0.107	9.50653e-52	Monocyte	CD163
TAOK3	5.52596e-56	0.61599	0.781	0.612	1.01346e-51	Monocyte	TAOK3
PDK4	5.64377e-56	2.15351	0.28	0.097	1.03507e-51	Monocyte	PDK4
ADAMTSL4-AS1	8.34824e-56	1.48285	0.406	0.209	1.53107e-51	Monocyte	ADAMTSL4-AS1
DHX34	1.34433e-55	2.15784	0.259	0.08	2.46549e-51	Monocyte	DHX34
ZBTB7A	1.68065e-55	1.03881	0.524	0.322	3.08232e-51	Monocyte	ZBTB7A
AL691403.1	1.76527e-55	1.33244	0.43	0.234	3.2375e-51	Monocyte	AL691403.1
AP2S1	1.95084e-55	0.766029	0.642	0.435	3.57784e-51	Monocyte	AP2S1
AL450992.3	2.13598e-55	2.26792	0.271	0.092	3.91739e-51	Monocyte	AL450992.3
BNIP2	2.20425e-55	0.75915	0.624	0.423	4.0426e-51	Monocyte	BNIP2
PNPLA8	3.14063e-55	1.1887	0.502	0.313	5.75991e-51	Monocyte	PNPLA8
DDX60L	3.36507e-55	1.15034	0.437	0.235	6.17154e-51	Monocyte	DDX60L
SGMS2	4.0974e-55	2.08991	0.275	0.094	7.51463e-51	Monocyte	SGMS2
TFEC	5.65303e-55	1.50562	0.326	0.134	1.03677e-50	Monocyte	TFEC
SNX2	6.05502e-55	0.946449	0.528	0.325	1.11049e-50	Monocyte	SNX2
IL1B	6.33452e-55	2.29226	0.375	0.19	1.16175e-50	Monocyte	IL1B
SLC15A3	6.50828e-55	1.5797	0.318	0.128	1.19362e-50	Monocyte	SLC15A3
TRIB1	7.66407e-55	1.7757	0.317	0.128	1.40559e-50	Monocyte	TRIB1
PGK 1.00	9.68287e-55	0.785983	0.623	0.425	1.77584e-50	Monocyte	PGK 1.00
CELF1	1.1427e-54	0.675739	0.689	0.494	2.09571e-50	Monocyte	CELF1
PHIP	1.27446e-54	0.776264	0.639	0.436	2.33737e-50	Monocyte	PHIP
RABGEF1	1.88453e-54	0.945353	0.615	0.43	3.45623e-50	Monocyte	RABGEF1
LRRC25	2.01314e-54	1.65989	0.321	0.134	3.69209e-50	Monocyte	LRRC25
RAP1B	2.04788e-54	0.459441	0.823	0.691	3.75582e-50	Monocyte	RAP1B
SNX27	2.07372e-54	1.29376	0.404	0.208	3.80321e-50	Monocyte	SNX27
CAPNS1	2.58272e-54	0.854117	0.607	0.413	4.7367e-50	Monocyte	CAPNS1
ARPC5	3.03152e-54	0.579414	0.719	0.538	5.55982e-50	Monocyte	ARPC5
ATF3	4.01894e-54	1.2197	0.419	0.216	7.37074e-50	Monocyte	ATF3
ATP6V1B2	4.69216e-54	1.24708	0.378	0.179	8.60542e-50	Monocyte	ATP6V1B2
CLIC4	5.91134e-54	1.69731	0.348	0.161	1.08414e-49	Monocyte	CLIC4
SLC24A4	7.49278e-54	2.01694	0.27	0.092	1.37418e-49	Monocyte	SLC24A4
GLIPR1	7.7914e-54	0.90877	0.553	0.357	1.42894e-49	Monocyte	GLIPR1
ATP6V0D1	9.03782e-54	1.12338	0.446	0.247	1.65754e-49	Monocyte	ATP6V0D1
CCNY	9.46878e-54	0.729874	0.671	0.48	1.73657e-49	Monocyte	CCNY
C1orf162	1.04534e-53	0.733624	0.601	0.382	1.91716e-49	Monocyte	C1orf162
ARID3A	1.52418e-53	1.38941	0.362	0.17	2.79534e-49	Monocyte	ARID3A
ID2	1.78747e-53	0.861644	0.662	0.489	3.27822e-49	Monocyte	ID2
TMEM165	1.98019e-53	1.00366	0.515	0.317	3.63167e-49	Monocyte	TMEM165
SUSD6	2.49141e-53	0.887493	0.547	0.338	4.56924e-49	Monocyte	SUSD6
ATP13A3	2.59179e-53	1.11936	0.467	0.27	4.75334e-49	Monocyte	ATP13A3
TSC22D2	4.40294e-53	1.19954	0.478	0.287	8.075e-49	Monocyte	TSC22D2
PARP14	4.72718e-53	0.966938	0.544	0.343	8.66964e-49	Monocyte	PARP14
LY86	6.18812e-53	1.33537	0.397	0.204	1.1349e-48	Monocyte	LY86
NPL	6.75715e-53	2.14622	0.265	0.092	1.23926e-48	Monocyte	NPL
IL13RA1	1.00601e-52	1.21461	0.401	0.2	1.84502e-48	Monocyte	IL13RA1
CYP1B1	1.04936e-52	2.27417	0.294	0.118	1.92453e-48	Monocyte	CYP1B1
BLVRB	1.08632e-52	0.711097	0.593	0.379	1.99231e-48	Monocyte	BLVRB
TRIO	1.2118e-52	1.08862	0.479	0.281	2.22244e-48	Monocyte	TRIO
VAV2	2.38444e-52	1.89559	0.297	0.118	4.37306e-48	Monocyte	VAV2
LY6E	2.76587e-52	0.751963	0.713	0.525	5.0726e-48	Monocyte	LY6E
MAPK6	5.91684e-52	1.09201	0.463	0.268	1.08515e-47	Monocyte	MAPK6
IFI44L	8.09419e-52	1.08562	0.477	0.28	1.48447e-47	Monocyte	IFI44L
EXT1	9.58683e-52	1.26271	0.44	0.242	1.75822e-47	Monocyte	EXT1
KSR1	9.88738e-52	1.61631	0.342	0.157	1.81335e-47	Monocyte	KSR1
PIK3CB	1.40632e-51	1.11171	0.445	0.246	2.57919e-47	Monocyte	PIK3CB
TRAK1	1.86387e-51	1.09559	0.505	0.313	3.41834e-47	Monocyte	TRAK1
PPP3R1	2.23588e-51	0.634507	0.688	0.512	4.1006e-47	Monocyte	PPP3R1
LAPTM4A	2.98693e-51	0.840707	0.56	0.359	5.47803e-47	Monocyte	LAPTM4A
LIMS1	4.14746e-51	0.454504	0.567	0.369	7.60644e-47	Monocyte	LIMS1
XRN2	4.87172e-51	0.690235	0.624	0.426	8.93474e-47	Monocyte	XRN2
BMP2K	5.96394e-51	1.38151	0.402	0.217	1.09379e-46	Monocyte	BMP2K
CDC42EP3	6.46235e-51	1.21929	0.409	0.214	1.18519e-46	Monocyte	CDC42EP3
AL138720.1	8.0095e-51	1.77206	0.332	0.151	1.46894e-46	Monocyte	AL138720.1
KCNE3	1.01199e-50	1.97321	0.249	0.08	1.85599e-46	Monocyte	KCNE3
ROCK1	1.02413e-50	0.639142	0.742	0.574	1.87825e-46	Monocyte	ROCK1
FCGR1A	1.08005e-50	2.39227	0.219	0.059	1.98081e-46	Monocyte	FCGR1A
MAP3K8	1.36296e-50	0.650673	0.662	0.445	2.49966e-46	Monocyte	MAP3K8
RARA	1.396e-50	1.15939	0.426	0.241	2.56026e-46	Monocyte	RARA
RP2	1.89886e-50	1.40205	0.367	0.183	3.48251e-46	Monocyte	RP2
CHKA	1.96841e-50	1.27326	0.414	0.219	3.61007e-46	Monocyte	CHKA
PAN3	2.14362e-50	0.622916	0.743	0.574	3.9314e-46	Monocyte	PAN3
REL	2.20261e-50	0.675248	0.704	0.535	4.03959e-46	Monocyte	REL
YPEL2	2.787e-50	1.36715	0.35	0.164	5.11135e-46	Monocyte	YPEL2
INSR	3.15636e-50	1.45795	0.366	0.181	5.78877e-46	Monocyte	INSR
LILRA1	3.26034e-50	2.0418	0.255	0.086	5.97947e-46	Monocyte	LILRA1
HADHB	4.45513e-50	1.06434	0.464	0.276	8.1707e-46	Monocyte	HADHB
GPR132	5.50837e-50	1.64602	0.379	0.198	1.01024e-45	Monocyte	GPR132
RNF13	6.07575e-50	0.908754	0.566	0.377	1.11429e-45	Monocyte	RNF13
PLEC	7.05207e-50	0.889221	0.492	0.297	1.29335e-45	Monocyte	PLEC
AC020656.1	8.00672e-50	0.960155	0.386	0.19	1.46843e-45	Monocyte	AC020656.1
ATG16L2	8.82786e-50	1.03377	0.474	0.283	1.61903e-45	Monocyte	ATG16L2
HDAC9	9.64015e-50	0.914794	0.591	0.399	1.768e-45	Monocyte	HDAC9
MICU1	1.01164e-49	1.06826	0.462	0.272	1.85535e-45	Monocyte	MICU1
ANP32A	1.13597e-49	0.80159	0.591	0.402	2.08337e-45	Monocyte	ANP32A
STAB1	1.62608e-49	1.14147	0.398	0.206	2.98222e-45	Monocyte	STAB1
AZIN1-AS1	1.72944e-49	2.17656	0.304	0.131	3.1718e-45	Monocyte	AZIN1-AS1
WWP2	1.95452e-49	0.798241	0.565	0.367	3.58459e-45	Monocyte	WWP2
BTAF1	2.3907e-49	0.767082	0.632	0.444	4.38454e-45	Monocyte	BTAF1
HOOK3	2.51546e-49	0.75483	0.605	0.418	4.61336e-45	Monocyte	HOOK3
MAN2B1	2.83883e-49	0.876372	0.54	0.348	5.20641e-45	Monocyte	MAN2B1
SHOC2	3.0867e-49	0.786629	0.605	0.42	5.661e-45	Monocyte	SHOC2
SH3BGRL	3.13203e-49	0.639772	0.709	0.546	5.74415e-45	Monocyte	SH3BGRL
AC007952.4	5.23454e-49	0.96132	0.444	0.25	9.60015e-45	Monocyte	AC007952.4
TNFSF13	5.51604e-49	1.64931	0.296	0.122	1.01164e-44	Monocyte	TNFSF13
SNX30	5.76474e-49	1.40333	0.343	0.161	1.05725e-44	Monocyte	SNX30
PLEKHO1	5.837e-49	0.610415	0.553	0.353	1.07051e-44	Monocyte	PLEKHO1
IL10RA	6.45721e-49	0.793463	0.5	0.295	1.18425e-44	Monocyte	IL10RA
GAA	6.50325e-49	1.54367	0.318	0.141	1.1927e-44	Monocyte	GAA
RUNX1	6.97149e-49	0.5915	0.722	0.548	1.27857e-44	Monocyte	RUNX1
FAM120A	8.76842e-49	0.763026	0.577	0.39	1.60813e-44	Monocyte	FAM120A
CLMN	9.14329e-49	1.55902	0.31	0.133	1.67688e-44	Monocyte	CLMN
CREG1	9.85742e-49	1.25708	0.353	0.176	1.80785e-44	Monocyte	CREG1
PPP3CA	1.12256e-48	0.595376	0.691	0.51	2.05878e-44	Monocyte	PPP3CA
PPP1R15B	1.25046e-48	1.21344	0.392	0.207	2.29334e-44	Monocyte	PPP1R15B
CALM2	1.38037e-48	0.542447	0.821	0.67	2.5316e-44	Monocyte	CALM2
SORT1	1.46243e-48	1.78928	0.28	0.11	2.68209e-44	Monocyte	SORT1
RREB1	1.67588e-48	0.892937	0.495	0.299	3.07356e-44	Monocyte	RREB1
NPTN	1.72391e-48	0.979712	0.419	0.23	3.16165e-44	Monocyte	NPTN
GNB4	1.80576e-48	1.34688	0.366	0.186	3.31177e-44	Monocyte	GNB4
METTL9	1.91109e-48	0.993374	0.506	0.335	3.50495e-44	Monocyte	METTL9
TMEM164	2.1112e-48	1.40823	0.34	0.163	3.87194e-44	Monocyte	TMEM164
GM2A	2.19748e-48	1.51798	0.341	0.164	4.03019e-44	Monocyte	GM2A
GPD2	2.55546e-48	1.32284	0.358	0.172	4.68672e-44	Monocyte	GPD2
SHKBP1	2.87381e-48	1.14483	0.406	0.219	5.27057e-44	Monocyte	SHKBP1
WDR45B	3.05565e-48	0.929726	0.52	0.329	5.60407e-44	Monocyte	WDR45B
CSTB	3.111e-48	0.624143	0.678	0.476	5.70558e-44	Monocyte	CSTB
CHSY1	3.67128e-48	1.56563	0.322	0.146	6.73313e-44	Monocyte	CHSY1
SVIL	5.05027e-48	1.08463	0.406	0.217	9.26219e-44	Monocyte	SVIL
RALGAPA2	5.56285e-48	1.02568	0.457	0.268	1.02023e-43	Monocyte	RALGAPA2
TPP1	7.85809e-48	0.976066	0.482	0.29	1.44117e-43	Monocyte	TPP1
TNS3	8.52088e-48	1.40479	0.364	0.186	1.56273e-43	Monocyte	TNS3
ABR	9.81452e-48	1.0588	0.448	0.252	1.79998e-43	Monocyte	ABR
MYL6	1.13126e-47	0.295544	0.904	0.794	2.07472e-43	Monocyte	MYL6
TXNDC11	1.27625e-47	0.976613	0.478	0.287	2.34065e-43	Monocyte	TXNDC11
SLC25A6	1.30599e-47	0.561383	0.792	0.617	2.39518e-43	Monocyte	SLC25A6
PAK1	1.99929e-47	0.934527	0.459	0.265	3.6667e-43	Monocyte	PAK1
TOP 1.00	2.72771e-47	0.738291	0.699	0.533	5.00263e-43	Monocyte	TOP 1.00
KCNQ1	2.88908e-47	1.43266	0.358	0.183	5.29858e-43	Monocyte	KCNQ1
PTGER2	3.05145e-47	1.31339	0.325	0.144	5.59636e-43	Monocyte	PTGER2
NAAA	3.55001e-47	1.05678	0.436	0.252	6.51072e-43	Monocyte	NAAA
RNASE2	3.83883e-47	2.23996	0.215	0.061	7.04041e-43	Monocyte	RNASE2
LAMP2	4.18569e-47	1.23015	0.41	0.232	7.67656e-43	Monocyte	LAMP2
ANTXR2	4.94003e-47	0.814834	0.558	0.379	9.06002e-43	Monocyte	ANTXR2
ANPEP	6.7474e-47	2.00482	0.246	0.086	1.23747e-42	Monocyte	ANPEP
PTEN	7.12371e-47	0.633135	0.7	0.524	1.30649e-42	Monocyte	PTEN
EGR1	7.38932e-47	1.58932	0.416	0.242	1.3552e-42	Monocyte	EGR1
SECTM1	9.03223e-47	1.99615	0.252	0.091	1.65651e-42	Monocyte	SECTM1
PTAFR	1.21835e-46	1.87921	0.248	0.087	2.23445e-42	Monocyte	PTAFR
EHBP1L1	1.39872e-46	0.889535	0.534	0.348	2.56526e-42	Monocyte	EHBP1L1
LSP1	1.44141e-46	0.541696	0.76	0.575	2.64354e-42	Monocyte	LSP1
IER5	1.48471e-46	1.04204	0.469	0.285	2.72295e-42	Monocyte	IER5
PREX1	1.6878e-46	0.684654	0.652	0.475	3.09543e-42	Monocyte	PREX1
MAPK14	1.73124e-46	0.996521	0.486	0.302	3.17509e-42	Monocyte	MAPK14
TMEM176B	1.82885e-46	2.11081	0.218	0.065	3.35411e-42	Monocyte	TMEM176B
PHC2	2.18306e-46	1.26308	0.418	0.24	4.00374e-42	Monocyte	PHC2
CKAP4	2.61736e-46	1.69266	0.267	0.101	4.80025e-42	Monocyte	CKAP4
CDC42	2.75846e-46	0.410904	0.892	0.792	5.05902e-42	Monocyte	CDC42
CXCL2	2.79252e-46	2.21944	0.299	0.133	5.12148e-42	Monocyte	CXCL2
MIR181A1HG	3.3016e-46	0.983445	0.462	0.272	6.05513e-42	Monocyte	MIR181A1HG
KDM2A	3.69026e-46	0.561974	0.744	0.579	6.76793e-42	Monocyte	KDM2A
GPX4	4.68032e-46	0.361498	0.697	0.519	8.5837e-42	Monocyte	GPX4
E2F3	4.89115e-46	1.12541	0.357	0.176	8.97037e-42	Monocyte	E2F3
ADAM9	6.02735e-46	1.43204	0.337	0.164	1.10542e-41	Monocyte	ADAM9
TMEM167A	6.26686e-46	0.968699	0.467	0.281	1.14934e-41	Monocyte	TMEM167A
CTSA	6.30459e-46	0.988797	0.351	0.171	1.15626e-41	Monocyte	CTSA
SOAT1	9.62745e-46	1.00347	0.448	0.266	1.76567e-41	Monocyte	SOAT1
RAP1A	1.07751e-45	0.685861	0.664	0.498	1.97615e-41	Monocyte	RAP1A
DENND3	1.10157e-45	0.986826	0.427	0.24	2.02028e-41	Monocyte	DENND3
FOSL2	1.16384e-45	0.876619	0.485	0.289	2.13448e-41	Monocyte	FOSL2
PGLS	1.2615e-45	0.889725	0.518	0.325	2.31358e-41	Monocyte	PGLS
COX5B	1.37599e-45	0.618903	0.696	0.525	2.52357e-41	Monocyte	COX5B
EP300	1.43744e-45	0.666332	0.616	0.432	2.63626e-41	Monocyte	EP300
CCR1	1.52105e-45	2.27201	0.221	0.07	2.7896e-41	Monocyte	CCR1
KIAA0232	2.04933e-45	0.993745	0.468	0.283	3.75847e-41	Monocyte	KIAA0232
ARRB1	2.38166e-45	1.11985	0.402	0.219	4.36796e-41	Monocyte	ARRB1
CASP1	2.39123e-45	1.20896	0.398	0.221	4.38552e-41	Monocyte	CASP1
MARCO	2.79229e-45	1.95429	0.245	0.088	5.12107e-41	Monocyte	MARCO
LINC00937	3.02349e-45	1.75392	0.248	0.089	5.54507e-41	Monocyte	LINC00937
PIK3AP1	3.31874e-45	1.07132	0.409	0.224	6.08657e-41	Monocyte	PIK3AP1
QSOX1	4.32294e-45	1.44223	0.311	0.14	7.92827e-41	Monocyte	QSOX1
CHP1	7.07023e-45	1.10291	0.437	0.265	1.29668e-40	Monocyte	CHP1
TEX41	7.1305e-45	1.89471	0.235	0.079	1.30773e-40	Monocyte	TEX41
RELT	8.68214e-45	1.04036	0.422	0.24	1.5923e-40	Monocyte	RELT
YTHDF3	9.0509e-45	0.767886	0.579	0.409	1.65993e-40	Monocyte	YTHDF3
SWAP70	1.07903e-44	1.57502	0.309	0.142	1.97893e-40	Monocyte	SWAP70
CBL	1.60507e-44	0.923414	0.513	0.331	2.9437e-40	Monocyte	CBL
SAT2	2.23797e-44	1.17471	0.394	0.217	4.10444e-40	Monocyte	SAT2
RAB12	2.33787e-44	1.08388	0.397	0.218	4.28766e-40	Monocyte	RAB12
ADAP2	2.80827e-44	1.79662	0.275	0.116	5.15037e-40	Monocyte	ADAP2
ADGRE5	3.33393e-44	0.654577	0.73	0.571	6.11443e-40	Monocyte	ADGRE5
ISG15	3.85961e-44	1.17205	0.444	0.267	7.07852e-40	Monocyte	ISG15
RAB3D	3.93249e-44	1.89634	0.233	0.079	7.21219e-40	Monocyte	RAB3D
SLC16A3	4.1585e-44	1.26115	0.387	0.219	7.62668e-40	Monocyte	SLC16A3
CSNK1A1	5.59016e-44	0.528824	0.716	0.548	1.02524e-39	Monocyte	CSNK1A1
CARD19	6.0885e-44	0.898716	0.424	0.244	1.11663e-39	Monocyte	CARD19
JAML	6.16481e-44	0.944354	0.457	0.268	1.13063e-39	Monocyte	JAML
SULF2	6.16654e-44	0.658591	0.491	0.302	1.13094e-39	Monocyte	SULF2
PPP1R18	6.32119e-44	0.79663	0.501	0.314	1.15931e-39	Monocyte	PPP1R18
UBAC2	7.51415e-44	0.648354	0.635	0.472	1.37809e-39	Monocyte	UBAC2
NFAT5	7.74718e-44	0.806859	0.648	0.493	1.42083e-39	Monocyte	NFAT5
RAB2A	8.00175e-44	0.484448	0.704	0.535	1.46752e-39	Monocyte	RAB2A
MT2A	8.02078e-44	1.1132	0.779	0.645	1.47101e-39	Monocyte	MT2A
POLR2L	9.06516e-44	0.6396	0.705	0.532	1.66255e-39	Monocyte	POLR2L
ADPGK	9.76547e-44	0.878996	0.461	0.28	1.79099e-39	Monocyte	ADPGK
ANXA11	1.12625e-43	0.853772	0.519	0.34	2.06554e-39	Monocyte	ANXA11
CAPZB	1.64047e-43	0.496084	0.745	0.58	3.00861e-39	Monocyte	CAPZB
PGS1	1.79561e-43	1.34195	0.324	0.154	3.29315e-39	Monocyte	PGS1
TCIRG1	2.00084e-43	0.947176	0.455	0.273	3.66954e-39	Monocyte	TCIRG1
PPM1F	3.26463e-43	1.44253	0.318	0.154	5.98733e-39	Monocyte	PPM1F
CORO1C	3.29395e-43	0.806016	0.421	0.239	6.04111e-39	Monocyte	CORO1C
ASGR2	3.48084e-43	1.92795	0.243	0.091	6.38387e-39	Monocyte	ASGR2
GLRX	3.57203e-43	1.06686	0.414	0.236	6.55111e-39	Monocyte	GLRX
WDR74	3.773e-43	0.55752	0.618	0.446	6.91968e-39	Monocyte	WDR74
LILRA6	4.12463e-43	1.66901	0.253	0.097	7.56457e-39	Monocyte	LILRA6
ODF3B	4.32207e-43	1.24456	0.356	0.187	7.92667e-39	Monocyte	ODF3B
TMBIM6	4.75624e-43	0.576047	0.683	0.522	8.72294e-39	Monocyte	TMBIM6
BLVRA	6.17067e-43	1.25532	0.331	0.162	1.1317e-38	Monocyte	BLVRA
PYGL	7.33046e-43	1.81642	0.213	0.066	1.34441e-38	Monocyte	PYGL
SLC9A8	1.22482e-42	0.98658	0.43	0.255	2.24631e-38	Monocyte	SLC9A8
RAB32	1.63465e-42	0.649327	0.37	0.193	2.99795e-38	Monocyte	RAB32
ABHD5	1.80185e-42	1.60769	0.295	0.134	3.30459e-38	Monocyte	ABHD5
ABHD2	1.89251e-42	0.914114	0.447	0.269	3.47087e-38	Monocyte	ABHD2
SOCS3	2.12237e-42	1.17215	0.395	0.222	3.89243e-38	Monocyte	SOCS3
P2RX1	2.35021e-42	1.31943	0.323	0.157	4.31029e-38	Monocyte	P2RX1
ZDHHC7	2.50759e-42	1.19369	0.367	0.197	4.59893e-38	Monocyte	ZDHHC7
LINC02384	2.67252e-42	1.61446	0.253	0.096	4.9014e-38	Monocyte	LINC02384
CERS6	2.91344e-42	0.710507	0.546	0.362	5.34325e-38	Monocyte	CERS6
ZFAND6	4.14295e-42	0.633103	0.681	0.517	7.59817e-38	Monocyte	ZFAND6
PTPRJ	4.85976e-42	0.637469	0.687	0.496	8.9128e-38	Monocyte	PTPRJ
CLEC4A	5.27177e-42	1.39717	0.33	0.168	9.66842e-38	Monocyte	CLEC4A
CAMKK2	5.58708e-42	1.6632	0.263	0.107	1.02467e-37	Monocyte	CAMKK2
TNFSF10	5.86258e-42	1.22082	0.369	0.199	1.0752e-37	Monocyte	TNFSF10
USP32	6.10047e-42	0.903378	0.449	0.274	1.11883e-37	Monocyte	USP32
PKN2	6.94301e-42	0.663914	0.592	0.406	1.27335e-37	Monocyte	PKN2
ADM	7.12311e-42	2.09862	0.234	0.087	1.30638e-37	Monocyte	ADM
SASH1	7.39131e-42	1.90657	0.232	0.082	1.35557e-37	Monocyte	SASH1
MTMR6	7.52631e-42	0.969997	0.459	0.284	1.38032e-37	Monocyte	MTMR6
CARD16	9.68086e-42	0.793465	0.523	0.341	1.77547e-37	Monocyte	CARD16
ERC1	1.16992e-41	0.762148	0.529	0.351	2.14564e-37	Monocyte	ERC1
SHTN1	1.8881e-41	1.04874	0.371	0.198	3.46277e-37	Monocyte	SHTN1
PLD3	2.02092e-41	1.0776	0.393	0.224	3.70637e-37	Monocyte	PLD3
SEMA6B	2.28253e-41	1.92304	0.259	0.108	4.18616e-37	Monocyte	SEMA6B
ITPRID2	2.49515e-41	1.26308	0.297	0.135	4.57611e-37	Monocyte	ITPRID2
ATF6	3.51945e-41	0.83569	0.506	0.336	6.45468e-37	Monocyte	ATF6
EPSTI1	4.59119e-41	0.906308	0.521	0.351	8.42025e-37	Monocyte	EPSTI1
NDUFB1	4.70358e-41	0.68814	0.669	0.513	8.62636e-37	Monocyte	NDUFB1
TBC1D9	4.73225e-41	1.33624	0.337	0.179	8.67895e-37	Monocyte	TBC1D9
SPG21	6.42065e-41	1.17178	0.378	0.213	1.17755e-36	Monocyte	SPG21
CAB39	6.8575e-41	0.743576	0.555	0.378	1.25766e-36	Monocyte	CAB39
CD58	8.39786e-41	1.01266	0.371	0.197	1.54017e-36	Monocyte	CD58
ZNF467	1.12484e-40	1.47448	0.288	0.131	2.06296e-36	Monocyte	ZNF467
SULT1A1	1.13599e-40	1.37304	0.288	0.129	2.08341e-36	Monocyte	SULT1A1
VAMP5	1.50628e-40	1.1967	0.388	0.221	2.76251e-36	Monocyte	VAMP5
DOK3	1.50743e-40	1.98971	0.211	0.07	2.76462e-36	Monocyte	DOK3
CCDC69	2.20665e-40	0.74742	0.517	0.334	4.04699e-36	Monocyte	CCDC69
PACSIN2	2.74583e-40	0.865378	0.461	0.283	5.03585e-36	Monocyte	PACSIN2
TMEM123	3.18705e-40	0.583348	0.704	0.543	5.84506e-36	Monocyte	TMEM123
SH2B3	3.28364e-40	0.698229	0.485	0.297	6.0222e-36	Monocyte	SH2B3
NCKAP1L	5.06829e-40	0.726874	0.512	0.331	9.29525e-36	Monocyte	NCKAP1L
MBOAT7	5.24516e-40	1.29402	0.339	0.18	9.61963e-36	Monocyte	MBOAT7
SLC31A2	5.44356e-40	1.65065	0.254	0.105	9.98349e-36	Monocyte	SLC31A2
OGFR	5.53734e-40	0.945588	0.396	0.223	1.01555e-35	Monocyte	OGFR
RUFY3	5.92376e-40	0.912746	0.447	0.275	1.08642e-35	Monocyte	RUFY3
STX12	5.95342e-40	0.925174	0.412	0.243	1.09186e-35	Monocyte	STX12
WSB1	6.00698e-40	0.732524	0.571	0.405	1.10168e-35	Monocyte	WSB1
TBC1D8	6.69818e-40	1.37298	0.361	0.195	1.22845e-35	Monocyte	TBC1D8
ACSL4	6.90962e-40	1.05804	0.408	0.241	1.26722e-35	Monocyte	ACSL4
SPECC1	6.9876e-40	1.10907	0.379	0.218	1.28153e-35	Monocyte	SPECC1
HK3	8.00548e-40	1.67574	0.223	0.079	1.46821e-35	Monocyte	HK3
MAP4K4	8.22079e-40	0.629202	0.583	0.409	1.50769e-35	Monocyte	MAP4K4
JAZF1	8.80607e-40	0.62075	0.599	0.442	1.61503e-35	Monocyte	JAZF1
PLIN3	1.505e-39	1.25355	0.325	0.165	2.76018e-35	Monocyte	PLIN3
CROCC	1.62952e-39	0.736895	0.592	0.436	2.98854e-35	Monocyte	CROCC
SRA1	1.86227e-39	1.10168	0.386	0.224	3.4154e-35	Monocyte	SRA1
HEXB	1.91667e-39	1.06703	0.38	0.217	3.51518e-35	Monocyte	HEXB
ULK1	2.09856e-39	0.831267	0.433	0.254	3.84877e-35	Monocyte	ULK1
RETN	2.12165e-39	2.13109	0.217	0.077	3.89111e-35	Monocyte	RETN
ARL8A	2.52044e-39	1.0524	0.389	0.224	4.6225e-35	Monocyte	ARL8A
MID1IP1	2.61003e-39	1.62682	0.25	0.102	4.78679e-35	Monocyte	MID1IP1
KIF13B	3.00959e-39	0.868863	0.445	0.273	5.5196e-35	Monocyte	KIF13B
ADAM10	3.32421e-39	0.652681	0.582	0.418	6.09661e-35	Monocyte	ADAM10
FYB1	3.38981e-39	0.510219	0.779	0.637	6.21692e-35	Monocyte	FYB1
UVRAG	3.57715e-39	0.453087	0.641	0.458	6.56049e-35	Monocyte	UVRAG
NBN	3.73229e-39	1.23345	0.355	0.195	6.84502e-35	Monocyte	NBN
ARHGEF11	3.85263e-39	1.8368	0.225	0.083	7.06571e-35	Monocyte	ARHGEF11
AKAP13	4.68051e-39	0.318798	0.884	0.765	8.58406e-35	Monocyte	AKAP13
LPGAT1	7.19033e-39	0.813637	0.464	0.292	1.31871e-34	Monocyte	LPGAT1
BCL3	8.09884e-39	0.918425	0.455	0.298	1.48533e-34	Monocyte	BCL3
AKIRIN2	1.10075e-38	0.618464	0.531	0.368	2.01877e-34	Monocyte	AKIRIN2
EEPD1	1.2937e-38	1.49595	0.294	0.143	2.37265e-34	Monocyte	EEPD1
GNB1	1.32406e-38	0.487933	0.753	0.613	2.42833e-34	Monocyte	GNB1
ATOX1	1.43696e-38	0.768968	0.48	0.304	2.63539e-34	Monocyte	ATOX1
KIF1B	1.85901e-38	0.969639	0.414	0.247	3.40943e-34	Monocyte	KIF1B
LAP3	2.33151e-38	0.851886	0.489	0.324	4.27599e-34	Monocyte	LAP3
GALNT7	2.41921e-38	0.962204	0.411	0.247	4.43683e-34	Monocyte	GALNT7
SLC44A1	2.50224e-38	1.33902	0.274	0.121	4.58911e-34	Monocyte	SLC44A1
AC012447.1	2.55793e-38	0.589741	0.522	0.359	4.69125e-34	Monocyte	AC012447.1
DNAJC5	2.79363e-38	1.08355	0.391	0.229	5.12351e-34	Monocyte	DNAJC5
FAM91A1	3.1398e-38	0.810553	0.44	0.27	5.75839e-34	Monocyte	FAM91A1
TNFRSF10B	3.5149e-38	1.27508	0.306	0.151	6.44632e-34	Monocyte	TNFRSF10B
SOS 2	3.54587e-38	0.605515	0.596	0.425	6.50313e-34	Monocyte	SOS 2
CYFIP1	3.56191e-38	1.44199	0.29	0.139	6.53255e-34	Monocyte	CYFIP1
TPI1	3.73305e-38	0.664736	0.564	0.392	6.84641e-34	Monocyte	TPI1
SELL	4.2909e-38	0.758639	0.545	0.379	7.8695e-34	Monocyte	SELL
CAPG	4.98694e-38	1.04562	0.407	0.245	9.14604e-34	Monocyte	CAPG
PLA2G4A	5.10439e-38	1.64871	0.252	0.107	9.36145e-34	Monocyte	PLA2G4A
HEBP2	5.11748e-38	0.918438	0.421	0.256	9.38546e-34	Monocyte	HEBP2
IL10RB	5.6074e-38	0.907328	0.412	0.247	1.0284e-33	Monocyte	IL10RB
ARHGEF10L	5.80219e-38	1.68796	0.206	0.068	1.06412e-33	Monocyte	ARHGEF10L
KDM6B	5.90597e-38	1.07309	0.37	0.213	1.08316e-33	Monocyte	KDM6B
FOXN3	6.78292e-38	0.426225	0.82	0.687	1.24399e-33	Monocyte	FOXN3
RCBTB2	7.16243e-38	1.31846	0.281	0.129	1.31359e-33	Monocyte	RCBTB2
UBE2W	7.66324e-38	0.828856	0.474	0.307	1.40544e-33	Monocyte	UBE2W
TMEM205	8.32474e-38	1.34509	0.282	0.131	1.52676e-33	Monocyte	TMEM205
SLC66A2	1.43539e-37	1.00144	0.379	0.217	2.63251e-33	Monocyte	SLC66A2
ALDH1A2	1.43667e-37	2.08047	0.205	0.072	2.63485e-33	Monocyte	ALDH1A2
LGALS2	1.82982e-37	1.22561	0.339	0.182	3.35589e-33	Monocyte	LGALS2
LCOR	2.03447e-37	0.611148	0.592	0.424	3.73121e-33	Monocyte	LCOR
PDLIM5	2.0411e-37	1.00498	0.392	0.23	3.74338e-33	Monocyte	PDLIM5
LAMTOR1	2.07807e-37	0.566875	0.541	0.374	3.81118e-33	Monocyte	LAMTOR1
COX4I1	2.56634e-37	0.420386	0.842	0.724	4.70666e-33	Monocyte	COX4I1
KCNE1	2.5906e-37	2.26164	0.176	0.05	4.75116e-33	Monocyte	KCNE1
IQSEC1	3.16626e-37	0.708585	0.514	0.346	5.80693e-33	Monocyte	IQSEC1
MIR222HG	3.2228e-37	2.18762	0.183	0.056	5.91062e-33	Monocyte	MIR222HG
CYP1B1-AS1	3.38361e-37	2.19508	0.197	0.066	6.20553e-33	Monocyte	CYP1B1-AS1
COX8A	3.44408e-37	0.567817	0.702	0.537	6.31644e-33	Monocyte	COX8A
EIF4E3	3.45877e-37	0.813264	0.384	0.214	6.34339e-33	Monocyte	EIF4E3
USP4	3.64612e-37	0.765768	0.492	0.326	6.68699e-33	Monocyte	USP4
IL6R	4.00174e-37	1.07004	0.354	0.193	7.3392e-33	Monocyte	IL6R
RTN1	4.82381e-37	1.17505	0.335	0.181	8.84688e-33	Monocyte	RTN1
PPM1L	5.40393e-37	1.0153	0.373	0.209	9.91081e-33	Monocyte	PPM1L
SERP1	6.38473e-37	0.547275	0.724	0.577	1.17096e-32	Monocyte	SERP1
MYO1G	7.35291e-37	0.777548	0.455	0.283	1.34852e-32	Monocyte	MYO1G
ZNF438	7.36254e-37	1.11423	0.313	0.159	1.35029e-32	Monocyte	ZNF438
LATS2	8.70145e-37	1.03075	0.321	0.167	1.59585e-32	Monocyte	LATS2
VAMP8	9.75858e-37	0.635482	0.577	0.404	1.78972e-32	Monocyte	VAMP8
GMFG	1.11168e-36	0.508983	0.732	0.577	2.03882e-32	Monocyte	GMFG
JUP	1.13454e-36	1.43455	0.262	0.118	2.08074e-32	Monocyte	JUP
DICER1	1.33334e-36	0.821088	0.452	0.29	2.44534e-32	Monocyte	DICER1
LUCAT1	1.88397e-36	2.08887	0.254	0.113	3.45519e-32	Monocyte	LUCAT1
SQOR	1.95215e-36	1.29719	0.29	0.143	3.58025e-32	Monocyte	SQOR
TBL1X	1.99087e-36	0.766884	0.49	0.32	3.65125e-32	Monocyte	TBL1X
TGOLN2	2.0829e-36	0.703034	0.535	0.377	3.82003e-32	Monocyte	TGOLN2
PGAM1	2.1341e-36	0.902552	0.434	0.271	3.91394e-32	Monocyte	PGAM1
HERPUD1	2.40859e-36	0.532338	0.596	0.411	4.41736e-32	Monocyte	HERPUD1
CREBBP	2.50857e-36	0.583659	0.639	0.473	4.60072e-32	Monocyte	CREBBP
HCAR3	2.65025e-36	1.86217	0.177	0.051	4.86056e-32	Monocyte	HCAR3
S100Z	3.83346e-36	1.86266	0.238	0.1	7.03056e-32	Monocyte	S100Z
ERGIC1	3.84108e-36	0.736564	0.44	0.279	7.04454e-32	Monocyte	ERGIC1
ARHGDIA	4.72455e-36	0.662057	0.548	0.388	8.66483e-32	Monocyte	ARHGDIA
METTL7A	5.04934e-36	1.462	0.292	0.148	9.26049e-32	Monocyte	METTL7A
CD53	5.73991e-36	0.556762	0.668	0.508	1.0527e-31	Monocyte	CD53
SNX18	5.78135e-36	1.35337	0.26	0.115	1.0603e-31	Monocyte	SNX18
SERTAD2	5.94226e-36	0.87141	0.419	0.26	1.08981e-31	Monocyte	SERTAD2
XYLT1	6.23038e-36	1.01987	0.434	0.276	1.14265e-31	Monocyte	XYLT1
RNASE6	8.39352e-36	1.1269	0.352	0.195	1.53937e-31	Monocyte	RNASE6
STAT2	9.06631e-36	1.06467	0.371	0.215	1.66276e-31	Monocyte	STAT2
AC084871.1	9.08279e-36	2.21936	0.197	0.069	1.66578e-31	Monocyte	AC084871.1
KLF9	9.98108e-36	1.00007	0.452	0.295	1.83053e-31	Monocyte	KLF9
CR1	1.14053e-35	1.80608	0.194	0.066	2.09174e-31	Monocyte	CR1
P2RX4	1.19521e-35	1.24303	0.297	0.147	2.19202e-31	Monocyte	P2RX4
SRGAP2C	1.32346e-35	1.105	0.334	0.181	2.42723e-31	Monocyte	SRGAP2C
LCORL	1.34101e-35	0.897409	0.402	0.241	2.45941e-31	Monocyte	LCORL
TAGLN2	1.47727e-35	0.276966	0.801	0.651	2.70932e-31	Monocyte	TAGLN2
STK17B	2.22374e-35	0.458495	0.82	0.68	4.07834e-31	Monocyte	STK17B
PITPNA	2.33883e-35	0.904805	0.401	0.238	4.28941e-31	Monocyte	PITPNA
TTC7A	3.22127e-35	0.72379	0.49	0.328	5.90781e-31	Monocyte	TTC7A
VSTM1	3.22618e-35	1.98307	0.18	0.056	5.91682e-31	Monocyte	VSTM1
CORO1A	3.47508e-35	0.434908	0.747	0.573	6.3733e-31	Monocyte	CORO1A
ATP6V1A	3.48488e-35	0.799607	0.417	0.257	6.39128e-31	Monocyte	ATP6V1A
PDS5B	3.65259e-35	0.682347	0.513	0.344	6.69885e-31	Monocyte	PDS5B
MTMR14	3.84217e-35	0.829958	0.415	0.256	7.04654e-31	Monocyte	MTMR14
TRIM8	3.89833e-35	1.07524	0.352	0.198	7.14954e-31	Monocyte	TRIM8
ARHGAP27	4.2749e-35	1.01753	0.347	0.196	7.84017e-31	Monocyte	ARHGAP27
FAM168A	4.39957e-35	1.00906	0.356	0.2	8.06881e-31	Monocyte	FAM168A
AP3B1	4.67889e-35	0.526469	0.638	0.478	8.58108e-31	Monocyte	AP3B1
ITSN1	6.08315e-35	1.61915	0.25	0.111	1.11565e-30	Monocyte	ITSN1
TRIM25	7.58491e-35	1.09335	0.338	0.189	1.39107e-30	Monocyte	TRIM25
SYF2	7.68163e-35	0.549155	0.686	0.531	1.40881e-30	Monocyte	SYF2
CD300LF	1.13944e-34	1.4997	0.215	0.082	2.08973e-30	Monocyte	CD300LF
TNFRSF1A	1.21362e-34	1.3576	0.295	0.151	2.22577e-30	Monocyte	TNFRSF1A
LPP	1.28344e-34	0.549217	0.689	0.546	2.35384e-30	Monocyte	LPP
TSPAN14	1.31601e-34	0.851953	0.44	0.281	2.41357e-30	Monocyte	TSPAN14
USP6NL	1.33167e-34	1.42568	0.257	0.119	2.44228e-30	Monocyte	USP6NL
PDE4A	1.38206e-34	0.91956	0.375	0.216	2.53469e-30	Monocyte	PDE4A
IFNAR2	1.41708e-34	0.788505	0.464	0.303	2.59893e-30	Monocyte	IFNAR2
IL1RN	1.65636e-34	1.96196	0.203	0.075	3.03776e-30	Monocyte	IL1RN
LDLRAD3	1.72616e-34	1.78337	0.209	0.079	3.16577e-30	Monocyte	LDLRAD3
TRIP12	1.81937e-34	0.532371	0.611	0.453	3.33673e-30	Monocyte	TRIP12
RB1CC1	1.97049e-34	0.632571	0.569	0.406	3.61388e-30	Monocyte	RB1CC1
RB1	1.97903e-34	0.702511	0.581	0.432	3.62954e-30	Monocyte	RB1
ITGAX	1.9959e-34	0.949333	0.394	0.238	3.66048e-30	Monocyte	ITGAX
SNX29	2.06733e-34	0.746488	0.5	0.34	3.79149e-30	Monocyte	SNX29
PLEKHG2	2.62362e-34	1.39104	0.293	0.149	4.81172e-30	Monocyte	PLEKHG2
MAPKAPK3	2.66511e-34	1.22781	0.317	0.172	4.88782e-30	Monocyte	MAPKAPK3
CLIP1	2.96154e-34	0.692654	0.498	0.341	5.43146e-30	Monocyte	CLIP1
BNIP3L	3.27418e-34	0.5739	0.694	0.529	6.00484e-30	Monocyte	BNIP3L
FMN1	3.33026e-34	1.27707	0.306	0.161	6.1077e-30	Monocyte	FMN1
CD37	4.07053e-34	0.515241	0.716	0.579	7.46535e-30	Monocyte	CD37
PSMB3	4.34053e-34	0.745008	0.513	0.353	7.96053e-30	Monocyte	PSMB3
ITPK1	4.37904e-34	1.13304	0.305	0.159	8.03116e-30	Monocyte	ITPK1
ENSA	4.4987e-34	0.676873	0.593	0.449	8.25061e-30	Monocyte	ENSA
TMEM154	4.68024e-34	1.24847	0.303	0.157	8.58356e-30	Monocyte	TMEM154
AP5B1	5.36024e-34	1.54767	0.204	0.075	9.83069e-30	Monocyte	AP5B1
RRAS	5.62425e-34	1.53381	0.243	0.108	1.03149e-29	Monocyte	RRAS
PFKFB4	5.73427e-34	1.70704	0.197	0.071	1.05167e-29	Monocyte	PFKFB4
PAPSS1	6.13628e-34	1.23432	0.27	0.128	1.12539e-29	Monocyte	PAPSS1
STX7	6.2481e-34	0.848709	0.427	0.27	1.1459e-29	Monocyte	STX7
NHSL1	7.50952e-34	1.66198	0.248	0.113	1.37725e-29	Monocyte	NHSL1
TNFAIP6	9.06321e-34	2.33228	0.164	0.047	1.66219e-29	Monocyte	TNFAIP6
TMEM176A	9.25361e-34	2.06889	0.183	0.062	1.69711e-29	Monocyte	TMEM176A
TNRC18	9.57436e-34	0.941155	0.426	0.273	1.75594e-29	Monocyte	TNRC18
MS4A4E	1.05614e-33	1.27218	0.261	0.12	1.93696e-29	Monocyte	MS4A4E
AL157871.4	1.08298e-33	2.03257	0.199	0.074	1.98619e-29	Monocyte	AL157871.4
SLC16A6	1.15987e-33	1.39945	0.267	0.126	2.1272e-29	Monocyte	SLC16A6
NADK	1.26403e-33	1.0632	0.3	0.154	2.31823e-29	Monocyte	NADK
MYD88	1.40414e-33	1.24575	0.317	0.173	2.57519e-29	Monocyte	MYD88
RBMS1	1.56187e-33	0.488898	0.611	0.446	2.86446e-29	Monocyte	RBMS1
TLR8	1.97693e-33	2.13226	0.184	0.064	3.62569e-29	Monocyte	TLR8
SLC39A11	2.1005e-33	0.716043	0.51	0.354	3.85231e-29	Monocyte	SLC39A11
FGD6	2.23736e-33	1.38389	0.241	0.105	4.10332e-29	Monocyte	FGD6
ALDH3B1	2.32386e-33	1.85549	0.196	0.072	4.26196e-29	Monocyte	ALDH3B1
IRF2BP2	2.38955e-33	0.615906	0.613	0.458	4.38243e-29	Monocyte	IRF2BP2
ARL 15.00	2.42149e-33	0.545386	0.592	0.431	4.441e-29	Monocyte	ARL 15.00
ANKDD1A	2.83729e-33	1.73446	0.2	0.075	5.20359e-29	Monocyte	ANKDD1A
AZI2	2.97275e-33	1.17989	0.283	0.143	5.45203e-29	Monocyte	AZI2
UQCR11	3.04264e-33	0.469799	0.809	0.714	5.58021e-29	Monocyte	UQCR11
AC009226.1	3.09547e-33	1.683	0.232	0.101	5.67709e-29	Monocyte	AC009226.1
PLD1	3.90416e-33	1.19995	0.259	0.119	7.16024e-29	Monocyte	PLD1
CCL3L1	3.92528e-33	2.04485	0.253	0.121	7.19897e-29	Monocyte	CCL3L1
AGPAT3	4.23531e-33	0.792144	0.453	0.302	7.76755e-29	Monocyte	AGPAT3
PTBP3	4.35937e-33	0.531968	0.63	0.483	7.99508e-29	Monocyte	PTBP3
ANO6	4.53807e-33	0.661281	0.433	0.274	8.32281e-29	Monocyte	ANO6
PLEKHM2	5.16855e-33	0.827387	0.408	0.254	9.47912e-29	Monocyte	PLEKHM2
MICAL2	5.27221e-33	1.27345	0.316	0.176	9.66924e-29	Monocyte	MICAL2
TCF12	6.27577e-33	0.608551	0.634	0.485	1.15098e-28	Monocyte	TCF12
SAP30	7.91527e-33	1.24196	0.308	0.165	1.45166e-28	Monocyte	SAP30
SERPINB2	8.73326e-33	2.60413	0.181	0.063	1.60168e-28	Monocyte	SERPINB2
SEC24D	9.37128e-33	0.91087	0.384	0.229	1.71869e-28	Monocyte	SEC24D
NOP10	1.01035e-32	0.78969	0.449	0.295	1.85298e-28	Monocyte	NOP10
DCP2	1.06818e-32	0.763052	0.472	0.322	1.95904e-28	Monocyte	DCP2
HMGB2	1.07976e-32	0.562158	0.563	0.405	1.98028e-28	Monocyte	HMGB2
RASSF3	1.18022e-32	0.6433	0.536	0.377	2.16453e-28	Monocyte	RASSF3
DIP2B	1.19465e-32	0.826154	0.461	0.312	2.19098e-28	Monocyte	DIP2B
RASGRP4	1.24411e-32	1.22507	0.249	0.115	2.28169e-28	Monocyte	RASGRP4
SCIMP	1.29114e-32	1.37846	0.262	0.128	2.36794e-28	Monocyte	SCIMP
HOTAIRM1	1.32086e-32	1.06888	0.319	0.172	2.42247e-28	Monocyte	HOTAIRM1
CDK14	1.32226e-32	1.3357	0.258	0.122	2.42503e-28	Monocyte	CDK14
CDKN2D	1.34329e-32	0.623774	0.569	0.424	2.4636e-28	Monocyte	CDKN2D
CAP1	1.4603e-32	0.438717	0.644	0.478	2.67819e-28	Monocyte	CAP1
OSBPL11	1.84816e-32	1.02201	0.355	0.208	3.38953e-28	Monocyte	OSBPL11
SSBP2	2.46e-32	0.748057	0.473	0.317	4.51164e-28	Monocyte	SSBP2
MIR22HG	2.52221e-32	1.14531	0.3	0.158	4.62574e-28	Monocyte	MIR22HG
RNPEP	2.71737e-32	1.11007	0.333	0.19	4.98366e-28	Monocyte	RNPEP
CPEB3	2.75077e-32	1.09752	0.33	0.185	5.04492e-28	Monocyte	CPEB3
RHOT1	3.27831e-32	0.84486	0.37	0.221	6.01242e-28	Monocyte	RHOT1
ARAP1	3.33432e-32	1.0829	0.342	0.199	6.11513e-28	Monocyte	ARAP1
ERP44	3.38962e-32	0.759109	0.445	0.294	6.21655e-28	Monocyte	ERP44
EREG	4.28812e-32	2.39509	0.26	0.129	7.86441e-28	Monocyte	EREG
FOXO1	5.40159e-32	0.56133	0.533	0.373	9.90651e-28	Monocyte	FOXO1
EIF4EBP1	5.63119e-32	1.30529	0.272	0.137	1.03276e-27	Monocyte	EIF4EBP1
ATP6V0A1	6.34105e-32	1.20382	0.277	0.141	1.16295e-27	Monocyte	ATP6V0A1
USP8	7.58634e-32	0.608018	0.499	0.34	1.39133e-27	Monocyte	USP8
PTPN6	7.92794e-32	0.608011	0.475	0.318	1.45398e-27	Monocyte	PTPN6
LIMK2	8.19731e-32	1.41646	0.241	0.11	1.50339e-27	Monocyte	LIMK2
CDK19	8.255e-32	0.855017	0.404	0.253	1.51397e-27	Monocyte	CDK19
LAMP1	9.11542e-32	0.638899	0.459	0.295	1.67177e-27	Monocyte	LAMP1
ACVR1B	9.77477e-32	1.85486	0.192	0.073	1.79269e-27	Monocyte	ACVR1B
DENND10	1.06965e-31	1.17118	0.302	0.164	1.96174e-27	Monocyte	DENND10
CEBPA	1.07106e-31	1.62282	0.221	0.095	1.96432e-27	Monocyte	CEBPA
TRIM38	1.10277e-31	0.761747	0.407	0.256	2.02249e-27	Monocyte	TRIM38
ZNF804A	1.13328e-31	1.79038	0.222	0.097	2.07843e-27	Monocyte	ZNF804A
KDM6A	1.15151e-31	0.47121	0.647	0.495	2.11187e-27	Monocyte	KDM6A
MX2	1.38888e-31	0.92011	0.425	0.282	2.5472e-27	Monocyte	MX2
ELL2	1.39259e-31	0.798321	0.472	0.315	2.554e-27	Monocyte	ELL2
LINC01410	1.39534e-31	2.05678	0.171	0.057	2.55906e-27	Monocyte	LINC01410
VCAN-AS1	1.53209e-31	2.31416	0.145	0.04	2.80985e-27	Monocyte	VCAN-AS1
HIPK2	1.54886e-31	0.52722	0.512	0.351	2.84061e-27	Monocyte	HIPK2
RASSF4	1.64466e-31	1.18925	0.308	0.17	3.01631e-27	Monocyte	RASSF4
LINC02432	1.75272e-31	2.15255	0.151	0.042	3.21449e-27	Monocyte	LINC02432
EPN1	1.85136e-31	1.06316	0.305	0.164	3.39539e-27	Monocyte	EPN1
PET100	1.95495e-31	0.502676	0.696	0.559	3.58537e-27	Monocyte	PET100
DNAJC3	2.06801e-31	0.601019	0.531	0.384	3.79273e-27	Monocyte	DNAJC3
RAF1	2.12881e-31	0.723304	0.435	0.284	3.90423e-27	Monocyte	RAF1
SCLT1	2.38843e-31	0.875437	0.502	0.356	4.38038e-27	Monocyte	SCLT1
P2RY13	2.57725e-31	1.4963	0.242	0.114	4.72668e-27	Monocyte	P2RY13
RAB5C	2.59865e-31	0.635365	0.528	0.375	4.76593e-27	Monocyte	RAB5C
PPFIBP2	2.65855e-31	1.85588	0.206	0.085	4.87579e-27	Monocyte	PPFIBP2
SYNE3	2.74641e-31	1.13939	0.299	0.162	5.03691e-27	Monocyte	SYNE3
WDFY1	2.86441e-31	0.779585	0.413	0.263	5.25332e-27	Monocyte	WDFY1
CTBP2	3.268e-31	0.693802	0.43	0.274	5.9935e-27	Monocyte	CTBP2
C20orf194	3.47409e-31	0.962699	0.358	0.21	6.37148e-27	Monocyte	C20orf194
UBXN11	3.71232e-31	0.769234	0.361	0.214	6.8084e-27	Monocyte	UBXN11
SPATA6	4.19779e-31	1.99552	0.19	0.073	7.69875e-27	Monocyte	SPATA6
NBPF19	4.35494e-31	0.943786	0.342	0.196	7.98697e-27	Monocyte	NBPF19
ATP5ME	4.90808e-31	0.460033	0.758	0.623	9.00141e-27	Monocyte	ATP5ME
METRNL	4.96637e-31	0.755096	0.388	0.239	9.10832e-27	Monocyte	METRNL
ZFYVE16	5.32468e-31	1.05589	0.287	0.15	9.76547e-27	Monocyte	ZFYVE16
PRR13	5.41785e-31	0.612887	0.59	0.442	9.93634e-27	Monocyte	PRR13
ERCC1	7.09435e-31	0.874382	0.448	0.305	1.3011e-26	Monocyte	ERCC1
CAPZA1	7.78833e-31	0.363241	0.745	0.599	1.42838e-26	Monocyte	CAPZA1
SPIRE1	9.06722e-31	1.39503	0.23	0.102	1.66293e-26	Monocyte	SPIRE1
PLP2	1.06873e-30	0.804133	0.445	0.296	1.96006e-26	Monocyte	PLP2
PLEKHB2	1.50917e-30	0.698587	0.442	0.289	2.76782e-26	Monocyte	PLEKHB2
PCSK5	1.53664e-30	1.09279	0.288	0.151	2.8182e-26	Monocyte	PCSK5
CREB1	1.65546e-30	0.62132	0.618	0.48	3.03612e-26	Monocyte	CREB1
VAMP3	1.9474e-30	1.12698	0.292	0.156	3.57154e-26	Monocyte	VAMP3
GNG10	1.9509e-30	0.97969	0.343	0.203	3.57795e-26	Monocyte	GNG10
POLE4	2.40211e-30	1.01262	0.333	0.191	4.40548e-26	Monocyte	POLE4
CFLAR	2.61737e-30	0.433334	0.626	0.479	4.80025e-26	Monocyte	CFLAR
SPAG9	3.44516e-30	0.590618	0.565	0.419	6.31843e-26	Monocyte	SPAG9
PHACTR1	4.30877e-30	0.834801	0.404	0.253	7.90229e-26	Monocyte	PHACTR1
AP3S2	4.37726e-30	0.897784	0.355	0.21	8.02789e-26	Monocyte	AP3S2
AC013652.1	4.97791e-30	0.988544	0.283	0.147	9.12948e-26	Monocyte	AC013652.1
DNMBP	6.25591e-30	1.45756	0.255	0.126	1.14733e-25	Monocyte	DNMBP
TGFBI	6.67048e-30	1.22394	0.286	0.156	1.22337e-25	Monocyte	TGFBI
GPSM3	8.34492e-30	0.531619	0.653	0.511	1.53046e-25	Monocyte	GPSM3
CNTLN	1.01357e-29	1.50877	0.227	0.105	1.85888e-25	Monocyte	CNTLN
ANKRD13D	1.04353e-29	0.795963	0.451	0.309	1.91383e-25	Monocyte	ANKRD13D
ERBIN	1.12795e-29	0.554396	0.601	0.455	2.06865e-25	Monocyte	ERBIN
MAN1A1	1.14003e-29	0.674252	0.49	0.348	2.09082e-25	Monocyte	MAN1A1
OAZ2	1.18659e-29	1.26452	0.269	0.141	2.1762e-25	Monocyte	OAZ2
CACUL1	1.28816e-29	0.78146	0.421	0.279	2.36248e-25	Monocyte	CACUL1
RHOB	1.37762e-29	1.37106	0.254	0.127	2.52656e-25	Monocyte	RHOB
ARHGEF40	1.3799e-29	1.70416	0.204	0.086	2.53074e-25	Monocyte	ARHGEF40
PCBP2	1.47105e-29	0.381094	0.841	0.739	2.6979e-25	Monocyte	PCBP2
AC011511.2	1.47916e-29	1.6379	0.223	0.102	2.71278e-25	Monocyte	AC011511.2
RPS6KC1	1.52436e-29	0.800243	0.403	0.258	2.79569e-25	Monocyte	RPS6KC1
SLC25A13	1.70914e-29	0.91034	0.351	0.208	3.13457e-25	Monocyte	SLC25A13
CNIH4	1.73326e-29	1.03694	0.301	0.165	3.17879e-25	Monocyte	CNIH4
TPRA1	2.07318e-29	1.40945	0.218	0.097	3.80221e-25	Monocyte	TPRA1
OS9	2.70425e-29	0.722815	0.414	0.267	4.95959e-25	Monocyte	OS9
WAS	2.82052e-29	0.57845	0.547	0.396	5.17283e-25	Monocyte	WAS
ARIH1	2.9544e-29	0.415216	0.729	0.597	5.41836e-25	Monocyte	ARIH1
JUN	2.96053e-29	0.537922	0.758	0.664	5.4296e-25	Monocyte	JUN
RIT1	3.11465e-29	0.921074	0.313	0.179	5.71227e-25	Monocyte	RIT1
ATP6V0E1	3.24687e-29	0.526285	0.599	0.458	5.95477e-25	Monocyte	ATP6V0E1
AC009522.1	3.26269e-29	1.44134	0.23	0.107	5.98377e-25	Monocyte	AC009522.1
NOD2	3.31206e-29	1.70168	0.182	0.069	6.07431e-25	Monocyte	NOD2
NEDD9	4.21515e-29	0.733793	0.475	0.331	7.73059e-25	Monocyte	NEDD9
CLIP4	4.31411e-29	0.806689	0.34	0.197	7.91207e-25	Monocyte	CLIP4
CSF1R	4.5006e-29	1.52365	0.239	0.118	8.2541e-25	Monocyte	CSF1R
TPD52L2	5.1623e-29	1.09837	0.27	0.138	9.46766e-25	Monocyte	TPD52L2
UBE2E3	5.53861e-29	0.733883	0.429	0.286	1.01578e-24	Monocyte	UBE2E3
PRNP	6.94744e-29	0.804076	0.355	0.213	1.27416e-24	Monocyte	PRNP
FERMT3	7.76367e-29	0.32656	0.499	0.351	1.42386e-24	Monocyte	FERMT3
ATP2A2	8.36528e-29	0.701526	0.403	0.257	1.53419e-24	Monocyte	ATP2A2
ZNF710	8.5138e-29	1.04466	0.3	0.165	1.56143e-24	Monocyte	ZNF710
TBC1D2	8.68742e-29	1.5397	0.208	0.09	1.59327e-24	Monocyte	TBC1D2
CXCL16	9.77166e-29	1.13728	0.275	0.148	1.79212e-24	Monocyte	CXCL16
RALB	1.18392e-28	1.40163	0.22	0.1	2.17131e-24	Monocyte	RALB
RAB3GAP1	1.28539e-28	0.636558	0.433	0.291	2.35741e-24	Monocyte	RAB3GAP1
MTHFR	1.40126e-28	1.16639	0.257	0.132	2.5699e-24	Monocyte	MTHFR
STK24	1.72859e-28	0.538514	0.529	0.382	3.17023e-24	Monocyte	STK24
MAP2K3	1.75071e-28	0.657681	0.492	0.359	3.2108e-24	Monocyte	MAP2K3
SPRED1	1.76928e-28	1.96146	0.176	0.066	3.24486e-24	Monocyte	SPRED1
SGK3	1.82193e-28	0.656494	0.502	0.361	3.34142e-24	Monocyte	SGK3
CLTC	1.85686e-28	0.607551	0.472	0.322	3.40549e-24	Monocyte	CLTC
NOTCH2NLC	1.95691e-28	1.34392	0.216	0.095	3.58897e-24	Monocyte	NOTCH2NLC
HCST	2.02465e-28	0.305	0.756	0.615	3.7132e-24	Monocyte	HCST
SELENOO	2.18253e-28	0.990043	0.311	0.174	4.00275e-24	Monocyte	SELENOO
KCNAB2	2.30909e-28	0.68088	0.502	0.36	4.23487e-24	Monocyte	KCNAB2
KIAA0930	2.63159e-28	0.958055	0.344	0.214	4.82633e-24	Monocyte	KIAA0930
MOB3A	2.7553e-28	0.738071	0.441	0.296	5.05322e-24	Monocyte	MOB3A
UHRF1BP1L	2.78435e-28	0.748655	0.405	0.265	5.10649e-24	Monocyte	UHRF1BP1L
TBC1D23	2.82318e-28	0.794753	0.392	0.252	5.1777e-24	Monocyte	TBC1D23
TBC1D1	2.97373e-28	0.699418	0.439	0.293	5.45382e-24	Monocyte	TBC1D1
MBOAT1	3.11365e-28	1.10053	0.269	0.14	5.71043e-24	Monocyte	MBOAT1
MAFG	3.50489e-28	1.19332	0.235	0.115	6.42796e-24	Monocyte	MAFG
NUFIP2	4.11903e-28	0.530175	0.541	0.395	7.5543e-24	Monocyte	NUFIP2
FBXO34	4.17559e-28	0.732495	0.452	0.314	7.65804e-24	Monocyte	FBXO34
FCHO2	4.98059e-28	1.24552	0.226	0.104	9.13441e-24	Monocyte	FCHO2
STAT1	5.03847e-28	0.662165	0.515	0.377	9.24056e-24	Monocyte	STAT1
PER1	5.05969e-28	0.528815	0.569	0.426	9.27947e-24	Monocyte	PER1
HNRNPC	5.16614e-28	0.414327	0.826	0.708	9.4747e-24	Monocyte	HNRNPC
PDXK	5.33945e-28	1.11108	0.3	0.17	9.79256e-24	Monocyte	PDXK
SLC12A6	5.97226e-28	0.715942	0.413	0.267	1.09531e-23	Monocyte	SLC12A6
LAT2	6.70572e-28	0.919493	0.332	0.198	1.22983e-23	Monocyte	LAT2
HNRNPU	6.91966e-28	0.506038	0.752	0.643	1.26907e-23	Monocyte	HNRNPU
UBC	7.2101e-28	0.238655	0.922	0.857	1.32233e-23	Monocyte	UBC
MIS18BP1	7.34455e-28	0.733787	0.496	0.361	1.34699e-23	Monocyte	MIS18BP1
PPFIA1	7.56888e-28	0.837922	0.345	0.207	1.38813e-23	Monocyte	PPFIA1
PLAGL1	8.3258e-28	1.35982	0.245	0.125	1.52695e-23	Monocyte	PLAGL1
SAMD4A	8.73293e-28	1.66182	0.198	0.085	1.60162e-23	Monocyte	SAMD4A
SKIL	9.79791e-28	0.963309	0.357	0.221	1.79694e-23	Monocyte	SKIL
NEK7	1.06108e-27	0.62702	0.475	0.329	1.94602e-23	Monocyte	NEK7
ARSG	1.13868e-27	0.995899	0.339	0.204	2.08834e-23	Monocyte	ARSG
NLRP12	1.2422e-27	2.06204	0.151	0.05	2.2782e-23	Monocyte	NLRP12
MARK2	1.24593e-27	0.870323	0.35	0.214	2.28504e-23	Monocyte	MARK2
LRRC8D	1.26569e-27	0.861674	0.341	0.205	2.32128e-23	Monocyte	LRRC8D
MIR3945HG	1.57841e-27	2.54783	0.116	0.027	2.89481e-23	Monocyte	MIR3945HG
BST2	1.61333e-27	0.613672	0.532	0.385	2.95885e-23	Monocyte	BST2
CDH23	1.63688e-27	1.23944	0.234	0.113	3.00203e-23	Monocyte	CDH23
ALPK1	1.67384e-27	1.17811	0.255	0.131	3.06983e-23	Monocyte	ALPK1
TMEM167B	1.74806e-27	0.92954	0.284	0.157	3.20595e-23	Monocyte	TMEM167B
SH3GLB1	1.81833e-27	0.499423	0.553	0.403	3.33483e-23	Monocyte	SH3GLB1
CANX	2.39887e-27	0.503959	0.543	0.39	4.39952e-23	Monocyte	CANX
AFF4	2.42571e-27	0.467416	0.622	0.481	4.44876e-23	Monocyte	AFF4
MAP3K5	2.51361e-27	0.552682	0.591	0.45	4.60996e-23	Monocyte	MAP3K5
GRK2	2.52073e-27	0.543114	0.591	0.449	4.62302e-23	Monocyte	GRK2
MAPK1	2.77628e-27	0.490678	0.591	0.456	5.0917e-23	Monocyte	MAPK1
ZNHIT1	2.86765e-27	0.649088	0.484	0.345	5.25926e-23	Monocyte	ZNHIT1
C16orf70	3.08443e-27	1.26337	0.217	0.102	5.65684e-23	Monocyte	C16orf70
FBP1	3.13163e-27	1.39107	0.211	0.095	5.7434e-23	Monocyte	FBP1
AC096667.1	4.07834e-27	1.53185	0.178	0.071	7.47968e-23	Monocyte	AC096667.1
FAR2	4.29997e-27	1.28447	0.253	0.131	7.88614e-23	Monocyte	FAR2
EFR3A	4.39546e-27	0.469729	0.514	0.367	8.06127e-23	Monocyte	EFR3A
CALCOCO2	4.49998e-27	0.718672	0.416	0.281	8.25297e-23	Monocyte	CALCOCO2
GPBAR1	4.60509e-27	2.17338	0.134	0.039	8.44573e-23	Monocyte	GPBAR1
SMS	5.01845e-27	0.783179	0.38	0.248	9.20383e-23	Monocyte	SMS
KLF11	5.26054e-27	1.1848	0.256	0.134	9.64783e-23	Monocyte	KLF11
MTF1	5.55639e-27	1.38328	0.212	0.097	1.01904e-22	Monocyte	MTF1
EAF1	6.54766e-27	1.01721	0.309	0.18	1.20084e-22	Monocyte	EAF1
FLNA	6.66485e-27	0.309235	0.705	0.551	1.22233e-22	Monocyte	FLNA
BAZ1A	6.67068e-27	0.649573	0.56	0.44	1.2234e-22	Monocyte	BAZ1A
DEF8	7.3871e-27	1.21286	0.23	0.113	1.35479e-22	Monocyte	DEF8
ELL	7.53579e-27	0.906744	0.301	0.172	1.38206e-22	Monocyte	ELL
HEATR3	7.66912e-27	1.23682	0.248	0.128	1.40652e-22	Monocyte	HEATR3
IER5L	7.85033e-27	1.64098	0.18	0.074	1.43975e-22	Monocyte	IER5L
PLEKHO2	1.0244e-26	1.54481	0.192	0.082	1.87875e-22	Monocyte	PLEKHO2
PARVB	1.02986e-26	0.589823	0.377	0.24	1.88877e-22	Monocyte	PARVB
HACD4	1.1312e-26	0.534569	0.378	0.239	2.07461e-22	Monocyte	HACD4
SNX13	1.13591e-26	0.751767	0.329	0.193	2.08327e-22	Monocyte	SNX13
SIGLEC1	1.14458e-26	1.28984	0.226	0.109	2.09916e-22	Monocyte	SIGLEC1
FNIP2	1.23318e-26	1.07376	0.298	0.171	2.26165e-22	Monocyte	FNIP2
HLA-C	1.26036e-26	0.221963	0.916	0.84	2.31151e-22	Monocyte	HLA-C
GPATCH2L	1.30743e-26	0.741712	0.367	0.232	2.39783e-22	Monocyte	GPATCH2L
CD4	1.35509e-26	0.560366	0.449	0.302	2.48524e-22	Monocyte	CD4
DEK	1.51647e-26	0.392219	0.697	0.571	2.7812e-22	Monocyte	DEK
NUDT16	1.57566e-26	1.55669	0.182	0.074	2.88977e-22	Monocyte	NUDT16
ENY2	1.61221e-26	0.711102	0.472	0.339	2.9568e-22	Monocyte	ENY2
PDGFC	1.89596e-26	1.62369	0.192	0.083	3.47719e-22	Monocyte	PDGFC
ATF4	1.91998e-26	0.456273	0.625	0.488	3.52125e-22	Monocyte	ATF4
CHCHD10	1.92219e-26	0.805745	0.386	0.252	3.5253e-22	Monocyte	CHCHD10
NOCT	1.95074e-26	1.27396	0.261	0.14	3.57766e-22	Monocyte	NOCT
AC015912.3	2.28653e-26	1.66979	0.189	0.081	4.19349e-22	Monocyte	AC015912.3
ARL5B	2.34727e-26	1.15031	0.237	0.118	4.30488e-22	Monocyte	ARL5B
PROK2	2.49786e-26	2.10929	0.161	0.061	4.58107e-22	Monocyte	PROK2
FAM157C	2.52173e-26	1.48169	0.186	0.079	4.62485e-22	Monocyte	FAM157C
TACC1	2.5336e-26	0.555103	0.547	0.404	4.64662e-22	Monocyte	TACC1
CPD	2.54102e-26	0.810004	0.339	0.207	4.66023e-22	Monocyte	CPD
NLRP1	2.99881e-26	0.547826	0.485	0.333	5.49982e-22	Monocyte	NLRP1
ELF4	3.30197e-26	1.032	0.288	0.165	6.05582e-22	Monocyte	ELF4
GARS-DT	3.6243e-26	0.865877	0.34	0.211	6.64696e-22	Monocyte	GARS-DT
CPEB2	3.63777e-26	1.02876	0.336	0.207	6.67166e-22	Monocyte	CPEB2
MOB1A	3.84065e-26	0.411442	0.643	0.502	7.04376e-22	Monocyte	MOB1A
DGKG	3.99781e-26	1.62027	0.188	0.081	7.33199e-22	Monocyte	DGKG
UBE2J1	4.07123e-26	0.623827	0.444	0.306	7.46664e-22	Monocyte	UBE2J1
SIGLEC9	4.16893e-26	1.63898	0.181	0.075	7.64582e-22	Monocyte	SIGLEC9
MAP4K3	4.28616e-26	0.889726	0.382	0.246	7.86082e-22	Monocyte	MAP4K3
RNF135	4.29927e-26	1.43734	0.201	0.091	7.88487e-22	Monocyte	RNF135
CSK	4.33086e-26	0.535879	0.518	0.375	7.9428e-22	Monocyte	CSK
MINK1	4.43508e-26	0.998067	0.27	0.146	8.13394e-22	Monocyte	MINK1
FBN2	4.4899e-26	1.4858	0.177	0.071	8.23447e-22	Monocyte	FBN2
HHEX	5.14694e-26	1.33492	0.244	0.129	9.43949e-22	Monocyte	HHEX
RNASET2	5.23488e-26	0.417785	0.627	0.48	9.60076e-22	Monocyte	RNASET2
EFCAB2	5.79203e-26	1.02865	0.313	0.189	1.06226e-21	Monocyte	EFCAB2
WAC	6.10363e-26	0.345834	0.747	0.626	1.11941e-21	Monocyte	WAC
RGS19	6.31624e-26	0.960956	0.315	0.187	1.1584e-21	Monocyte	RGS19
OLR1	6.46597e-26	1.55741	0.254	0.139	1.18586e-21	Monocyte	OLR1
DOT1L	6.73029e-26	1.06554	0.263	0.142	1.23434e-21	Monocyte	DOT1L
AHCTF1	7.25766e-26	0.649374	0.453	0.311	1.33105e-21	Monocyte	AHCTF1
RAB24	7.3089e-26	0.937144	0.294	0.169	1.34045e-21	Monocyte	RAB24
ECPAS	7.31923e-26	0.60573	0.41	0.27	1.34235e-21	Monocyte	ECPAS
CUL1	7.60875e-26	0.625868	0.492	0.355	1.39544e-21	Monocyte	CUL1
CAPN2	7.97251e-26	0.641974	0.419	0.277	1.46216e-21	Monocyte	CAPN2
ATP1B3	8.13518e-26	0.286899	0.527	0.374	1.49199e-21	Monocyte	ATP1B3
AL360012.1	8.92391e-26	0.718675	0.296	0.17	1.63664e-21	Monocyte	AL360012.1
HM13	1.10406e-25	0.612428	0.457	0.322	2.02485e-21	Monocyte	HM13
AC018682.1	1.153e-25	1.21956	0.203	0.092	2.11461e-21	Monocyte	AC018682.1
TIPARP	1.20419e-25	0.790999	0.451	0.322	2.20848e-21	Monocyte	TIPARP
CLCN7	1.32622e-25	0.912999	0.27	0.146	2.43229e-21	Monocyte	CLCN7
C15orf39	1.47641e-25	1.16083	0.253	0.135	2.70773e-21	Monocyte	C15orf39
TMEM33	1.48207e-25	0.918131	0.309	0.182	2.71812e-21	Monocyte	TMEM33
IMPDH1	1.49291e-25	1.18096	0.246	0.129	2.73801e-21	Monocyte	IMPDH1
NFIC	1.56314e-25	0.958235	0.322	0.196	2.8668e-21	Monocyte	NFIC
GK	1.56743e-25	1.35886	0.196	0.089	2.87468e-21	Monocyte	GK
HSPBAP1	1.6221e-25	1.14608	0.247	0.129	2.97493e-21	Monocyte	HSPBAP1
BIRC6	1.64546e-25	0.287613	0.779	0.648	3.01778e-21	Monocyte	BIRC6
AL021155.5	1.83521e-25	0.752158	0.32	0.189	3.36578e-21	Monocyte	AL021155.5
DRAM1	1.95748e-25	1.17516	0.234	0.119	3.59002e-21	Monocyte	DRAM1
ATG3	1.98513e-25	0.850366	0.389	0.265	3.64073e-21	Monocyte	ATG3
TMEM127	2.07688e-25	0.988991	0.27	0.15	3.809e-21	Monocyte	TMEM127
FRMD4B	2.21566e-25	0.815609	0.317	0.188	4.06353e-21	Monocyte	FRMD4B
AP1G1	2.42055e-25	0.494851	0.482	0.343	4.43929e-21	Monocyte	AP1G1
B3GNT5	2.6161e-25	2.02445	0.138	0.045	4.79792e-21	Monocyte	B3GNT5
SAMD8	2.85835e-25	0.681011	0.385	0.249	5.24221e-21	Monocyte	SAMD8
MCEMP1	3.11718e-25	2.08835	0.13	0.04	5.71691e-21	Monocyte	MCEMP1
ITSN2	3.11994e-25	0.429549	0.637	0.499	5.72197e-21	Monocyte	ITSN2
NIN	3.86737e-25	0.502929	0.493	0.351	7.09276e-21	Monocyte	NIN
TP53BP2	3.86846e-25	0.794615	0.384	0.255	7.09476e-21	Monocyte	TP53BP2
NSMCE2	3.99834e-25	0.415707	0.49	0.339	7.33296e-21	Monocyte	NSMCE2
SLC8A1-AS1	4.18746e-25	1.19305	0.225	0.111	7.67981e-21	Monocyte	SLC8A1-AS1
FAM198B-AS1	4.41659e-25	2.22076	0.117	0.031	8.10002e-21	Monocyte	FAM198B-AS1
GIT2	4.47317e-25	0.50301	0.506	0.366	8.20379e-21	Monocyte	GIT2
UGGT2	4.5716e-25	1.94055	0.146	0.051	8.38432e-21	Monocyte	UGGT2
ST3GAL5	4.75164e-25	1.0541	0.289	0.167	8.7145e-21	Monocyte	ST3GAL5
STK38L	6.6522e-25	1.01885	0.315	0.194	1.22001e-20	Monocyte	STK38L
ECE1	8.18136e-25	0.838013	0.298	0.171	1.50046e-20	Monocyte	ECE1
ANKRD11	8.87896e-25	0.322366	0.798	0.665	1.6284e-20	Monocyte	ANKRD11
SP3	9.20497e-25	0.362964	0.673	0.545	1.68819e-20	Monocyte	SP3
HOMER3	9.24804e-25	1.99495	0.135	0.044	1.69609e-20	Monocyte	HOMER3
SGK1	9.46016e-25	1.08383	0.272	0.153	1.73499e-20	Monocyte	SGK1
SQSTM1	9.57892e-25	0.481086	0.589	0.467	1.75677e-20	Monocyte	SQSTM1
TAGAP	9.73108e-25	0.893248	0.382	0.261	1.78468e-20	Monocyte	TAGAP
JUND	9.76167e-25	0.212181	0.972	0.951	1.79029e-20	Monocyte	JUND
RCSD1	9.76953e-25	0.534142	0.491	0.356	1.79173e-20	Monocyte	RCSD1
HCLS1	9.93984e-25	0.495465	0.561	0.424	1.82297e-20	Monocyte	HCLS1
AMFR	1.00968e-24	0.670165	0.352	0.221	1.85175e-20	Monocyte	AMFR
PNPLA2	1.06216e-24	0.844912	0.373	0.252	1.948e-20	Monocyte	PNPLA2
TENT2	1.30298e-24	0.426665	0.618	0.492	2.38966e-20	Monocyte	TENT2
MSRB1	1.31308e-24	1.65932	0.16	0.063	2.40819e-20	Monocyte	MSRB1
SPAST	1.35545e-24	0.960017	0.318	0.195	2.4859e-20	Monocyte	SPAST
UBP1	1.58004e-24	0.768509	0.353	0.224	2.8978e-20	Monocyte	UBP1
ERICH1	1.69211e-24	0.506682	0.481	0.344	3.10333e-20	Monocyte	ERICH1
SLC2A9	1.69619e-24	1.40817	0.197	0.09	3.11082e-20	Monocyte	SLC2A9
LRRK1	1.91559e-24	0.902427	0.268	0.149	3.51318e-20	Monocyte	LRRK1
FES	2.08052e-24	1.07857	0.277	0.158	3.81567e-20	Monocyte	FES
CHMP1B	2.08245e-24	0.586289	0.452	0.319	3.81921e-20	Monocyte	CHMP1B
NAGK	2.19338e-24	0.953826	0.309	0.189	4.02265e-20	Monocyte	NAGK
COLGALT1	2.22843e-24	0.916619	0.284	0.163	4.08694e-20	Monocyte	COLGALT1
TRIQK	2.31941e-24	1.73638	0.162	0.064	4.25381e-20	Monocyte	TRIQK
ZBTB43	2.4473e-24	0.797621	0.305	0.179	4.48834e-20	Monocyte	ZBTB43
ESRRA	2.59514e-24	0.945882	0.302	0.183	4.75949e-20	Monocyte	ESRRA
FCGR1B	2.71965e-24	2.00231	0.113	0.03	4.98784e-20	Monocyte	FCGR1B
ZFP91	2.86574e-24	0.663222	0.462	0.336	5.25576e-20	Monocyte	ZFP91
GNA15	2.87512e-24	0.80097	0.286	0.162	5.27296e-20	Monocyte	GNA15
AL512603.2	2.89827e-24	1.54949	0.155	0.058	5.31543e-20	Monocyte	AL512603.2
XPR1	3.11417e-24	0.655295	0.436	0.297	5.71139e-20	Monocyte	XPR1
APH1B	3.64697e-24	1.2584	0.19	0.086	6.68854e-20	Monocyte	APH1B
TMEM219	4.06587e-24	0.669413	0.429	0.3	7.4568e-20	Monocyte	TMEM219
BCL2L11	4.1889e-24	0.991307	0.266	0.149	7.68245e-20	Monocyte	BCL2L11
UNC93B1	4.38572e-24	0.698563	0.377	0.25	8.04341e-20	Monocyte	UNC93B1
PLPPR2	4.5248e-24	1.36952	0.159	0.062	8.29848e-20	Monocyte	PLPPR2
EHD4	4.54058e-24	0.957439	0.275	0.156	8.32742e-20	Monocyte	EHD4
SYNJ1	4.93292e-24	0.85696	0.33	0.206	9.04697e-20	Monocyte	SYNJ1
NFKBID	5.10698e-24	1.19732	0.228	0.118	9.36619e-20	Monocyte	NFKBID
TLR1	6.03882e-24	1.28553	0.213	0.106	1.10752e-19	Monocyte	TLR1
ACTG1	6.09069e-24	0.160696	0.858	0.729	1.11703e-19	Monocyte	ACTG1
MEFV	6.78154e-24	1.46985	0.162	0.064	1.24373e-19	Monocyte	MEFV
FKBP15	6.78361e-24	1.09381	0.292	0.175	1.24411e-19	Monocyte	FKBP15
ZEB2-AS1	6.80447e-24	1.70983	0.145	0.053	1.24794e-19	Monocyte	ZEB2-AS1
MTPN	6.89528e-24	0.282964	0.66	0.525	1.26459e-19	Monocyte	MTPN
TRIOBP	6.92222e-24	1.01717	0.284	0.168	1.26953e-19	Monocyte	TRIOBP
MFSD14B	7.49177e-24	0.579164	0.399	0.267	1.37399e-19	Monocyte	MFSD14B
ARSB	7.99727e-24	0.828314	0.282	0.162	1.4667e-19	Monocyte	ARSB
RHBDF2	8.22292e-24	0.678083	0.315	0.186	1.50808e-19	Monocyte	RHBDF2
NCF4	8.28555e-24	1.18607	0.23	0.121	1.51957e-19	Monocyte	NCF4
SLC30A1	8.46727e-24	1.47786	0.174	0.074	1.5529e-19	Monocyte	SLC30A1
FOXN2	8.88507e-24	0.598763	0.474	0.34	1.62952e-19	Monocyte	FOXN2
AP002336.2	9.19077e-24	0.9689	0.249	0.134	1.68559e-19	Monocyte	AP002336.2
MBNL1	9.87898e-24	0.199392	0.924	0.867	1.81181e-19	Monocyte	MBNL1
RNH1	9.9768e-24	0.582195	0.438	0.301	1.82975e-19	Monocyte	RNH1
LONRF1	1.01716e-23	1.16775	0.225	0.115	1.86546e-19	Monocyte	LONRF1
AP3S1	1.2692e-23	0.752754	0.365	0.241	2.3277e-19	Monocyte	AP3S1
EPHA1-AS1	1.2907e-23	1.12917	0.209	0.102	2.36715e-19	Monocyte	EPHA1-AS1
OTUD1	1.37949e-23	1.15033	0.26	0.147	2.52998e-19	Monocyte	OTUD1
NABP1	1.50272e-23	0.901299	0.269	0.152	2.75598e-19	Monocyte	NABP1
ARHGAP17	1.61252e-23	0.632939	0.379	0.253	2.95737e-19	Monocyte	ARHGAP17
TCN2	1.62021e-23	1.82175	0.142	0.051	2.97146e-19	Monocyte	TCN2
MYO5A	1.66865e-23	0.500695	0.473	0.335	3.0603e-19	Monocyte	MYO5A
PIKFYVE	1.67617e-23	0.829218	0.367	0.243	3.07409e-19	Monocyte	PIKFYVE
ARMH3	1.69149e-23	0.615068	0.448	0.316	3.1022e-19	Monocyte	ARMH3
ARHGAP31	1.69325e-23	0.998658	0.271	0.154	3.10541e-19	Monocyte	ARHGAP31
ZNF267	1.77449e-23	0.833265	0.325	0.203	3.25441e-19	Monocyte	ZNF267
ETF1	1.8701e-23	0.492954	0.501	0.367	3.42975e-19	Monocyte	ETF1
HIF1A-AS3	1.93816e-23	1.10375	0.272	0.157	3.55458e-19	Monocyte	HIF1A-AS3
PDCD6IP	2.08973e-23	0.47139	0.466	0.338	3.83257e-19	Monocyte	PDCD6IP
PSME2	2.09198e-23	0.503958	0.568	0.434	3.83669e-19	Monocyte	PSME2
DDX3X	2.18165e-23	0.415993	0.625	0.509	4.00115e-19	Monocyte	DDX3X
LINC00910	2.23485e-23	0.30683	0.507	0.371	4.09871e-19	Monocyte	LINC00910
ARHGEF2	2.35972e-23	0.950975	0.267	0.154	4.32772e-19	Monocyte	ARHGEF2
CES1	2.43406e-23	1.59025	0.181	0.082	4.46406e-19	Monocyte	CES1
ACTN1	2.57741e-23	0.663373	0.257	0.141	4.72696e-19	Monocyte	ACTN1
ADIPOR2	2.64474e-23	0.597562	0.337	0.207	4.85045e-19	Monocyte	ADIPOR2
HECA	2.65321e-23	0.459373	0.534	0.404	4.86599e-19	Monocyte	HECA
FGD2	2.97983e-23	1.15492	0.252	0.141	5.465e-19	Monocyte	FGD2
SDC2	3.05336e-23	2.1823	0.128	0.043	5.59986e-19	Monocyte	SDC2
SLA	3.05954e-23	0.762854	0.356	0.23	5.61119e-19	Monocyte	SLA
HPSE	3.06858e-23	1.22518	0.129	0.042	5.62777e-19	Monocyte	HPSE
SPPL3	3.46948e-23	0.461261	0.548	0.411	6.36303e-19	Monocyte	SPPL3
KDM4B	3.49378e-23	0.657281	0.336	0.207	6.4076e-19	Monocyte	KDM4B
PTTG1IP	3.50523e-23	0.664411	0.399	0.276	6.42859e-19	Monocyte	PTTG1IP
ATP5PD	3.69857e-23	0.60816	0.486	0.358	6.78317e-19	Monocyte	ATP5PD
SYNGR2	4.49096e-23	0.670521	0.416	0.288	8.23642e-19	Monocyte	SYNGR2
WBP1L	4.80928e-23	0.998799	0.261	0.146	8.82023e-19	Monocyte	WBP1L
VPS37C	4.86166e-23	1.74354	0.137	0.048	8.91629e-19	Monocyte	VPS37C
IRF5	5.37426e-23	1.27038	0.205	0.102	9.85639e-19	Monocyte	IRF5
ATP8B4	5.61738e-23	0.757955	0.328	0.204	1.03023e-18	Monocyte	ATP8B4
ATP6AP1	6.03407e-23	0.857591	0.336	0.218	1.10665e-18	Monocyte	ATP6AP1
TRMT1	6.81247e-23	0.846939	0.313	0.195	1.24941e-18	Monocyte	TRMT1
MAFF	6.97623e-23	0.814509	0.355	0.231	1.27944e-18	Monocyte	MAFF
RPN1	7.17765e-23	0.671919	0.413	0.291	1.31638e-18	Monocyte	RPN1
ARPC2	7.33848e-23	0.233578	0.834	0.707	1.34588e-18	Monocyte	ARPC2
XRCC4	7.60484e-23	0.94996	0.259	0.145	1.39473e-18	Monocyte	XRCC4
FLI1	7.7279e-23	0.572696	0.429	0.296	1.4173e-18	Monocyte	FLI1
VEGFA	7.89774e-23	1.441	0.197	0.097	1.44844e-18	Monocyte	VEGFA
ST8SIA4	9.05408e-23	0.703304	0.387	0.265	1.66052e-18	Monocyte	ST8SIA4
STX10	9.19181e-23	0.999208	0.282	0.169	1.68578e-18	Monocyte	STX10
CD46	1.02279e-22	0.514311	0.442	0.309	1.87579e-18	Monocyte	CD46
KLHDC10	1.06827e-22	0.956808	0.286	0.172	1.9592e-18	Monocyte	KLHDC10
HERC3	1.08398e-22	0.694965	0.358	0.232	1.98802e-18	Monocyte	HERC3
RELB	1.17518e-22	0.565731	0.446	0.317	2.15528e-18	Monocyte	RELB
PFN1	1.22475e-22	0.125188	0.913	0.824	2.24619e-18	Monocyte	PFN1
ATAD2B	1.26192e-22	0.307171	0.628	0.488	2.31437e-18	Monocyte	ATAD2B
PHKB	1.27968e-22	0.671485	0.412	0.287	2.34693e-18	Monocyte	PHKB
FAM102B	1.30791e-22	0.719829	0.345	0.223	2.3987e-18	Monocyte	FAM102B
DYRK1A	1.32181e-22	0.338019	0.652	0.511	2.4242e-18	Monocyte	DYRK1A
PLXND1	1.39471e-22	0.904468	0.236	0.125	2.55789e-18	Monocyte	PLXND1
SFXN5	1.40031e-22	1.32102	0.195	0.094	2.56816e-18	Monocyte	SFXN5
SSH1	1.406e-22	0.839288	0.308	0.187	2.57861e-18	Monocyte	SSH1
RAPGEF1	1.59744e-22	0.542916	0.589	0.461	2.92971e-18	Monocyte	RAPGEF1
WDR26	1.78762e-22	0.399876	0.597	0.473	3.2785e-18	Monocyte	WDR26
QPCT	1.88292e-22	2.04703	0.139	0.052	3.45327e-18	Monocyte	QPCT
PPP2R2A	1.98529e-22	0.450221	0.517	0.395	3.64103e-18	Monocyte	PPP2R2A
NFKB1	1.99422e-22	0.607468	0.72	0.63	3.6574e-18	Monocyte	NFKB1
AFTPH	2.16529e-22	0.624341	0.461	0.334	3.97115e-18	Monocyte	AFTPH
VIM-AS1	2.2352e-22	0.598513	0.256	0.141	4.09936e-18	Monocyte	VIM-AS1
JUNB	2.29855e-22	0.143169	0.879	0.789	4.21555e-18	Monocyte	JUNB
SREK1	2.31311e-22	0.480427	0.484	0.357	4.24224e-18	Monocyte	SREK1
USP9X	2.50482e-22	0.430863	0.567	0.438	4.59384e-18	Monocyte	USP9X
ACSL3	2.68106e-22	0.640942	0.392	0.263	4.91706e-18	Monocyte	ACSL3
RAB21	2.7782e-22	0.553261	0.427	0.299	5.09521e-18	Monocyte	RAB21
ACTR3	2.78939e-22	0.364582	0.701	0.586	5.11574e-18	Monocyte	ACTR3
TBC1D14	2.84099e-22	0.904752	0.296	0.182	5.21037e-18	Monocyte	TBC1D14
CTSL	2.97738e-22	1.73845	0.138	0.051	5.46052e-18	Monocyte	CTSL
PPP1R15A	3.15078e-22	0.479903	0.706	0.612	5.77853e-18	Monocyte	PPP1R15A
UBE2H	3.17896e-22	0.483685	0.577	0.463	5.83021e-18	Monocyte	UBE2H
AC106865.2	3.27666e-22	1.72531	0.107	0.029	6.0094e-18	Monocyte	AC106865.2
CCPG1	3.31456e-22	0.549005	0.342	0.214	6.0789e-18	Monocyte	CCPG1
AGAP3	3.48505e-22	1.00797	0.248	0.139	6.39158e-18	Monocyte	AGAP3
GNAI3	3.55754e-22	0.539515	0.457	0.331	6.52453e-18	Monocyte	GNAI3
PDE8A	3.84697e-22	0.828743	0.354	0.235	7.05534e-18	Monocyte	PDE8A
RNF141	3.98507e-22	1.30973	0.208	0.106	7.30861e-18	Monocyte	RNF141
CTBS	4.87659e-22	1.05495	0.255	0.147	8.94367e-18	Monocyte	CTBS
LEPROT	5.01563e-22	0.488974	0.278	0.161	9.19867e-18	Monocyte	LEPROT
PABPC4	5.32373e-22	0.387951	0.671	0.545	9.76371e-18	Monocyte	PABPC4
PARP4	5.46396e-22	0.512144	0.422	0.297	1.00209e-17	Monocyte	PARP4
PTCH2	5.66616e-22	0.828715	0.265	0.156	1.03917e-17	Monocyte	PTCH2
FAM20A	5.71934e-22	1.96303	0.137	0.051	1.04893e-17	Monocyte	FAM20A
ZNF487	5.81616e-22	0.796588	0.297	0.18	1.06668e-17	Monocyte	ZNF487
CDKN1C	6.24145e-22	2.46047	0.114	0.035	1.14468e-17	Monocyte	CDKN1C
ARID1A	6.31057e-22	0.449826	0.514	0.382	1.15736e-17	Monocyte	ARID1A
NCEH1	6.73511e-22	1.25341	0.187	0.088	1.23522e-17	Monocyte	NCEH1
AVL9	7.48895e-22	0.624275	0.343	0.221	1.37347e-17	Monocyte	AVL9
FLOT1	8.33574e-22	0.858318	0.309	0.195	1.52878e-17	Monocyte	FLOT1
HMGCL	8.5478e-22	1.32509	0.184	0.087	1.56767e-17	Monocyte	HMGCL
CXorf21	8.69381e-22	1.38135	0.193	0.096	1.59444e-17	Monocyte	CXorf21
DPYD-AS1	9.80785e-22	0.894868	0.309	0.19	1.79876e-17	Monocyte	DPYD-AS1
LRG1	9.81229e-22	1.57716	0.157	0.066	1.79957e-17	Monocyte	LRG1
PADI4	1.06885e-21	1.69855	0.153	0.064	1.96028e-17	Monocyte	PADI4
HADHA	1.07512e-21	0.52798	0.487	0.36	1.97177e-17	Monocyte	HADHA
NID1	1.12286e-21	1.74266	0.143	0.056	2.05933e-17	Monocyte	NID1
ACOT9	1.23045e-21	1.03534	0.253	0.147	2.25664e-17	Monocyte	ACOT9
C3AR1	1.29441e-21	2.30002	0.106	0.03	2.37395e-17	Monocyte	C3AR1
AGPAT2	1.33879e-21	1.24378	0.207	0.107	2.45534e-17	Monocyte	AGPAT2
CARS2	1.40759e-21	0.653982	0.342	0.221	2.58151e-17	Monocyte	CARS2
HDAC4	1.49464e-21	0.759298	0.345	0.224	2.74116e-17	Monocyte	HDAC4
CHMP2A	1.5215e-21	0.736566	0.363	0.247	2.79044e-17	Monocyte	CHMP2A
UQCRQ	1.53951e-21	0.533896	0.568	0.453	2.82345e-17	Monocyte	UQCRQ
SLC22A4	1.63351e-21	1.54086	0.154	0.065	2.99585e-17	Monocyte	SLC22A4
UBR5	1.7527e-21	0.506912	0.525	0.4	3.21446e-17	Monocyte	UBR5
SRC	1.77531e-21	1.2126	0.186	0.089	3.25593e-17	Monocyte	SRC
COMT	2.21738e-21	0.725833	0.332	0.213	4.06668e-17	Monocyte	COMT
R3HCC1L	2.5429e-21	0.541646	0.411	0.285	4.66367e-17	Monocyte	R3HCC1L
RC3H1	2.7167e-21	0.349952	0.645	0.525	4.98242e-17	Monocyte	RC3H1
COMMD9	2.99582e-21	1.07064	0.235	0.13	5.49434e-17	Monocyte	COMMD9
HK2	3.02437e-21	1.81309	0.14	0.055	5.54669e-17	Monocyte	HK2
ITGA5	3.37802e-21	1.06315	0.244	0.138	6.19528e-17	Monocyte	ITGA5
PXK	3.40924e-21	0.704126	0.321	0.204	6.25254e-17	Monocyte	PXK
YBX3	3.56378e-21	0.333698	0.619	0.456	6.53597e-17	Monocyte	YBX3
PPP4R1	3.79456e-21	0.93116	0.268	0.16	6.95921e-17	Monocyte	PPP4R1
PRDX3	3.90482e-21	1.01442	0.244	0.139	7.16144e-17	Monocyte	PRDX3
UQCRC1	4.05241e-21	0.794924	0.301	0.191	7.43211e-17	Monocyte	UQCRC1
EIF2S3	4.07772e-21	0.514108	0.559	0.441	7.47855e-17	Monocyte	EIF2S3
BTK	4.21525e-21	0.720597	0.255	0.147	7.73076e-17	Monocyte	BTK
PPM1A	4.83422e-21	0.478955	0.464	0.345	8.86596e-17	Monocyte	PPM1A
SMARCD3	4.92921e-21	1.29993	0.192	0.096	9.04017e-17	Monocyte	SMARCD3
RBM3	4.9462e-21	0.375437	0.679	0.556	9.07133e-17	Monocyte	RBM3
NAGA	6.0687e-21	1.47934	0.186	0.093	1.113e-16	Monocyte	NAGA
AMPD2	6.31976e-21	1.16343	0.205	0.106	1.15904e-16	Monocyte	AMPD2
ATXN1	6.67826e-21	0.343985	0.582	0.454	1.22479e-16	Monocyte	ATXN1
KRAS	6.90383e-21	0.534316	0.414	0.295	1.26616e-16	Monocyte	KRAS
C6orf62	7.12119e-21	0.494028	0.526	0.408	1.30603e-16	Monocyte	C6orf62
TCOF1	7.18384e-21	0.898785	0.308	0.195	1.31752e-16	Monocyte	TCOF1
SH3TC1	7.36099e-21	0.92396	0.263	0.156	1.35e-16	Monocyte	SH3TC1
XAF1	7.77424e-21	0.698508	0.385	0.27	1.4258e-16	Monocyte	XAF1
RNF181	8.01558e-21	0.721187	0.335	0.22	1.47006e-16	Monocyte	RNF181
HK1	8.51195e-21	0.778854	0.34	0.229	1.56109e-16	Monocyte	HK1
WDR83OS	8.91348e-21	0.514935	0.519	0.393	1.63473e-16	Monocyte	WDR83OS
FPR2	9.36517e-21	2.52194	0.093	0.023	1.71757e-16	Monocyte	FPR2
SLC31A1	9.42019e-21	1.50994	0.156	0.067	1.72766e-16	Monocyte	SLC31A1
CHD1	1.01796e-20	0.297436	0.661	0.53	1.86695e-16	Monocyte	CHD1
ZMIZ1-AS1	1.04091e-20	1.69214	0.121	0.042	1.90904e-16	Monocyte	ZMIZ1-AS1
ATP1A1	1.07063e-20	0.574956	0.421	0.302	1.96353e-16	Monocyte	ATP1A1
OLIG1	1.20124e-20	2.0993	0.105	0.031	2.20307e-16	Monocyte	OLIG1
SLC9A9	1.21278e-20	0.681046	0.397	0.279	2.22424e-16	Monocyte	SLC9A9
TMEM104	1.25277e-20	1.36837	0.154	0.066	2.29759e-16	Monocyte	TMEM104
LARP4B	1.28353e-20	0.543905	0.474	0.351	2.354e-16	Monocyte	LARP4B
C5AR2	1.34006e-20	2.07585	0.119	0.041	2.45767e-16	Monocyte	C5AR2
SIGLEC5	1.4327e-20	1.84063	0.145	0.061	2.62758e-16	Monocyte	SIGLEC5
SLMAP	1.4851e-20	0.392758	0.541	0.41	2.72368e-16	Monocyte	SLMAP
DIAPH1	1.62311e-20	0.401922	0.579	0.459	2.97679e-16	Monocyte	DIAPH1
ADAMTSL4	1.71529e-20	1.27595	0.173	0.081	3.14584e-16	Monocyte	ADAMTSL4
IFI27L2	1.76057e-20	0.646174	0.381	0.264	3.22889e-16	Monocyte	IFI27L2
CRK	1.76829e-20	0.893414	0.251	0.144	3.24305e-16	Monocyte	CRK
ANO10	2.02988e-20	1.02586	0.228	0.125	3.7228e-16	Monocyte	ANO10
LTBR	2.05817e-20	1.35631	0.183	0.091	3.77468e-16	Monocyte	LTBR
ANKRD28	2.14022e-20	0.62598	0.469	0.359	3.92516e-16	Monocyte	ANKRD28
TIAM1	2.37217e-20	0.805543	0.348	0.234	4.35056e-16	Monocyte	TIAM1
ANKS1A	2.56961e-20	0.94572	0.277	0.17	4.71266e-16	Monocyte	ANKS1A
SNHG25	2.8675e-20	0.402442	0.803	0.716	5.25899e-16	Monocyte	SNHG25
SUMO3	3.08272e-20	0.718727	0.374	0.261	5.65371e-16	Monocyte	SUMO3
PRCP	3.33831e-20	0.739157	0.335	0.221	6.12246e-16	Monocyte	PRCP
ZCWPW2	3.40249e-20	1.02998	0.182	0.087	6.24016e-16	Monocyte	ZCWPW2
TMTC1	4.12428e-20	2.41981	0.12	0.043	7.56392e-16	Monocyte	TMTC1
KDELR1	4.3547e-20	0.733116	0.367	0.257	7.98653e-16	Monocyte	KDELR1
SLC36A1	4.36963e-20	1.20745	0.175	0.083	8.0139e-16	Monocyte	SLC36A1
NFYC	4.50191e-20	0.703083	0.303	0.19	8.25651e-16	Monocyte	NFYC
PPP4R2	4.52459e-20	0.523914	0.419	0.298	8.29809e-16	Monocyte	PPP4R2
UTRN	4.72993e-20	0.518317	0.777	0.698	8.67469e-16	Monocyte	UTRN
CSRNP1	4.87224e-20	0.601081	0.427	0.308	8.9357e-16	Monocyte	CSRNP1
VNN 2.00	4.98058e-20	1.25002	0.163	0.073	9.13438e-16	Monocyte	VNN 2.00
NIBAN2	5.00819e-20	1.50658	0.168	0.079	9.18502e-16	Monocyte	NIBAN2
CTDSP2	5.28913e-20	1.00282	0.259	0.156	9.70026e-16	Monocyte	CTDSP2
PRDX1	5.42023e-20	0.717525	0.376	0.265	9.94071e-16	Monocyte	PRDX1
CHMP3	5.43463e-20	0.495971	0.446	0.328	9.96712e-16	Monocyte	CHMP3
NDUFA1	5.54913e-20	0.358796	0.643	0.519	1.01771e-15	Monocyte	NDUFA1
STAT6	5.58597e-20	0.691328	0.365	0.251	1.02447e-15	Monocyte	STAT6
HCAR2	5.891e-20	2.06991	0.1	0.029	1.08041e-15	Monocyte	HCAR2
MAP1LC3B	6.31704e-20	0.439655	0.609	0.512	1.15855e-15	Monocyte	MAP1LC3B
RUSC2	6.33525e-20	1.76774	0.14	0.058	1.16188e-15	Monocyte	RUSC2
ABCC3	6.47122e-20	0.950709	0.178	0.084	1.18682e-15	Monocyte	ABCC3
RNF166	6.57771e-20	0.420529	0.473	0.347	1.20635e-15	Monocyte	RNF166
LIPA	6.69705e-20	0.94535	0.272	0.168	1.22824e-15	Monocyte	LIPA
MPP7	6.85784e-20	0.618262	0.435	0.316	1.25773e-15	Monocyte	MPP7
PIM3	6.95297e-20	0.486452	0.515	0.397	1.27518e-15	Monocyte	PIM3
ALDH1A1	7.51827e-20	1.93823	0.106	0.033	1.37885e-15	Monocyte	ALDH1A1
NDST1	7.57633e-20	1.52092	0.135	0.054	1.3895e-15	Monocyte	NDST1
ATXN3	7.87566e-20	0.604821	0.352	0.237	1.4444e-15	Monocyte	ATXN3
CALHM6	8.35503e-20	1.0597	0.261	0.16	1.53231e-15	Monocyte	CALHM6
ELMSAN1	9.31785e-20	0.675173	0.339	0.225	1.70889e-15	Monocyte	ELMSAN1
ROMO1	9.32877e-20	0.575326	0.454	0.338	1.7109e-15	Monocyte	ROMO1
EPHB2	9.79249e-20	2.03734	0.113	0.038	1.79594e-15	Monocyte	EPHB2
MAML2	1.01987e-19	0.333714	0.524	0.393	1.87045e-15	Monocyte	MAML2
TMCC1	1.04517e-19	0.569838	0.377	0.26	1.91685e-15	Monocyte	TMCC1
PSMD1	1.05048e-19	0.589315	0.371	0.253	1.92657e-15	Monocyte	PSMD1
HOOK2	1.16055e-19	0.642136	0.365	0.252	2.12844e-15	Monocyte	HOOK2
TMBIM4	1.16088e-19	0.521121	0.449	0.335	2.12905e-15	Monocyte	TMBIM4
PPTC7	1.26526e-19	0.667132	0.334	0.221	2.32048e-15	Monocyte	PPTC7
CBX6	1.31742e-19	0.90214	0.295	0.192	2.41615e-15	Monocyte	CBX6
ARHGAP21	1.44727e-19	0.742841	0.29	0.183	2.6543e-15	Monocyte	ARHGAP21
CD151	1.5641e-19	1.08882	0.16	0.072	2.86857e-15	Monocyte	CD151
IFITM2	1.63491e-19	0.285264	0.798	0.68	2.99842e-15	Monocyte	IFITM2
PRRG4	1.64891e-19	1.78247	0.124	0.046	3.02411e-15	Monocyte	PRRG4
TMEM144	1.64949e-19	1.92092	0.13	0.051	3.02517e-15	Monocyte	TMEM144
AGPAT4	1.74425e-19	0.713812	0.284	0.175	3.19896e-15	Monocyte	AGPAT4
ADAM15	1.75273e-19	1.09605	0.243	0.145	3.21451e-15	Monocyte	ADAM15
ZNF281	1.81986e-19	0.948553	0.222	0.123	3.33762e-15	Monocyte	ZNF281
ZBTB16	1.83107e-19	0.73255	0.342	0.223	3.35819e-15	Monocyte	ZBTB16
SEMA4A	1.89584e-19	0.755806	0.227	0.129	3.47697e-15	Monocyte	SEMA4A
AC012368.1	2.00788e-19	1.50907	0.131	0.051	3.68245e-15	Monocyte	AC012368.1
PPP4R3A	2.12509e-19	0.621715	0.61	0.504	3.89742e-15	Monocyte	PPP4R3A
EIF2AK3	2.18718e-19	0.757442	0.352	0.237	4.01128e-15	Monocyte	EIF2AK3
LINC00309	2.24806e-19	2.57658	0.088	0.022	4.12295e-15	Monocyte	LINC00309
ZMYM2	2.37223e-19	0.279913	0.601	0.471	4.35067e-15	Monocyte	ZMYM2
PARVG	2.42542e-19	0.551279	0.449	0.327	4.44822e-15	Monocyte	PARVG
GCNT2	2.44839e-19	1.21072	0.211	0.115	4.49035e-15	Monocyte	GCNT2
PPP1CB	2.48333e-19	0.379515	0.683	0.579	4.55442e-15	Monocyte	PPP1CB
UBA52	2.55751e-19	0.206041	0.947	0.907	4.69048e-15	Monocyte	UBA52
WDR37	2.76605e-19	0.517823	0.398	0.276	5.07293e-15	Monocyte	WDR37
LRPAP1	2.84919e-19	0.718295	0.31	0.201	5.22542e-15	Monocyte	LRPAP1
RAB27A	3.30686e-19	0.630878	0.323	0.209	6.06478e-15	Monocyte	RAB27A
EIF4G3	3.32922e-19	0.268826	0.569	0.452	6.10578e-15	Monocyte	EIF4G3
G6PD	3.34729e-19	0.858841	0.232	0.131	6.13893e-15	Monocyte	G6PD
MCU	3.35852e-19	0.770649	0.293	0.185	6.15952e-15	Monocyte	MCU
TMED5	3.36217e-19	0.576741	0.354	0.24	6.16622e-15	Monocyte	TMED5
ZCCHC2	3.39886e-19	0.622766	0.4	0.289	6.23351e-15	Monocyte	ZCCHC2
RPGR	3.53559e-19	1.02295	0.231	0.133	6.48428e-15	Monocyte	RPGR
ACPP	3.63499e-19	1.69067	0.139	0.059	6.66657e-15	Monocyte	ACPP
CAMK1	3.73866e-19	1.57471	0.141	0.06	6.85671e-15	Monocyte	CAMK1
USP12	3.74636e-19	0.56092	0.464	0.357	6.87082e-15	Monocyte	USP12
NR4A2	3.75355e-19	0.388392	0.557	0.434	6.88401e-15	Monocyte	NR4A2
DAP	3.88304e-19	0.546543	0.355	0.244	7.1215e-15	Monocyte	DAP
DAGLB	3.91007e-19	1.27346	0.194	0.103	7.17107e-15	Monocyte	DAGLB
PAFAH1B2	4.15287e-19	0.624223	0.362	0.247	7.61636e-15	Monocyte	PAFAH1B2
IL15RA	4.29927e-19	1.13412	0.175	0.085	7.88486e-15	Monocyte	IL15RA
ANKRD13A	4.41665e-19	0.715815	0.316	0.207	8.10014e-15	Monocyte	ANKRD13A
ZNF787	5.05457e-19	0.903496	0.254	0.155	9.27008e-15	Monocyte	ZNF787
P4HB	5.05695e-19	0.589758	0.434	0.32	9.27445e-15	Monocyte	P4HB
KIAA0513	5.0618e-19	1.21546	0.17	0.082	9.28334e-15	Monocyte	KIAA0513
CDC40	5.27823e-19	0.519126	0.429	0.312	9.68027e-15	Monocyte	CDC40
SMCO4	5.35123e-19	1.3618	0.181	0.094	9.81416e-15	Monocyte	SMCO4
RAP2B	5.753e-19	0.517009	0.397	0.283	1.0551e-14	Monocyte	RAP2B
TLR5	5.76215e-19	1.72031	0.115	0.042	1.05678e-14	Monocyte	TLR5
MYO15B	5.82705e-19	0.734765	0.256	0.153	1.06868e-14	Monocyte	MYO15B
TESC	5.96097e-19	1.03754	0.245	0.151	1.09324e-14	Monocyte	TESC
NECTIN2	5.96946e-19	1.50364	0.142	0.061	1.0948e-14	Monocyte	NECTIN2
UQCRH	6.17869e-19	0.242516	0.691	0.566	1.13317e-14	Monocyte	UQCRH
PTPN18	6.34989e-19	0.47863	0.379	0.268	1.16457e-14	Monocyte	PTPN18
BIN3	7.5263e-19	0.853366	0.237	0.139	1.38032e-14	Monocyte	BIN3
STK40	8.0093e-19	0.861247	0.232	0.134	1.46891e-14	Monocyte	STK40
LARP1	8.15439e-19	0.640751	0.354	0.245	1.49552e-14	Monocyte	LARP1
MCUB	8.82293e-19	0.427724	0.507	0.388	1.61813e-14	Monocyte	MCUB
POLK	9.14401e-19	0.668149	0.356	0.247	1.67701e-14	Monocyte	POLK
EIF4E2	1.02367e-18	0.669089	0.389	0.279	1.8774e-14	Monocyte	EIF4E2
SEC22B	1.0238e-18	0.80343	0.263	0.161	1.87765e-14	Monocyte	SEC22B
SMG7	1.03846e-18	0.456116	0.456	0.333	1.90454e-14	Monocyte	SMG7
PTGS2	1.1169e-18	1.86208	0.146	0.065	2.04839e-14	Monocyte	PTGS2
NPEPPS	1.15813e-18	0.412242	0.464	0.339	2.12402e-14	Monocyte	NPEPPS
KLHL24	1.28805e-18	0.462595	0.456	0.34	2.36228e-14	Monocyte	KLHL24
ARHGAP30	1.30137e-18	0.466628	0.494	0.372	2.38671e-14	Monocyte	ARHGAP30
IRAK2	1.35654e-18	1.64467	0.136	0.058	2.48789e-14	Monocyte	IRAK2
SETD7	1.39972e-18	0.844696	0.238	0.14	2.56708e-14	Monocyte	SETD7
GATAD2B	1.4149e-18	0.398124	0.512	0.389	2.59493e-14	Monocyte	GATAD2B
CBX3	1.4179e-18	0.34081	0.629	0.52	2.60043e-14	Monocyte	CBX3
GPAT4	1.45899e-18	0.749552	0.236	0.137	2.67579e-14	Monocyte	GPAT4
IFIH1	1.47016e-18	0.907265	0.237	0.139	2.69627e-14	Monocyte	IFIH1
GDI2	1.51196e-18	0.432466	0.518	0.393	2.77293e-14	Monocyte	GDI2
CSDE1	1.5803e-18	0.286276	0.689	0.577	2.89827e-14	Monocyte	CSDE1
MLXIP	1.59422e-18	0.59968	0.344	0.235	2.92381e-14	Monocyte	MLXIP
MERTK	1.61856e-18	1.96166	0.11	0.038	2.96844e-14	Monocyte	MERTK
COQ7	1.63319e-18	1.12922	0.196	0.105	2.99526e-14	Monocyte	COQ7
DHX57	1.72042e-18	0.696769	0.247	0.145	3.15525e-14	Monocyte	DHX57
KCMF1	1.77866e-18	0.388635	0.447	0.331	3.26206e-14	Monocyte	KCMF1
COPE	1.79373e-18	0.429376	0.528	0.405	3.28969e-14	Monocyte	COPE
SFT2D1	1.96497e-18	0.455383	0.393	0.279	3.60375e-14	Monocyte	SFT2D1
EEF2	2.05442e-18	0.310495	0.775	0.667	3.7678e-14	Monocyte	EEF2
BLOC1S6	2.12435e-18	0.52668	0.429	0.319	3.89606e-14	Monocyte	BLOC1S6
B4GALT1	2.16027e-18	0.406228	0.557	0.437	3.96194e-14	Monocyte	B4GALT1
EPS15	2.18136e-18	0.299148	0.604	0.488	4.00062e-14	Monocyte	EPS15
ZNFX1	2.2653e-18	0.625176	0.344	0.233	4.15456e-14	Monocyte	ZNFX1
CRADD	2.27679e-18	0.905514	0.234	0.133	4.17563e-14	Monocyte	CRADD
GLTP	2.45271e-18	0.744258	0.285	0.18	4.49827e-14	Monocyte	GLTP
TICAM1	2.50065e-18	1.41495	0.136	0.057	4.5862e-14	Monocyte	TICAM1
STAT3	2.89332e-18	0.351692	0.586	0.461	5.30635e-14	Monocyte	STAT3
PLK3	2.94864e-18	1.0011	0.193	0.101	5.40781e-14	Monocyte	PLK3
U62317.4	3.03494e-18	1.72169	0.137	0.059	5.56608e-14	Monocyte	U62317.4
AC103591.3	3.15873e-18	0.738112	0.39	0.285	5.79312e-14	Monocyte	AC103591.3
TGFBR2	3.17391e-18	0.277982	0.577	0.454	5.82094e-14	Monocyte	TGFBR2
SLC2A6	3.22035e-18	1.20109	0.178	0.091	5.90613e-14	Monocyte	SLC2A6
UIMC1	3.24941e-18	0.441092	0.449	0.338	5.95942e-14	Monocyte	UIMC1
PPARD	3.37335e-18	0.865765	0.272	0.172	6.18672e-14	Monocyte	PPARD
PIK3CG	3.57013e-18	0.800417	0.297	0.194	6.54762e-14	Monocyte	PIK3CG
SCFD1	3.80529e-18	0.364473	0.547	0.43	6.97891e-14	Monocyte	SCFD1
IFIT2	3.82737e-18	1.37048	0.152	0.068	7.0194e-14	Monocyte	IFIT2
SRPK2	3.90249e-18	0.256484	0.637	0.514	7.15716e-14	Monocyte	SRPK2
ST3GAL1	3.90323e-18	0.713403	0.329	0.222	7.15852e-14	Monocyte	ST3GAL1
ATP5MF	3.90421e-18	0.408103	0.577	0.454	7.16033e-14	Monocyte	ATP5MF
DPEP2	4.26471e-18	1.06712	0.199	0.108	7.82148e-14	Monocyte	DPEP2
NDUFA11	4.64257e-18	0.485339	0.553	0.439	8.51446e-14	Monocyte	NDUFA11
INPP5D	4.72749e-18	0.342926	0.588	0.46	8.67021e-14	Monocyte	INPP5D
PXN	4.98797e-18	0.436785	0.396	0.278	9.14794e-14	Monocyte	PXN
SH3RF3	5.00332e-18	1.0832	0.174	0.087	9.17609e-14	Monocyte	SH3RF3
NUDT3	5.40254e-18	0.820528	0.266	0.167	9.90826e-14	Monocyte	NUDT3
DAPP1	5.42775e-18	0.385073	0.335	0.231	9.9545e-14	Monocyte	DAPP1
AP2A2	5.49531e-18	0.721539	0.295	0.191	1.00784e-13	Monocyte	AP2A2
MITF	5.54805e-18	1.50229	0.136	0.059	1.01751e-13	Monocyte	MITF
OAF	5.59857e-18	1.64131	0.13	0.055	1.02678e-13	Monocyte	OAF
TGIF1	5.74057e-18	0.933289	0.228	0.133	1.05282e-13	Monocyte	TGIF1
TMED7	6.0895e-18	0.867752	0.233	0.137	1.11681e-13	Monocyte	TMED7
ARRDC4	6.16459e-18	1.61681	0.139	0.062	1.13059e-13	Monocyte	ARRDC4
ZYG11B	6.19906e-18	0.790293	0.263	0.162	1.13691e-13	Monocyte	ZYG11B
EHD1	6.35292e-18	0.884606	0.259	0.159	1.16513e-13	Monocyte	EHD1
IFIT3	6.39392e-18	1.07325	0.148	0.068	1.17264e-13	Monocyte	IFIT3
MOB3B	6.39917e-18	1.26653	0.214	0.125	1.17361e-13	Monocyte	MOB3B
ZDHHC1	6.69489e-18	1.63479	0.132	0.056	1.22784e-13	Monocyte	ZDHHC1
TMEM131	7.08085e-18	0.459707	0.442	0.329	1.29863e-13	Monocyte	TMEM131
IST1	7.2171e-18	0.385082	0.526	0.409	1.32362e-13	Monocyte	IST1
KDM3B	7.43211e-18	0.454191	0.425	0.308	1.36305e-13	Monocyte	KDM3B
ZNF207	7.4905e-18	0.324508	0.589	0.474	1.37376e-13	Monocyte	ZNF207
HBP1	7.57915e-18	0.493634	0.431	0.318	1.39002e-13	Monocyte	HBP1
ST3GAL6	8.37489e-18	1.25558	0.164	0.081	1.53595e-13	Monocyte	ST3GAL6
SPEN	9.15921e-18	0.44027	0.463	0.341	1.6798e-13	Monocyte	SPEN
HSD11B1-AS1	9.37077e-18	1.95693	0.094	0.029	1.7186e-13	Monocyte	HSD11B1-AS1
SLC23A2	9.50161e-18	0.664478	0.335	0.229	1.74259e-13	Monocyte	SLC23A2
HLX	9.54747e-18	1.72345	0.123	0.05	1.75101e-13	Monocyte	HLX
YWHAG	1.00942e-17	0.657422	0.337	0.231	1.85128e-13	Monocyte	YWHAG
PRLR	1.01223e-17	2.31268	0.094	0.029	1.85643e-13	Monocyte	PRLR
LINC02649	1.07078e-17	1.30065	0.161	0.079	1.96382e-13	Monocyte	LINC02649
SEC14L1	1.15643e-17	0.444603	0.516	0.414	2.12089e-13	Monocyte	SEC14L1
TNK2	1.17425e-17	0.733506	0.268	0.167	2.15358e-13	Monocyte	TNK2
CD1D	1.23599e-17	1.43519	0.16	0.079	2.2668e-13	Monocyte	CD1D
PRKCD	1.29066e-17	0.898173	0.214	0.12	2.36706e-13	Monocyte	PRKCD
SH3BP1	1.30553e-17	0.763625	0.275	0.174	2.39433e-13	Monocyte	SH3BP1
BASP1	1.32181e-17	0.632221	0.318	0.209	2.4242e-13	Monocyte	BASP1
NRG1	1.32766e-17	1.27145	0.179	0.092	2.43494e-13	Monocyte	NRG1
ZNF592	1.34505e-17	0.750275	0.271	0.169	2.46682e-13	Monocyte	ZNF592
SIPA1L2	1.42697e-17	1.5286	0.144	0.066	2.61707e-13	Monocyte	SIPA1L2
PBX3	1.43971e-17	0.451976	0.445	0.327	2.64042e-13	Monocyte	PBX3
TM9SF4	1.4747e-17	0.720726	0.295	0.19	2.7046e-13	Monocyte	TM9SF4
C2CD5	1.58007e-17	0.622424	0.359	0.25	2.89785e-13	Monocyte	C2CD5
CEPT1	1.58053e-17	0.737685	0.281	0.18	2.8987e-13	Monocyte	CEPT1
LONRF3	1.5915e-17	1.33544	0.148	0.069	2.9188e-13	Monocyte	LONRF3
HLA-DMB	1.66709e-17	0.711046	0.309	0.204	3.05745e-13	Monocyte	HLA-DMB
NQO2	1.68888e-17	0.879837	0.229	0.135	3.09741e-13	Monocyte	NQO2
RPS27L	1.70218e-17	0.42459	0.463	0.344	3.12179e-13	Monocyte	RPS27L
RELL1	1.70385e-17	0.5957	0.384	0.277	3.12486e-13	Monocyte	RELL1
TMEM30A	1.74118e-17	0.689253	0.282	0.181	3.19332e-13	Monocyte	TMEM30A
SETX	1.80165e-17	0.394742	0.519	0.399	3.30423e-13	Monocyte	SETX
APOBR	2.02749e-17	0.730541	0.274	0.172	3.71841e-13	Monocyte	APOBR
GSR	2.14217e-17	0.661149	0.25	0.151	3.92874e-13	Monocyte	GSR
MTMR10	2.3538e-17	0.954635	0.261	0.166	4.31686e-13	Monocyte	MTMR10
STX3	2.35711e-17	1.21706	0.174	0.09	4.32293e-13	Monocyte	STX3
ATP6V1G1	2.61008e-17	0.322427	0.651	0.545	4.78689e-13	Monocyte	ATP6V1G1
CD33	2.61287e-17	1.33569	0.166	0.084	4.792e-13	Monocyte	CD33
SERPINB6	2.65917e-17	0.647347	0.295	0.192	4.87693e-13	Monocyte	SERPINB6
VPS8	2.70838e-17	0.505383	0.375	0.262	4.96717e-13	Monocyte	VPS8
SH3KBP1	2.79179e-17	0.230181	0.744	0.631	5.12015e-13	Monocyte	SH3KBP1
PSMB10	2.84787e-17	0.546245	0.38	0.271	5.22299e-13	Monocyte	PSMB10
GLB1	2.87938e-17	0.59184	0.278	0.176	5.28078e-13	Monocyte	GLB1
KIDINS220	2.88536e-17	0.393538	0.457	0.348	5.29175e-13	Monocyte	KIDINS220
ZFC3H1	3.03964e-17	0.405009	0.511	0.39	5.5747e-13	Monocyte	ZFC3H1
HLA-DMA	3.14657e-17	0.263764	0.521	0.386	5.77081e-13	Monocyte	HLA-DMA
MTCH1	3.2508e-17	0.470886	0.477	0.364	5.96196e-13	Monocyte	MTCH1
PPP1CA	3.38735e-17	0.47158	0.462	0.352	6.21239e-13	Monocyte	PPP1CA
TK2	3.46741e-17	0.880216	0.215	0.123	6.35923e-13	Monocyte	TK2
RNF138	3.52014e-17	0.435555	0.465	0.354	6.45594e-13	Monocyte	RNF138
MSRA	3.54344e-17	0.861155	0.27	0.175	6.49868e-13	Monocyte	MSRA
TBC1D22A	3.6198e-17	0.584075	0.506	0.405	6.63871e-13	Monocyte	TBC1D22A
45717	4.09073e-17	2.2301	0.078	0.02	7.5024e-13	Monocyte	45717
AL158801.2	4.12269e-17	2.10636	0.102	0.036	7.56101e-13	Monocyte	AL158801.2
STAC3	4.28767e-17	1.44426	0.132	0.058	7.86358e-13	Monocyte	STAC3
CTNND1	4.39458e-17	0.9878	0.255	0.162	8.05967e-13	Monocyte	CTNND1
KMT2E-AS1	4.46262e-17	0.67115	0.297	0.195	8.18444e-13	Monocyte	KMT2E-AS1
KLHL8	4.47964e-17	0.949908	0.214	0.124	8.21566e-13	Monocyte	KLHL8
XPO6	4.72156e-17	0.473831	0.424	0.312	8.65935e-13	Monocyte	XPO6
LAMTOR2	4.82694e-17	0.700528	0.339	0.238	8.8526e-13	Monocyte	LAMTOR2
MDM2	5.02382e-17	0.534399	0.363	0.252	9.21369e-13	Monocyte	MDM2
NDUFA13	5.11291e-17	0.382056	0.64	0.54	9.37707e-13	Monocyte	NDUFA13
TSPAN4	5.15051e-17	1.06524	0.157	0.076	9.44604e-13	Monocyte	TSPAN4
CDYL2	5.22434e-17	0.959576	0.179	0.094	9.58144e-13	Monocyte	CDYL2
SEC24B	5.71375e-17	0.338404	0.462	0.348	1.0479e-12	Monocyte	SEC24B
BRK1	5.72501e-17	0.406821	0.499	0.388	1.04997e-12	Monocyte	BRK1
COX7B	5.76588e-17	0.373321	0.6	0.486	1.05746e-12	Monocyte	COX7B
ANAPC11	5.83724e-17	0.621813	0.36	0.258	1.07055e-12	Monocyte	ANAPC11
LILRB4	5.94012e-17	1.01266	0.228	0.138	1.08942e-12	Monocyte	LILRB4
ARFGEF2	6.39543e-17	0.414428	0.442	0.323	1.17292e-12	Monocyte	ARFGEF2
LASP1	6.39561e-17	0.499807	0.378	0.27	1.17295e-12	Monocyte	LASP1
HVCN1	6.55415e-17	0.989549	0.22	0.129	1.20203e-12	Monocyte	HVCN1
ZNF124	6.59086e-17	1.02508	0.236	0.146	1.20876e-12	Monocyte	ZNF124
SZRD1	6.72413e-17	0.430072	0.413	0.302	1.23321e-12	Monocyte	SZRD1
LIN7A	6.74026e-17	1.85547	0.107	0.04	1.23616e-12	Monocyte	LIN7A
AP1B1	6.79159e-17	0.679459	0.288	0.188	1.24558e-12	Monocyte	AP1B1
ZC3H3	6.89746e-17	1.0668	0.178	0.094	1.26499e-12	Monocyte	ZC3H3
PUM1	7.48312e-17	0.285471	0.619	0.499	1.3724e-12	Monocyte	PUM1
ANKRD17	8.14663e-17	0.286751	0.557	0.447	1.49409e-12	Monocyte	ANKRD17
PSMA6	8.4895e-17	0.409446	0.432	0.318	1.55697e-12	Monocyte	PSMA6
ADAP1	8.53301e-17	1.11132	0.197	0.112	1.56495e-12	Monocyte	ADAP1
SNN	8.56213e-17	0.654614	0.18	0.095	1.57029e-12	Monocyte	SNN
DGKD	9.10202e-17	0.336124	0.406	0.293	1.66931e-12	Monocyte	DGKD
AC005280.2	9.29952e-17	2.18441	0.073	0.017	1.70553e-12	Monocyte	AC005280.2
CPSF7	9.32222e-17	0.6346	0.297	0.199	1.70969e-12	Monocyte	CPSF7
ENG	9.42685e-17	1.19073	0.18	0.097	1.72888e-12	Monocyte	ENG
AP2A1	9.57706e-17	0.778056	0.311	0.217	1.75643e-12	Monocyte	AP2A1
NDUFS6	1.06306e-16	0.457066	0.45	0.341	1.94965e-12	Monocyte	NDUFS6
FAM20C	1.07941e-16	1.57498	0.153	0.076	1.97964e-12	Monocyte	FAM20C
CNBP	1.10408e-16	0.400689	0.494	0.389	2.02489e-12	Monocyte	CNBP
ABCD3	1.19543e-16	0.735423	0.25	0.154	2.19242e-12	Monocyte	ABCD3
DRAM2	1.25048e-16	0.835714	0.254	0.161	2.29339e-12	Monocyte	DRAM2
ARHGAP26-AS1	1.2901e-16	1.61877	0.143	0.069	2.36604e-12	Monocyte	ARHGAP26-AS1
TLK2	1.33675e-16	0.431534	0.423	0.306	2.4516e-12	Monocyte	TLK2
NUP58	1.41274e-16	0.515919	0.395	0.292	2.59097e-12	Monocyte	NUP58
CMTM7	1.44218e-16	0.591847	0.344	0.243	2.64495e-12	Monocyte	CMTM7
CCR5AS	1.62781e-16	1.87877	0.112	0.045	2.9854e-12	Monocyte	CCR5AS
THAP9	1.63277e-16	1.28535	0.142	0.066	2.9945e-12	Monocyte	THAP9
INSIG1	1.64642e-16	0.550338	0.306	0.205	3.01953e-12	Monocyte	INSIG1
VAV1	1.69438e-16	0.790064	0.292	0.196	3.1075e-12	Monocyte	VAV1
GUSB	1.84509e-16	0.715314	0.29	0.194	3.3839e-12	Monocyte	GUSB
SP1	1.93851e-16	0.699201	0.267	0.171	3.55523e-12	Monocyte	SP1
CNOT2	2.07776e-16	0.280634	0.602	0.486	3.81061e-12	Monocyte	CNOT2
WASF2	2.23095e-16	0.429414	0.592	0.509	4.09156e-12	Monocyte	WASF2
TAOK1	2.2871e-16	0.460515	0.428	0.321	4.19454e-12	Monocyte	TAOK1
FAM32A	2.31292e-16	0.479841	0.449	0.344	4.2419e-12	Monocyte	FAM32A
AKAP10	2.36872e-16	0.747504	0.299	0.201	4.34424e-12	Monocyte	AKAP10
ERLIN2	2.53634e-16	1.37366	0.152	0.076	4.65164e-12	Monocyte	ERLIN2
NIPBL	2.57792e-16	0.207984	0.698	0.582	4.72791e-12	Monocyte	NIPBL
CTDNEP1	2.65289e-16	0.679165	0.356	0.259	4.86541e-12	Monocyte	CTDNEP1
PPIF	2.78481e-16	0.783949	0.242	0.151	5.10733e-12	Monocyte	PPIF
GPR27	2.82523e-16	2.59186	0.073	0.019	5.18148e-12	Monocyte	GPR27
WASHC2C	2.86581e-16	0.655738	0.327	0.229	5.2559e-12	Monocyte	WASHC2C
CTDSP1	2.88974e-16	0.685401	0.266	0.17	5.29978e-12	Monocyte	CTDSP1
SIDT2	3.45413e-16	0.98373	0.187	0.103	6.33487e-12	Monocyte	SIDT2
TUBGCP2	3.47967e-16	0.699809	0.312	0.216	6.38172e-12	Monocyte	TUBGCP2
FLII	3.63239e-16	0.766082	0.287	0.195	6.66181e-12	Monocyte	FLII
SLC2A3	3.97736e-16	0.250594	0.502	0.384	7.29447e-12	Monocyte	SLC2A3
AGO1	4.09771e-16	0.746543	0.235	0.144	7.5152e-12	Monocyte	AGO1
EPS8	4.11654e-16	1.11999	0.231	0.146	7.54974e-12	Monocyte	EPS8
MVP	4.25383e-16	0.719576	0.309	0.212	7.80152e-12	Monocyte	MVP
GSK3B	4.31311e-16	0.373342	0.515	0.399	7.91025e-12	Monocyte	GSK3B
AGPS	4.35853e-16	0.418678	0.319	0.213	7.99354e-12	Monocyte	AGPS
GALNT1	4.62237e-16	0.408625	0.387	0.273	8.47743e-12	Monocyte	GALNT1
CMTM4	4.72406e-16	1.54632	0.117	0.049	8.66392e-12	Monocyte	CMTM4
ING1	4.75641e-16	1.01284	0.171	0.091	8.72326e-12	Monocyte	ING1
KLHL18	4.94302e-16	0.689444	0.322	0.225	9.0655e-12	Monocyte	KLHL18
HTT	4.95832e-16	0.461121	0.457	0.35	9.09356e-12	Monocyte	HTT
FUCA2	5.02885e-16	1.24338	0.175	0.095	9.22292e-12	Monocyte	FUCA2
CHCHD5	5.08067e-16	0.780963	0.3	0.206	9.31795e-12	Monocyte	CHCHD5
EIF4EBP2	5.13923e-16	0.525749	0.397	0.294	9.42535e-12	Monocyte	EIF4EBP2
AL445524.1	5.37634e-16	1.5751	0.118	0.05	9.8602e-12	Monocyte	AL445524.1
NDUFB7	5.37811e-16	0.415293	0.441	0.33	9.86346e-12	Monocyte	NDUFB7
LIPN	5.68694e-16	2.28434	0.074	0.019	1.04298e-11	Monocyte	LIPN
SEC63	5.70289e-16	0.372476	0.455	0.342	1.04591e-11	Monocyte	SEC63
GRK6	5.91511e-16	0.596615	0.244	0.15	1.08483e-11	Monocyte	GRK6
PAPOLA	6.22193e-16	0.331876	0.521	0.406	1.1411e-11	Monocyte	PAPOLA
MS4A4A	6.37774e-16	1.49637	0.131	0.06	1.16968e-11	Monocyte	MS4A4A
F13A1	6.52265e-16	0.589521	0.225	0.135	1.19625e-11	Monocyte	F13A1
MX1	6.53444e-16	0.554324	0.398	0.299	1.19842e-11	Monocyte	MX1
LINC01503	6.66677e-16	1.56326	0.119	0.051	1.22269e-11	Monocyte	LINC01503
OASL	6.71443e-16	1.19044	0.143	0.069	1.23143e-11	Monocyte	OASL
GBP2	6.73828e-16	0.538661	0.34	0.235	1.2358e-11	Monocyte	GBP2
TNFRSF14	7.0302e-16	0.526241	0.441	0.338	1.28934e-11	Monocyte	TNFRSF14
NAPRT	7.17774e-16	0.765408	0.266	0.172	1.3164e-11	Monocyte	NAPRT
HNRNPD	7.50281e-16	0.295842	0.636	0.524	1.37602e-11	Monocyte	HNRNPD
PDPK1	7.55752e-16	0.784475	0.257	0.165	1.38605e-11	Monocyte	PDPK1
BRWD3	8.10464e-16	0.580718	0.296	0.197	1.48639e-11	Monocyte	BRWD3
IDH3G	8.368e-16	0.644509	0.298	0.2	1.53469e-11	Monocyte	IDH3G
OPA1	8.38317e-16	0.378084	0.484	0.379	1.53747e-11	Monocyte	OPA1
ROGDI	8.38753e-16	1.03993	0.219	0.136	1.53827e-11	Monocyte	ROGDI
HNRNPH2	8.9306e-16	0.682406	0.295	0.201	1.63787e-11	Monocyte	HNRNPH2
ACSL5	9.35725e-16	0.806236	0.219	0.133	1.71612e-11	Monocyte	ACSL5
CDV3	1.00035e-15	0.337517	0.645	0.541	1.83464e-11	Monocyte	CDV3
NR4A1	1.06831e-15	0.914589	0.269	0.18	1.95928e-11	Monocyte	NR4A1
SAP30BP	1.07587e-15	0.512679	0.383	0.284	1.97314e-11	Monocyte	SAP30BP
NDUFB11	1.12562e-15	0.405181	0.554	0.445	2.06439e-11	Monocyte	NDUFB11
GZF1	1.12565e-15	1.36175	0.138	0.066	2.06444e-11	Monocyte	GZF1
NDUFS7	1.13023e-15	0.650207	0.349	0.253	2.07284e-11	Monocyte	NDUFS7
VRK2	1.24327e-15	0.440375	0.384	0.279	2.28015e-11	Monocyte	VRK2
FMNL2	1.25765e-15	2.02922	0.162	0.086	2.30653e-11	Monocyte	FMNL2
ACSS2	1.28044e-15	1.22884	0.164	0.087	2.34833e-11	Monocyte	ACSS2
CSNK2B	1.28663e-15	0.592835	0.33	0.235	2.35967e-11	Monocyte	CSNK2B
TUBB6	1.31455e-15	0.874772	0.228	0.14	2.41089e-11	Monocyte	TUBB6
GTF2F2	1.33563e-15	0.437861	0.393	0.29	2.44955e-11	Monocyte	GTF2F2
TBC1D5	1.35234e-15	0.390194	0.597	0.493	2.4802e-11	Monocyte	TBC1D5
INPPL1	1.35796e-15	0.892998	0.21	0.124	2.4905e-11	Monocyte	INPPL1
ULK2	1.36586e-15	1.03608	0.177	0.097	2.505e-11	Monocyte	ULK2
LPAR1	1.37224e-15	2.04823	0.089	0.03	2.51669e-11	Monocyte	LPAR1
VTI1A	1.39184e-15	0.374849	0.48	0.375	2.55264e-11	Monocyte	VTI1A
KIAA1958	1.41839e-15	1.07489	0.206	0.122	2.60133e-11	Monocyte	KIAA1958
AC005632.3	1.4537e-15	1.8658	0.116	0.05	2.66608e-11	Monocyte	AC005632.3
GRPEL1	1.45407e-15	0.654068	0.268	0.173	2.66676e-11	Monocyte	GRPEL1
KPNA3	1.45741e-15	0.401952	0.417	0.309	2.6729e-11	Monocyte	KPNA3
MMP24OS	1.45754e-15	0.498898	0.367	0.261	2.67313e-11	Monocyte	MMP24OS
FOXK2	1.47898e-15	0.470527	0.391	0.285	2.71245e-11	Monocyte	FOXK2
NDUFA2	1.57711e-15	0.44154	0.472	0.367	2.89243e-11	Monocyte	NDUFA2
CITED4	1.58796e-15	1.23383	0.17	0.093	2.91231e-11	Monocyte	CITED4
AHCYL1	1.61754e-15	0.759633	0.247	0.158	2.96656e-11	Monocyte	AHCYL1
POU2F1	1.63672e-15	0.400149	0.392	0.286	3.00175e-11	Monocyte	POU2F1
WIPI2	1.65073e-15	0.615623	0.346	0.248	3.02744e-11	Monocyte	WIPI2
BTBD7	1.65599e-15	0.473272	0.344	0.243	3.03709e-11	Monocyte	BTBD7
NDRG1	1.73453e-15	0.746461	0.253	0.164	3.18113e-11	Monocyte	NDRG1
NAA38	1.73782e-15	0.366586	0.456	0.351	3.18716e-11	Monocyte	NAA38
OAS2	1.74102e-15	1.0053	0.198	0.115	3.19304e-11	Monocyte	OAS2
AL391832.2	1.75933e-15	1.45248	0.121	0.053	3.22662e-11	Monocyte	AL391832.2
CLEC4D	1.95807e-15	1.57964	0.102	0.039	3.59111e-11	Monocyte	CLEC4D
KBTBD11	2.02717e-15	2.1783	0.084	0.027	3.71783e-11	Monocyte	KBTBD11
PRDX5	2.07589e-15	0.439566	0.411	0.315	3.80718e-11	Monocyte	PRDX5
NHSL2	2.17029e-15	1.08715	0.142	0.069	3.98031e-11	Monocyte	NHSL2
UQCRB	2.19308e-15	0.259681	0.747	0.669	4.02211e-11	Monocyte	UQCRB
DNAJC13	2.1933e-15	0.868595	0.237	0.151	4.02252e-11	Monocyte	DNAJC13
LINC02785	2.2552e-15	2.42437	0.075	0.021	4.13604e-11	Monocyte	LINC02785
OSBPL9	2.30297e-15	0.436573	0.453	0.352	4.22365e-11	Monocyte	OSBPL9
SFT2D2	2.31736e-15	0.384448	0.432	0.32	4.25004e-11	Monocyte	SFT2D2
PPP2CA	2.3551e-15	0.325375	0.533	0.425	4.31925e-11	Monocyte	PPP2CA
PIP4P2	2.41681e-15	0.618653	0.172	0.092	4.43244e-11	Monocyte	PIP4P2
TM9SF2	2.57656e-15	0.262733	0.508	0.395	4.72541e-11	Monocyte	TM9SF2
PI4K2A	2.6644e-15	0.839149	0.215	0.129	4.88651e-11	Monocyte	PI4K2A
GBE1	2.82571e-15	0.694096	0.228	0.139	5.18235e-11	Monocyte	GBE1
LMO4	2.84195e-15	0.594321	0.33	0.232	5.21213e-11	Monocyte	LMO4
FLOT2	2.93618e-15	0.666502	0.299	0.206	5.38496e-11	Monocyte	FLOT2
ITGAV	3.01924e-15	0.700841	0.199	0.115	5.53729e-11	Monocyte	ITGAV
AC073332.1	3.04015e-15	0.966415	0.191	0.111	5.57563e-11	Monocyte	AC073332.1
P2RX7	3.16559e-15	1.23643	0.146	0.072	5.8057e-11	Monocyte	P2RX7
LINC01220	3.21501e-15	1.6826	0.102	0.04	5.89633e-11	Monocyte	LINC01220
TPCN2	3.43106e-15	1.29961	0.12	0.053	6.29256e-11	Monocyte	TPCN2
PPARGC1B	3.5563e-15	1.39837	0.157	0.084	6.52226e-11	Monocyte	PPARGC1B
LINC01506	3.88816e-15	2.62286	0.065	0.015	7.13088e-11	Monocyte	LINC01506
CLINT1	4.5172e-15	0.38001	0.495	0.392	8.28455e-11	Monocyte	CLINT1
SIRPD	4.61688e-15	1.97817	0.092	0.033	8.46736e-11	Monocyte	SIRPD
FIG4	4.75513e-15	0.775654	0.181	0.101	8.72092e-11	Monocyte	FIG4
OGDH	4.76703e-15	0.468012	0.419	0.321	8.74274e-11	Monocyte	OGDH
TUBA1A	4.7943e-15	0.42811	0.43	0.32	8.79274e-11	Monocyte	TUBA1A
AC011933.4	5.01869e-15	0.814267	0.294	0.203	9.20428e-11	Monocyte	AC011933.4
ITCH	5.2866e-15	0.137529	0.609	0.482	9.69563e-11	Monocyte	ITCH
JOSD2	5.3268e-15	0.969255	0.206	0.124	9.76935e-11	Monocyte	JOSD2
NBPF10	5.32748e-15	1.23805	0.148	0.075	9.77061e-11	Monocyte	NBPF10
OXSR1	5.55886e-15	0.492736	0.374	0.275	1.0195e-10	Monocyte	OXSR1
SOX4	5.57031e-15	0.167593	0.271	0.176	1.02159e-10	Monocyte	SOX4
COX6A1	5.60346e-15	0.365362	0.611	0.51	1.02767e-10	Monocyte	COX6A1
PHLPP1	5.98126e-15	0.648536	0.33	0.236	1.09696e-10	Monocyte	PHLPP1
IQCN	5.98594e-15	1.23544	0.147	0.074	1.09782e-10	Monocyte	IQCN
SUSD1	6.3256e-15	0.32491	0.332	0.227	1.16012e-10	Monocyte	SUSD1
DBNL	6.50664e-15	0.581586	0.332	0.237	1.19332e-10	Monocyte	DBNL
IVNS1ABP	6.65154e-15	0.66153	0.325	0.233	1.21989e-10	Monocyte	IVNS1ABP
NPEPL1	6.7387e-15	0.672319	0.225	0.138	1.23588e-10	Monocyte	NPEPL1
SEC31A	6.78891e-15	0.397604	0.457	0.357	1.24509e-10	Monocyte	SEC31A
TNNT1	6.89263e-15	2.01529	0.101	0.041	1.26411e-10	Monocyte	TNNT1
FBXO42	7.37485e-15	0.529614	0.325	0.226	1.35255e-10	Monocyte	FBXO42
SNAPC3	7.70449e-15	1.03833	0.167	0.09	1.413e-10	Monocyte	SNAPC3
AC009093.2	7.70868e-15	0.754099	0.244	0.155	1.41377e-10	Monocyte	AC009093.2
SIAH1	7.7192e-15	0.692354	0.266	0.176	1.4157e-10	Monocyte	SIAH1
TRAF3	9.19081e-15	0.335522	0.516	0.41	1.68559e-10	Monocyte	TRAF3
PTPN1	9.26627e-15	0.424603	0.449	0.343	1.69943e-10	Monocyte	PTPN1
PLA2G6	9.34306e-15	0.887518	0.197	0.116	1.71352e-10	Monocyte	PLA2G6
PJA2	9.41375e-15	0.300187	0.466	0.359	1.72648e-10	Monocyte	PJA2
SMPDL3B	9.63552e-15	2.17342	0.08	0.025	1.76715e-10	Monocyte	SMPDL3B
IER2	9.66465e-15	0.428243	0.7	0.616	1.7725e-10	Monocyte	IER2
TAGLN	9.682e-15	1.1999	0.125	0.057	1.77568e-10	Monocyte	TAGLN
HNRNPL	9.79498e-15	0.281573	0.54	0.431	1.7964e-10	Monocyte	HNRNPL
STXBP3	1.00724e-14	0.477564	0.326	0.23	1.84728e-10	Monocyte	STXBP3
CIAO2A	1.03565e-14	0.804331	0.257	0.172	1.89938e-10	Monocyte	CIAO2A
AC079753.2	1.04216e-14	2.38135	0.063	0.015	1.91132e-10	Monocyte	AC079753.2
VNN 1.00	1.04856e-14	1.94024	0.093	0.035	1.92307e-10	Monocyte	VNN 1.00
C20orf27	1.05156e-14	0.804526	0.263	0.175	1.92856e-10	Monocyte	C20orf27
TMCC3	1.0554e-14	0.775388	0.16	0.084	1.9356e-10	Monocyte	TMCC3
PPP1R9B	1.09595e-14	0.656466	0.292	0.201	2.00997e-10	Monocyte	PPP1R9B
KLF13	1.0966e-14	0.337296	0.453	0.346	2.01117e-10	Monocyte	KLF13
SRGAP1	1.10722e-14	1.77455	0.111	0.048	2.03063e-10	Monocyte	SRGAP1
NXF1	1.12828e-14	0.759345	0.243	0.157	2.06927e-10	Monocyte	NXF1
LYPLA1	1.17493e-14	0.359474	0.442	0.338	2.15482e-10	Monocyte	LYPLA1
SLC25A24	1.17528e-14	0.619961	0.262	0.171	2.15547e-10	Monocyte	SLC25A24
TMEM258	1.17978e-14	0.29136	0.565	0.446	2.16372e-10	Monocyte	TMEM258
VPS13B	1.20608e-14	0.295056	0.639	0.536	2.21194e-10	Monocyte	VPS13B
PRKD3	1.24277e-14	0.489253	0.303	0.207	2.27924e-10	Monocyte	PRKD3
MAN2A1	1.25926e-14	0.314925	0.484	0.379	2.30949e-10	Monocyte	MAN2A1
GRB10	1.29337e-14	1.35124	0.109	0.046	2.37205e-10	Monocyte	GRB10
FAM200B	1.29607e-14	0.756527	0.199	0.118	2.377e-10	Monocyte	FAM200B
HMGN2	1.37021e-14	0.200565	0.672	0.562	2.51296e-10	Monocyte	HMGN2
AC110741.1	1.4156e-14	2.74875	0.064	0.015	2.59621e-10	Monocyte	AC110741.1
PHTF2	1.47628e-14	0.35646	0.416	0.308	2.70749e-10	Monocyte	PHTF2
GYG1	1.48311e-14	0.868464	0.208	0.126	2.72002e-10	Monocyte	GYG1
CCDC170	1.49547e-14	1.57949	0.118	0.053	2.7427e-10	Monocyte	CCDC170
WDR11	1.50086e-14	0.505967	0.29	0.197	2.75258e-10	Monocyte	WDR11
EXOC4	1.63006e-14	0.288019	0.592	0.491	2.98954e-10	Monocyte	EXOC4
ANKFY1	1.66033e-14	0.725918	0.259	0.17	3.04505e-10	Monocyte	ANKFY1
CLTA	1.66202e-14	0.328568	0.46	0.351	3.04815e-10	Monocyte	CLTA
COPA	1.66255e-14	0.325396	0.456	0.353	3.04911e-10	Monocyte	COPA
NDUFB9	1.66351e-14	0.347958	0.525	0.421	3.05087e-10	Monocyte	NDUFB9
TMEM150B	1.69853e-14	1.74465	0.075	0.022	3.1151e-10	Monocyte	TMEM150B
GNA12	1.75125e-14	0.570766	0.28	0.189	3.2118e-10	Monocyte	GNA12
IMPA2	1.78927e-14	1.15493	0.172	0.097	3.28152e-10	Monocyte	IMPA2
SH3GL1	1.80833e-14	0.648698	0.245	0.16	3.31648e-10	Monocyte	SH3GL1
NAPA	1.8468e-14	0.442535	0.4	0.305	3.38703e-10	Monocyte	NAPA
NCOA6	1.90687e-14	0.400265	0.331	0.231	3.49721e-10	Monocyte	NCOA6
MKNK1	2.13e-14	0.68424	0.224	0.14	3.90641e-10	Monocyte	MKNK1
SLC12A9	2.16406e-14	0.866954	0.205	0.125	3.96889e-10	Monocyte	SLC12A9
PLIN2	2.16412e-14	0.623023	0.277	0.186	3.969e-10	Monocyte	PLIN2
ATP5F1D	2.16748e-14	0.312783	0.639	0.528	3.97515e-10	Monocyte	ATP5F1D
CYSTM1	2.20108e-14	0.587573	0.298	0.207	4.03678e-10	Monocyte	CYSTM1
UBR5-AS1	2.25421e-14	1.32484	0.106	0.044	4.13422e-10	Monocyte	UBR5-AS1
CSF2RB	2.26244e-14	0.923261	0.158	0.084	4.14932e-10	Monocyte	CSF2RB
AC066613.2	2.31852e-14	2.0947	0.076	0.024	4.25217e-10	Monocyte	AC066613.2
SPTSSA	2.3211e-14	0.856201	0.146	0.074	4.2569e-10	Monocyte	SPTSSA
HGF	2.34091e-14	2.07033	0.086	0.03	4.29324e-10	Monocyte	HGF
PSTPIP1	2.34927e-14	0.82354	0.23	0.146	4.30857e-10	Monocyte	PSTPIP1
BCAP31	2.35746e-14	0.432261	0.354	0.253	4.32359e-10	Monocyte	BCAP31
SIL1	2.36268e-14	0.559051	0.328	0.232	4.33316e-10	Monocyte	SIL1
NBEAL2	2.40627e-14	0.55948	0.311	0.216	4.4131e-10	Monocyte	NBEAL2
RDX	2.41553e-14	0.525078	0.324	0.233	4.43008e-10	Monocyte	RDX
CALML4	2.56814e-14	1.32135	0.102	0.042	4.70997e-10	Monocyte	CALML4
GAK	2.57848e-14	0.375532	0.366	0.264	4.72894e-10	Monocyte	GAK
SBNO2	2.66667e-14	0.673113	0.252	0.164	4.89067e-10	Monocyte	SBNO2
SUFU	2.72429e-14	1.0543	0.197	0.118	4.99634e-10	Monocyte	SUFU
YWHAB	2.88866e-14	0.230316	0.706	0.6	5.29781e-10	Monocyte	YWHAB
PTBP2	2.98969e-14	0.345588	0.45	0.343	5.4831e-10	Monocyte	PTBP2
SF3B1	3.01357e-14	0.202547	0.621	0.525	5.5269e-10	Monocyte	SF3B1
CCDC149	3.01391e-14	1.62221	0.094	0.037	5.52752e-10	Monocyte	CCDC149
DUSP3	3.16541e-14	1.28548	0.142	0.073	5.80536e-10	Monocyte	DUSP3
RPS24	3.25506e-14	0.15001	0.954	0.901	5.96978e-10	Monocyte	RPS24
DENND6B	3.37715e-14	1.46797	0.119	0.055	6.19369e-10	Monocyte	DENND6B
SRSF4	3.42605e-14	0.257098	0.612	0.515	6.28338e-10	Monocyte	SRSF4
MNT	3.65197e-14	0.94668	0.187	0.111	6.69771e-10	Monocyte	MNT
OAS3	3.75406e-14	1.24379	0.152	0.082	6.88495e-10	Monocyte	OAS3
VENTX	3.9797e-14	1.42405	0.133	0.066	7.29878e-10	Monocyte	VENTX
PIK3CA	4.01439e-14	0.322818	0.387	0.284	7.3624e-10	Monocyte	PIK3CA
CNEP1R1	4.30782e-14	1.01936	0.162	0.089	7.90055e-10	Monocyte	CNEP1R1
NR3C1	4.34899e-14	0.216692	0.635	0.538	7.97606e-10	Monocyte	NR3C1
CD101	4.52217e-14	1.93634	0.083	0.029	8.29366e-10	Monocyte	CD101
DCTN4	4.53839e-14	0.421723	0.434	0.338	8.3234e-10	Monocyte	DCTN4
RPRD1B	4.82239e-14	0.568724	0.304	0.215	8.84427e-10	Monocyte	RPRD1B
PSMA7	4.88371e-14	0.318859	0.571	0.465	8.95672e-10	Monocyte	PSMA7
ZNF330	4.95188e-14	0.904012	0.226	0.146	9.08174e-10	Monocyte	ZNF330
CAMK1D	5.32888e-14	0.515397	0.579	0.489	9.77317e-10	Monocyte	CAMK1D
NUP50-DT	6.04736e-14	1.11108	0.145	0.076	1.10909e-09	Monocyte	NUP50-DT
OSBPL8	6.12563e-14	0.221344	0.653	0.539	1.12344e-09	Monocyte	OSBPL8
DNTTIP1	6.24465e-14	0.916145	0.171	0.097	1.14527e-09	Monocyte	DNTTIP1
CALM3	6.45448e-14	0.134255	0.511	0.406	1.18375e-09	Monocyte	CALM3
TMEM52B	6.82911e-14	1.38989	0.118	0.055	1.25246e-09	Monocyte	TMEM52B
UQCR10	6.89277e-14	0.301839	0.564	0.465	1.26413e-09	Monocyte	UQCR10
FXYD5	7.00061e-14	0.270724	0.668	0.558	1.28391e-09	Monocyte	FXYD5
CMTM3	7.79981e-14	0.514721	0.352	0.258	1.43049e-09	Monocyte	CMTM3
AL034397.3	7.85158e-14	0.715673	0.13	0.064	1.43998e-09	Monocyte	AL034397.3
SLC19A1	8.07914e-14	1.81638	0.111	0.051	1.48172e-09	Monocyte	SLC19A1
DHRS7B	8.31033e-14	0.818885	0.168	0.094	1.52412e-09	Monocyte	DHRS7B
DDX21	8.41525e-14	0.23131	0.666	0.56	1.54336e-09	Monocyte	DDX21
ADAMTS2	8.49563e-14	1.76855	0.094	0.037	1.5581e-09	Monocyte	ADAMTS2
LMBRD1	8.51974e-14	0.289623	0.508	0.403	1.56252e-09	Monocyte	LMBRD1
ADGRE1	8.5356e-14	1.39317	0.095	0.038	1.56543e-09	Monocyte	ADGRE1
DHRS4L2	8.66183e-14	0.773435	0.211	0.131	1.58858e-09	Monocyte	DHRS4L2
AL359762.1	8.90443e-14	1.88309	0.089	0.033	1.63307e-09	Monocyte	AL359762.1
KPNA4	9.04245e-14	0.422476	0.395	0.299	1.65839e-09	Monocyte	KPNA4
CCNG2	9.13858e-14	0.885882	0.177	0.102	1.67602e-09	Monocyte	CCNG2
ARFIP1	9.82035e-14	0.918464	0.216	0.137	1.80105e-09	Monocyte	ARFIP1
GGA1	1.01299e-13	0.732616	0.215	0.134	1.85783e-09	Monocyte	GGA1
TTLL4	1.04798e-13	1.34415	0.092	0.036	1.922e-09	Monocyte	TTLL4
IRAK1	1.08315e-13	0.845062	0.221	0.141	1.9865e-09	Monocyte	IRAK1
TPPP3	1.09062e-13	1.4781	0.14	0.073	2.0002e-09	Monocyte	TPPP3
REEP5	1.10452e-13	0.424331	0.408	0.311	2.0257e-09	Monocyte	REEP5
SUMF1	1.19823e-13	0.527198	0.343	0.25	2.19756e-09	Monocyte	SUMF1
RLF	1.29712e-13	0.239244	0.531	0.418	2.37892e-09	Monocyte	RLF
RASSF5	1.30042e-13	0.346541	0.394	0.298	2.38498e-09	Monocyte	RASSF5
TXNDC17	1.33531e-13	0.743361	0.261	0.178	2.44896e-09	Monocyte	TXNDC17
PLCL2	1.3646e-13	0.269528	0.52	0.406	2.50267e-09	Monocyte	PLCL2
FEZ2	1.38461e-13	0.562182	0.243	0.159	2.53937e-09	Monocyte	FEZ2
RHOU	1.45655e-13	1.06834	0.145	0.077	2.67132e-09	Monocyte	RHOU
ITPRIPL2	1.49048e-13	1.45634	0.126	0.063	2.73355e-09	Monocyte	ITPRIPL2
MDM4	1.49297e-13	0.212861	0.562	0.455	2.73811e-09	Monocyte	MDM4
PIGX	1.5602e-13	0.667812	0.255	0.17	2.86141e-09	Monocyte	PIGX
SH2B2	1.56078e-13	1.46903	0.117	0.055	2.86247e-09	Monocyte	SH2B2
SLC43A3	1.58114e-13	1.99995	0.091	0.037	2.89981e-09	Monocyte	SLC43A3
TPK1	1.59994e-13	0.71221	0.291	0.207	2.93429e-09	Monocyte	TPK1
TMCO3	1.6486e-13	1.02288	0.167	0.095	3.02354e-09	Monocyte	TMCO3
RRM2B	1.6736e-13	0.958868	0.19	0.115	3.06939e-09	Monocyte	RRM2B
PDE1B	1.67947e-13	1.01058	0.12	0.057	3.08014e-09	Monocyte	PDE1B
IFRD1	1.69488e-13	0.481016	0.423	0.328	3.10841e-09	Monocyte	IFRD1
BECN1	1.85982e-13	0.768178	0.222	0.143	3.41092e-09	Monocyte	BECN1
ZNF703	1.88189e-13	1.60956	0.099	0.042	3.45138e-09	Monocyte	ZNF703
BEST1	1.97936e-13	1.27158	0.102	0.044	3.63015e-09	Monocyte	BEST1
TMEM189	2.0257e-13	1.04034	0.178	0.105	3.71513e-09	Monocyte	TMEM189
DOCK11	2.04132e-13	0.349591	0.47	0.37	3.74377e-09	Monocyte	DOCK11
TJP2	2.04187e-13	0.787778	0.153	0.083	3.74478e-09	Monocyte	TJP2
RFLNB	2.1134e-13	0.764549	0.218	0.137	3.87597e-09	Monocyte	RFLNB
PDLIM7	2.12151e-13	1.05948	0.142	0.076	3.89084e-09	Monocyte	PDLIM7
CREBRF	2.35813e-13	0.260393	0.546	0.439	4.3248e-09	Monocyte	CREBRF
HDAC7	2.37523e-13	0.651423	0.216	0.134	4.35617e-09	Monocyte	HDAC7
IP6K1	2.39497e-13	0.410481	0.338	0.243	4.39238e-09	Monocyte	IP6K1
SHISA5	2.484e-13	0.547533	0.311	0.221	4.55565e-09	Monocyte	SHISA5
YPEL5	2.4913e-13	0.217422	0.652	0.537	4.56904e-09	Monocyte	YPEL5
SPRED2	2.52696e-13	0.730409	0.182	0.107	4.63445e-09	Monocyte	SPRED2
CEP350	2.5335e-13	0.359799	0.46	0.36	4.64643e-09	Monocyte	CEP350
GLUD1	2.60793e-13	0.441062	0.369	0.274	4.78294e-09	Monocyte	GLUD1
ARL4A	2.63671e-13	0.632436	0.332	0.248	4.83573e-09	Monocyte	ARL4A
PSMB7	2.68153e-13	0.438495	0.373	0.285	4.91793e-09	Monocyte	PSMB7
NONO	2.70176e-13	0.422001	0.432	0.337	4.95504e-09	Monocyte	NONO
NEU1	2.74462e-13	0.966558	0.162	0.09	5.03364e-09	Monocyte	NEU1
RNF19B	2.93956e-13	0.889533	0.203	0.126	5.39115e-09	Monocyte	RNF19B
CLASRP	3.04009e-13	0.526817	0.323	0.231	5.57553e-09	Monocyte	CLASRP
PIK3CD	3.17938e-13	0.291696	0.45	0.348	5.83099e-09	Monocyte	PIK3CD
WASHC1	3.23655e-13	0.559772	0.266	0.183	5.93584e-09	Monocyte	WASHC1
45723	3.47346e-13	0.333227	0.393	0.292	6.37032e-09	Monocyte	45723
ITPR2	3.52183e-13	0.22344	0.501	0.391	6.45903e-09	Monocyte	ITPR2
ARRDC3	3.71813e-13	0.480017	0.346	0.256	6.81906e-09	Monocyte	ARRDC3
TFEB	3.84806e-13	0.945094	0.174	0.102	7.05734e-09	Monocyte	TFEB
SH3RF1	3.86486e-13	1.45451	0.132	0.068	7.08816e-09	Monocyte	SH3RF1
[truncated: 10,161 more rows]

## Sheet: AZ04_celltype_markers
AZ04 cell type markers
	p_val	avg_log2FC	pct.1	pct.2	p_val_adj	cluster	gene
CD3G	0	5.05533	0.769	0.037	0	T_cells	CD3G
THEMIS	0	4.05576	0.726	0.059	0	T_cells	THEMIS
CD3E	0	2.99239	0.793	0.138	0	T_cells	CD3E
CD3D	0	4.5532	0.69	0.049	0	T_cells	CD3D
BCL11B	0	2.90249	0.752	0.122	0	T_cells	BCL11B
ITK	0	2.94507	0.781	0.16	0	T_cells	ITK
RHOH	0	2.55488	0.819	0.222	0	T_cells	RHOH
CD2	0	3.12657	0.692	0.11	0	T_cells	CD2
CD6	0	3.87459	0.606	0.046	0	T_cells	CD6
TRAC	0	5.5123	0.572	0.018	0	T_cells	TRAC
RORA	0	2.04002	0.781	0.228	0	T_cells	RORA
PCED1B-AS1	0	2.07899	0.718	0.183	0	T_cells	PCED1B-AS1
SLC38A1	0	1.80323	0.741	0.211	0	T_cells	SLC38A1
TRBC2	0	3.80713	0.644	0.117	0	T_cells	TRBC2
INPP4B	0	4.07433	0.562	0.036	0	T_cells	INPP4B
LGALS3	0	-3.82367	0.096	0.62	0	T_cells	LGALS3
SLC25A37	0	-4.31148	0.119	0.62	0	T_cells	SLC25A37
YBX3	0	-3.39673	0.14	0.638	0	T_cells	YBX3
CLEC2D	0	1.8414	0.696	0.202	0	T_cells	CLEC2D
BLVRB	0	-3.65667	0.073	0.566	0	T_cells	BLVRB
IL32	0	2.63704	0.799	0.313	0	T_cells	IL32
GZMM	0	1.76392	0.663	0.177	0	T_cells	GZMM
NOP58	0	1.99741	0.749	0.264	0	T_cells	NOP58
GZMH	0	2.72533	0.699	0.214	0	T_cells	GZMH
CD8A	0	4.73317	0.515	0.036	0	T_cells	CD8A
FCER1G	0	-3.49334	0.16	0.634	0	T_cells	FCER1G
CYFIP2	0	1.64924	0.747	0.279	0	T_cells	CYFIP2
SYNE2	0	1.59667	0.915	0.448	0	T_cells	SYNE2
C12orf75	0	1.73654	0.651	0.185	0	T_cells	C12orf75
NFATC2	0	1.94425	0.627	0.164	0	T_cells	NFATC2
FGFBP2	0	2.10886	0.636	0.174	0	T_cells	FGFBP2
IL2RG	0	1.76469	0.724	0.264	0	T_cells	IL2RG
LIME1	0	3.09637	0.531	0.08	0	T_cells	LIME1
GRAP2	0	1.97488	0.558	0.11	0	T_cells	GRAP2
CD8B	0	5.70046	0.462	0.014	0	T_cells	CD8B
CD96	0	1.38884	0.648	0.203	0	T_cells	CD96
GPRIN3	0	1.99301	0.635	0.191	0	T_cells	GPRIN3
PRKCQ	0	1.63562	0.635	0.191	0	T_cells	PRKCQ
AP001011.1	0	1.87398	0.659	0.22	0	T_cells	AP001011.1
PPHLN1	0	1.61783	0.682	0.247	0	T_cells	PPHLN1
TRGC2	0	2.96052	0.526	0.097	0	T_cells	TRGC2
CD69	0	1.47662	0.815	0.386	0	T_cells	CD69
SP140	0	1.70754	0.628	0.202	0	T_cells	SP140
KLF12	0	1.56173	0.605	0.179	0	T_cells	KLF12
TRG-AS1	0	2.13554	0.576	0.163	0	T_cells	TRG-AS1
GAS5	0	1.93746	0.642	0.235	0	T_cells	GAS5
SLC4A7	0	2.1476	0.553	0.147	0	T_cells	SLC4A7
GALM	0	2.38206	0.515	0.113	0	T_cells	GALM
AC010609.1	0	3.35675	0.463	0.062	0	T_cells	AC010609.1
KRR1	0	1.91688	0.556	0.161	0	T_cells	KRR1
MCOLN2	0	2.75208	0.455	0.068	0	T_cells	MCOLN2
MDFIC	0	2.21731	0.544	0.157	0	T_cells	MDFIC
RASGRP1	0	2.24088	0.49	0.106	0	T_cells	RASGRP1
PPP1R16B	0	2.08005	0.511	0.14	0	T_cells	PPP1R16B
CAMK4	0	3.55955	0.396	0.026	0	T_cells	CAMK4
PPP2R5C	0	1.71672	0.926	0.556	0	T_cells	PPP2R5C
SPOCK2	0	3.30971	0.403	0.044	0	T_cells	SPOCK2
RNF19A	0	1.81131	0.83	0.473	0	T_cells	RNF19A
RORA-AS1	0	2.32493	0.453	0.099	0	T_cells	RORA-AS1
TC2N	0	2.62432	0.404	0.053	0	T_cells	TC2N
KLRG1	0	2.52165	0.439	0.088	0	T_cells	KLRG1
LINC-PINT	0	2.40331	0.457	0.107	0	T_cells	LINC-PINT
PRPF4B	0	1.44537	0.87	0.523	0	T_cells	PRPF4B
ITM2A	0	2.60559	0.424	0.082	0	T_cells	ITM2A
LCK	0	2.4653	0.419	0.081	0	T_cells	LCK
ARGLU1	0	1.30131	0.9	0.571	0	T_cells	ARGLU1
TLE5	0	1.351	0.844	0.516	0	T_cells	TLE5
SRSF7	0	1.26694	0.903	0.579	0	T_cells	SRSF7
CD52	0	2.58927	0.865	0.548	0	T_cells	CD52
TNFAIP3	0	1.85634	0.907	0.596	0	T_cells	TNFAIP3
CDC42SE2	0	1.45936	0.975	0.68	0	T_cells	CDC42SE2
IL7R	0	4.61556	0.312	0.018	0	T_cells	IL7R
ITGB1	0	1.83988	0.832	0.54	0	T_cells	ITGB1
CD5	0	4.72388	0.298	0.01	0	T_cells	CD5
BICDL1	0	3.04197	0.325	0.044	0	T_cells	BICDL1
PRRC2C	0	1.22133	0.951	0.676	0	T_cells	PRRC2C
RPSA	0	1.71694	0.926	0.671	0	T_cells	RPSA
LINC01871	0	3.12286	0.282	0.033	0	T_cells	LINC01871
EEF1D	0	1.30391	0.91	0.664	0	T_cells	EEF1D
RPS5	0	1.46926	0.89	0.645	0	T_cells	RPS5
RPL10A	0	1.48217	0.93	0.686	0	T_cells	RPL10A
LINC02446	0	4.29488	0.259	0.017	0	T_cells	LINC02446
RPL35	0	1.39199	0.941	0.707	0	T_cells	RPL35
RPS21	0	1.4421	0.936	0.706	0	T_cells	RPS21
IL5RA	0	4.08378	0.252	0.022	0	T_cells	IL5RA
TRAT1	0	4.51119	0.238	0.009	0	T_cells	TRAT1
RPL17	0	1.33116	0.961	0.744	0	T_cells	RPL17
RPS20	0	1.31779	0.949	0.733	0	T_cells	RPS20
RPL3	0	1.60855	0.962	0.746	0	T_cells	RPL3
NPDC1	0	4.36967	0.224	0.01	0	T_cells	NPDC1
RPL36	0	1.37429	0.93	0.72	0	T_cells	RPL36
RPS7	0	1.38854	0.943	0.733	0	T_cells	RPS7
RPS3	0	1.57839	0.964	0.762	0	T_cells	RPS3
RPS6	0	1.39294	0.97	0.776	0	T_cells	RPS6
ICOS	0	5.13159	0.193	0.007	0	T_cells	ICOS
RPL23A	0	1.58653	0.951	0.767	0	T_cells	RPL23A
RPS29	0	1.5475	0.975	0.794	0	T_cells	RPS29
RPS4X	0	1.52241	0.962	0.784	0	T_cells	RPS4X
RPL26	0	1.30716	0.969	0.792	0	T_cells	RPL26
RPL37	0	1.23626	0.971	0.796	0	T_cells	RPL37
RPS18	0	1.67926	0.975	0.8	0	T_cells	RPS18
RPS19	0	1.62835	0.981	0.806	0	T_cells	RPS19
RPL27A	0	1.32258	0.963	0.79	0	T_cells	RPL27A
RPL18A	0	1.31825	0.964	0.791	0	T_cells	RPL18A
RPS27A	0	1.46564	0.974	0.806	0	T_cells	RPS27A
RPL13A	0	1.49938	0.978	0.813	0	T_cells	RPL13A
C6orf58	0	5.52429	0.167	0.005	0	T_cells	C6orf58
RPS2	0	1.32402	0.969	0.814	0	T_cells	RPS2
RPS25	0	1.34376	0.942	0.791	0	T_cells	RPS25
RPS15	0	1.25873	0.966	0.82	0	T_cells	RPS15
RPS27	0	1.7202	0.984	0.849	0	T_cells	RPS27
RPL13	0	1.34908	0.986	0.864	0	T_cells	RPL13
RPL32	0	1.2922	0.962	0.849	0	T_cells	RPL32
RPS15A	0	1.56437	0.966	0.861	0	T_cells	RPS15A
RPL30	0	1.32284	0.963	0.866	0	T_cells	RPL30
MALAT1	0	1.13162	1	0.988	0	T_cells	MALAT1
RPL6	2.02112e-307	1.25484	0.958	0.755	4.88181e-303	T_cells	RPL6
A2M	8.852e-307	2.52393	0.323	0.05	2.13811e-302	T_cells	A2M
GCC2	1.09576e-305	1.74836	0.648	0.239	2.64669e-301	T_cells	GCC2
RPL7A	1.25453e-304	1.25571	0.947	0.752	3.03018e-300	T_cells	RPL7A
SCML4	1.2647e-304	1.76176	0.526	0.144	3.05476e-300	T_cells	SCML4
RPL19	7.31892e-304	1.26622	0.957	0.778	1.76781e-299	T_cells	RPL19
RPL10	1.69761e-303	1.32799	0.979	0.832	4.10042e-299	T_cells	RPL10
PCED1B	3.40012e-301	1.67177	0.537	0.152	8.21266e-297	T_cells	PCED1B
CATSPERB	3.87934e-299	3.24459	0.273	0.035	9.37015e-295	T_cells	CATSPERB
MZT2A	5.93142e-299	2.03034	0.49	0.136	1.43268e-294	T_cells	MZT2A
EVL	1.33495e-298	1.41427	0.779	0.378	3.22444e-294	T_cells	EVL
SMCHD1	2.74401e-298	1.24089	0.946	0.68	6.62787e-294	T_cells	SMCHD1
EEF1B2	4.5226e-298	1.42683	0.866	0.595	1.09239e-293	T_cells	EEF1B2
LINC01934	6.09324e-298	1.85716	0.487	0.126	1.47176e-293	T_cells	LINC01934
NIBAN1	9.75955e-298	1.97706	0.597	0.212	2.35732e-293	T_cells	NIBAN1
RPS3A	8.55561e-297	1.20998	0.962	0.78	2.06652e-292	T_cells	RPS3A
MIAT	2.73682e-296	3.55098	0.222	0.019	6.61051e-292	T_cells	MIAT
ASXL1	2.88384e-295	1.901	0.574	0.194	6.96562e-291	T_cells	ASXL1
ZNF683	7.76351e-295	4.78249	0.168	0.007	1.8752e-290	T_cells	ZNF683
RPS14	1.05158e-294	1.26461	0.96	0.85	2.53999e-290	T_cells	RPS14
RPS23	1.47793e-294	1.23299	0.954	0.752	3.56979e-290	T_cells	RPS23
OCIAD2	2.41654e-294	2.78892	0.298	0.044	5.83691e-290	T_cells	OCIAD2
RNF125	2.63875e-294	1.60892	0.611	0.204	6.37365e-290	T_cells	RNF125
HACD3	4.35484e-294	2.66267	0.336	0.059	1.05187e-289	T_cells	HACD3
LDHB	6.78381e-294	1.95631	0.544	0.174	1.63856e-289	T_cells	LDHB
PNISR	1.37463e-293	1.23458	0.914	0.62	3.32029e-289	T_cells	PNISR
RPLP0	1.75956e-293	1.46188	0.89	0.657	4.25004e-289	T_cells	RPLP0
DNAJC2	9.85993e-293	1.81426	0.588	0.198	2.38157e-288	T_cells	DNAJC2
TYROBP	3.83151e-291	-3.20552	0.267	0.679	9.25463e-287	T_cells	TYROBP
SEPTIN7	1.10623e-290	1.12354	0.904	0.62	2.67199e-286	T_cells	SEPTIN7
DDX24	9.20568e-289	1.4487	0.769	0.384	2.22354e-284	T_cells	DDX24
FNBP1	2.88594e-288	1.26072	0.891	0.625	6.97069e-284	T_cells	FNBP1
RPL18	3.23901e-288	1.26908	0.932	0.724	7.8235e-284	T_cells	RPL18
CRBN	3.80315e-288	1.64455	0.626	0.225	9.18613e-284	T_cells	CRBN
VIRMA	4.85591e-288	1.76305	0.566	0.18	1.1729e-283	T_cells	VIRMA
IFNG	8.29414e-288	2.21257	0.407	0.091	2.00337e-283	T_cells	IFNG
RPS8	1.4738e-287	1.30277	0.961	0.779	3.55981e-283	T_cells	RPS8
RPL41	1.61434e-286	1.23444	0.981	0.913	3.89929e-282	T_cells	RPL41
RPL5	5.30799e-286	1.24605	0.936	0.714	1.28209e-281	T_cells	RPL5
ZBTB38	7.88471e-286	1.81767	0.498	0.138	1.90447e-281	T_cells	ZBTB38
RPL34	1.33911e-285	1.22281	0.968	0.784	3.23449e-281	T_cells	RPL34
SFXN1	3.26318e-285	2.49847	0.347	0.066	7.88187e-281	T_cells	SFXN1
PBX4	1.17381e-284	2.94241	0.278	0.039	2.83523e-280	T_cells	PBX4
SRSF10	3.41717e-283	1.33995	0.818	0.464	8.25384e-279	T_cells	SRSF10
PBXIP1	4.57555e-283	2.24519	0.411	0.097	1.10518e-278	T_cells	PBXIP1
LINC00649	1.12535e-281	3.3931	0.228	0.023	2.71817e-277	T_cells	LINC00649
RPL37A	1.86241e-281	1.09917	0.969	0.784	4.49848e-277	T_cells	RPL37A
ZC3HAV1	3.23134e-281	1.70918	0.831	0.501	7.80497e-277	T_cells	ZC3HAV1
SKAP1	9.80711e-281	1.21233	0.819	0.43	2.36881e-276	T_cells	SKAP1
RPL14	1.60388e-280	1.25347	0.935	0.714	3.874e-276	T_cells	RPL14
CST7	3.22268e-279	1.3542	0.608	0.196	7.78405e-275	T_cells	CST7
WHAMM	1.48711e-278	1.76976	0.586	0.201	3.59196e-274	T_cells	WHAMM
NKG7	1.98212e-278	1.51896	0.828	0.521	4.78761e-274	T_cells	NKG7
SRSF11	7.00037e-278	1.17727	0.906	0.616	1.69087e-273	T_cells	SRSF11
UBE4A	1.26297e-277	1.92855	0.53	0.17	3.05057e-273	T_cells	UBE4A
IKZF3	1.59952e-276	1.28203	0.762	0.333	3.86348e-272	T_cells	IKZF3
RPL24	4.06342e-276	1.138	0.938	0.75	9.81479e-272	T_cells	RPL24
PSIP1	1.10071e-275	1.96178	0.504	0.154	2.65866e-271	T_cells	PSIP1
EMB	2.76228e-275	1.52247	0.721	0.344	6.67201e-271	T_cells	EMB
P2RY10	3.35117e-275	3.0749	0.238	0.027	8.09442e-271	T_cells	P2RY10
RPL28	2.28267e-273	1.09597	0.982	0.851	5.51355e-269	T_cells	RPL28
ARL4C	5.65141e-272	1.42674	0.735	0.343	1.36504e-267	T_cells	ARL4C
RPL11	6.69342e-272	1.14754	0.975	0.817	1.61673e-267	T_cells	RPL11
PEBP1	3.64312e-271	2.10082	0.414	0.102	8.7996e-267	T_cells	PEBP1
PRKCH	2.03402e-269	1.01741	0.87	0.486	4.91297e-265	T_cells	PRKCH
HERPUD2	2.7497e-269	1.75896	0.568	0.198	6.64164e-265	T_cells	HERPUD2
EZH2	1.28298e-268	2.08113	0.516	0.165	3.09892e-264	T_cells	EZH2
RPL38	3.74643e-268	1.12571	0.931	0.767	9.04913e-264	T_cells	RPL38
RPL27	2.11319e-266	1.15367	0.922	0.695	5.1042e-262	T_cells	RPL27
CCL5	1.34829e-265	1.26762	0.853	0.527	3.25667e-261	T_cells	CCL5
KIF20B	1.36191e-265	2.56598	0.333	0.066	3.28956e-261	T_cells	KIF20B
RPL39	1.90261e-264	1.17393	0.952	0.78	4.59555e-260	T_cells	RPL39
RPLP2	2.69697e-264	1.08115	0.976	0.893	6.51426e-260	T_cells	RPLP2
DBF4	9.38331e-264	1.93082	0.484	0.142	2.26645e-259	T_cells	DBF4
ZNF831	1.65162e-263	1.94168	0.415	0.102	3.98933e-259	T_cells	ZNF831
PTPN22	4.01347e-262	1.85642	0.522	0.166	9.69413e-258	T_cells	PTPN22
MZT2B	1.95545e-261	1.61637	0.624	0.252	4.7232e-257	T_cells	MZT2B
SMC4	1.06452e-260	2.26914	0.475	0.143	2.57124e-256	T_cells	SMC4
RPS16	1.17154e-260	1.11881	0.949	0.726	2.82973e-256	T_cells	RPS16
G3BP2	1.42908e-260	1.45617	0.667	0.278	3.45181e-256	T_cells	G3BP2
FBXO32	2.43154e-260	2.3194	0.352	0.074	5.87315e-256	T_cells	FBXO32
RPL31	9.90896e-260	1.09862	0.922	0.728	2.39341e-255	T_cells	RPL31
ETS1	9.51308e-259	1.10626	0.8	0.387	2.29779e-254	T_cells	ETS1
LAIR2	1.09813e-258	1.44631	0.706	0.333	2.65242e-254	T_cells	LAIR2
RPL29	1.59435e-258	1.0934	0.956	0.761	3.85099e-254	T_cells	RPL29
HMGN1	1.85128e-258	1.60965	0.573	0.204	4.47158e-254	T_cells	HMGN1
ARPP19	2.36517e-258	1.59555	0.563	0.194	5.71284e-254	T_cells	ARPP19
RPL12	3.54688e-258	1.17494	0.95	0.787	8.56714e-254	T_cells	RPL12
PPP3CC	6.85187e-258	1.44875	0.721	0.354	1.655e-253	T_cells	PPP3CC
ALAS2	1.47759e-257	-5.16368	0.044	0.476	3.56897e-253	T_cells	ALAS2
CDK17	6.39139e-257	1.54854	0.747	0.42	1.54378e-252	T_cells	CDK17
EEF1A1	1.78973e-256	1.04877	0.995	0.875	4.32292e-252	T_cells	EEF1A1
PZP	1.90678e-256	2.66434	0.268	0.04	4.60563e-252	T_cells	PZP
MTR	2.42424e-256	1.93096	0.459	0.132	5.85552e-252	T_cells	MTR
ZC3H12D	9.07136e-255	3.80155	0.195	0.018	2.1911e-250	T_cells	ZC3H12D
BTG3	2.43793e-254	2.29903	0.378	0.09	5.88857e-250	T_cells	BTG3
PRKACB	2.56906e-254	1.33954	0.612	0.213	6.20531e-250	T_cells	PRKACB
SPATA13	3.08803e-254	1.45466	0.632	0.241	7.45883e-250	T_cells	SPATA13
SYNE1	3.07112e-253	1.04635	0.854	0.5	7.41799e-249	T_cells	SYNE1
NOP53	2.22166e-251	1.47166	0.754	0.467	5.36621e-247	T_cells	NOP53
RPL9	3.70752e-251	1.15647	0.945	0.746	8.95515e-247	T_cells	RPL9
RPL4	5.40441e-251	1.16258	0.893	0.663	1.30538e-246	T_cells	RPL4
MED10	5.81699e-251	1.71509	0.491	0.151	1.40503e-246	T_cells	MED10
RBM27	8.75608e-250	1.56039	0.602	0.231	2.11494e-245	T_cells	RBM27
SNCA	2.44556e-249	-5.36264	0.027	0.448	5.907e-245	T_cells	SNCA
RPS10	2.48466e-249	1.30365	0.843	0.631	6.00144e-245	T_cells	RPS10
SPTAN1	2.00902e-248	1.67443	0.494	0.154	4.85258e-244	T_cells	SPTAN1
STAT4	1.48833e-246	1.21882	0.62	0.217	3.59491e-242	T_cells	STAT4
OXCT1	1.78539e-246	2.17045	0.334	0.069	4.31243e-242	T_cells	OXCT1
SIT 1.00	6.00986e-246	5.0368	0.124	0.003	1.45162e-241	T_cells	SIT 1.00
TNRC6C	4.80505e-245	2.02861	0.409	0.108	1.16061e-240	T_cells	TNRC6C
VAMP2	8.21501e-245	1.61768	0.545	0.192	1.98425e-240	T_cells	VAMP2
ACAP1	2.11295e-243	1.56514	0.512	0.164	5.10362e-239	T_cells	ACAP1
CENPK	5.42694e-243	2.28373	0.309	0.059	1.31082e-238	T_cells	CENPK
LBH	8.98572e-243	1.8778	0.417	0.111	2.17041e-238	T_cells	LBH
RPL15	3.81202e-242	1.0173	0.961	0.758	9.20756e-238	T_cells	RPL15
CALM1	5.40197e-242	1.03887	0.926	0.686	1.30479e-237	T_cells	CALM1
EED	1.11641e-241	2.24852	0.342	0.076	2.69658e-237	T_cells	EED
DHX9	5.99058e-241	1.55698	0.645	0.284	1.44697e-236	T_cells	DHX9
LAT	6.53302e-241	2.09	0.321	0.065	1.57799e-236	T_cells	LAT
RPLP1	1.93816e-240	1.1068	0.983	0.903	4.68143e-236	T_cells	RPLP1
GNG2	3.90968e-240	1.35898	0.857	0.585	9.44343e-236	T_cells	GNG2
EML4	4.18843e-240	1.66008	0.751	0.453	1.01167e-235	T_cells	EML4
ASB3	1.03615e-239	1.51594	0.57	0.204	2.50271e-235	T_cells	ASB3
CD99	3.84602e-239	1.23014	0.795	0.493	9.28968e-235	T_cells	CD99
RBM39	9.33926e-239	0.838469	0.987	0.727	2.2558e-234	T_cells	RBM39
RPL36A	2.71635e-238	1.19163	0.913	0.725	6.56106e-234	T_cells	RPL36A
NDUFAF6	4.05408e-238	2.21944	0.368	0.09	9.79222e-234	T_cells	NDUFAF6
CD81	1.09713e-237	1.39874	0.604	0.231	2.65001e-233	T_cells	CD81
ATF7IP	1.19151e-237	1.47712	0.808	0.509	2.87798e-233	T_cells	ATF7IP
MFSD6	3.13922e-237	2.15021	0.384	0.099	7.58248e-233	T_cells	MFSD6
ARHGAP15	2.32606e-236	1.18205	0.892	0.629	5.61837e-232	T_cells	ARHGAP15
TGFBR3	6.83291e-236	1.28129	0.549	0.186	1.65042e-231	T_cells	TGFBR3
ELP2	1.11506e-235	1.83938	0.434	0.125	2.69331e-231	T_cells	ELP2
TOPBP1	2.57696e-234	1.80757	0.476	0.153	6.22438e-230	T_cells	TOPBP1
LRBA	5.56991e-232	1.34958	0.782	0.473	1.34536e-227	T_cells	LRBA
GOLGA8A	8.18243e-232	2.03184	0.346	0.079	1.97639e-227	T_cells	GOLGA8A
RPL35A	2.15643e-231	1.04143	0.941	0.823	5.20863e-227	T_cells	RPL35A
HIVEP3	3.16272e-231	1.37588	0.568	0.206	7.63924e-227	T_cells	HIVEP3
LINC00513	2.05977e-230	2.25782	0.432	0.132	4.97518e-226	T_cells	LINC00513
CASP8	4.87767e-230	1.32362	0.73	0.389	1.17815e-225	T_cells	CASP8
RPL21	8.80876e-230	0.966209	0.98	0.958	2.12767e-225	T_cells	RPL21
ODC1	8.94196e-229	1.19004	0.533	0.185	2.15984e-224	T_cells	ODC1
LINC01393	1.46911e-228	3.55184	0.207	0.026	3.54849e-224	T_cells	LINC01393
CXCR4	4.43806e-228	1.9358	0.505	0.184	1.07197e-223	T_cells	CXCR4
TRIM59	4.50538e-228	2.2096	0.323	0.07	1.08823e-223	T_cells	TRIM59
CASS4	1.27305e-227	2.70817	0.267	0.047	3.07493e-223	T_cells	CASS4
CPSF6	3.23736e-227	1.50312	0.572	0.219	7.81951e-223	T_cells	CPSF6
OPTN	3.2434e-227	1.31946	0.731	0.386	7.8341e-223	T_cells	OPTN
PRKX	1.97295e-226	1.59468	0.602	0.255	4.76547e-222	T_cells	PRKX
CHD3	2.35054e-226	1.47145	0.524	0.18	5.67749e-222	T_cells	CHD3
SLC25A26	5.85679e-226	1.74271	0.481	0.16	1.41465e-221	T_cells	SLC25A26
RANBP2	1.66878e-225	1.37955	0.713	0.374	4.03077e-221	T_cells	RANBP2
EZR	3.21776e-225	1.58551	0.566	0.222	7.77217e-221	T_cells	EZR
KIF21A	4.27229e-225	2.43279	0.283	0.054	1.03193e-220	T_cells	KIF21A
GZMA	4.56597e-225	1.6935	0.529	0.19	1.10286e-220	T_cells	GZMA
HBA2	5.9573e-225	-5.41993	0.972	0.988	1.43893e-220	T_cells	HBA2
AC016831.7	6.42999e-225	2.41165	0.325	0.074	1.5531e-220	T_cells	AC016831.7
PIK3IP1	9.89823e-225	1.86587	0.413	0.118	2.39082e-220	T_cells	PIK3IP1
RPL7	1.11197e-224	1.01653	0.939	0.775	2.68585e-220	T_cells	RPL7
HBS1L	1.63865e-224	1.62713	0.509	0.177	3.958e-220	T_cells	HBS1L
RPS12	5.01691e-224	1.072	0.983	0.965	1.21179e-219	T_cells	RPS12
CHIC2	8.98016e-224	1.48459	0.606	0.247	2.16907e-219	T_cells	CHIC2
STK17A	1.67464e-223	1.27649	0.69	0.324	4.04492e-219	T_cells	STK17A
PRPF39	2.48179e-223	1.73142	0.453	0.14	5.99451e-219	T_cells	PRPF39
ANXA6	4.11335e-223	1.47269	0.546	0.2	9.9354e-219	T_cells	ANXA6
FAU	4.92463e-223	0.963293	0.951	0.785	1.18949e-218	T_cells	FAU
CCNH	7.55742e-223	1.6127	0.757	0.471	1.82542e-218	T_cells	CCNH
NUCKS1	1.1109e-222	1.43256	0.709	0.381	2.68326e-218	T_cells	NUCKS1
KMT2E	1.46134e-222	1.02374	0.891	0.632	3.52972e-218	T_cells	KMT2E
URI1	2.68264e-222	1.44685	0.559	0.212	6.47965e-218	T_cells	URI1
LAG3	9.71534e-222	2.96209	0.188	0.02	2.34664e-217	T_cells	LAG3
MIER1	1.85329e-221	1.19067	0.81	0.539	4.47643e-217	T_cells	MIER1
EDRF1	3.91871e-221	1.66752	0.494	0.169	9.46525e-217	T_cells	EDRF1
PCNX2	1.40813e-220	2.33502	0.275	0.052	3.40119e-216	T_cells	PCNX2
SLC35D1	1.52147e-220	1.90526	0.412	0.119	3.67497e-216	T_cells	SLC35D1
RPL22	1.03205e-219	1.00929	0.919	0.693	2.49281e-215	T_cells	RPL22
RPS24	1.15694e-219	0.920268	0.966	0.832	2.79447e-215	T_cells	RPS24
ESR2	2.0787e-219	2.10047	0.329	0.076	5.02088e-215	T_cells	ESR2
SUB1	3.58384e-219	1.19243	0.814	0.575	8.65641e-215	T_cells	SUB1
STK4	3.78491e-219	0.924926	0.898	0.631	9.14206e-215	T_cells	STK4
LAX1	4.83871e-219	2.06715	0.354	0.088	1.16874e-214	T_cells	LAX1
NUP54	6.45107e-219	1.61379	0.492	0.167	1.55819e-214	T_cells	NUP54
SH3D19	7.71743e-219	1.79533	0.438	0.134	1.86407e-214	T_cells	SH3D19
HNRNPLL	1.30588e-218	2.57809	0.267	0.05	3.15422e-214	T_cells	HNRNPLL
TNIK	2.14123e-218	1.31446	0.559	0.202	5.17193e-214	T_cells	TNIK
RFC1	2.26015e-218	1.42828	0.579	0.228	5.45917e-214	T_cells	RFC1
AP3M2	2.97568e-218	2.99733	0.211	0.028	7.18745e-214	T_cells	AP3M2
EAPP	3.01434e-218	1.41083	0.585	0.231	7.28085e-214	T_cells	EAPP
KLRK1	9.35433e-218	1.22503	0.597	0.224	2.25945e-213	T_cells	KLRK1
AQR	2.04862e-217	1.56149	0.549	0.212	4.94823e-213	T_cells	AQR
ITGA4	2.5392e-217	1.25846	0.823	0.579	6.13319e-213	T_cells	ITGA4
ARID4B	3.25719e-217	1.08507	0.888	0.653	7.86743e-213	T_cells	ARID4B
CEP85L	1.80518e-216	1.49253	0.557	0.214	4.36024e-212	T_cells	CEP85L
SMC3	3.3477e-216	1.82511	0.456	0.15	8.08603e-212	T_cells	SMC3
DIPK1A	8.33255e-216	1.70453	0.434	0.133	2.01264e-211	T_cells	DIPK1A
CCSER2	8.88622e-216	1.25308	0.732	0.396	2.14638e-211	T_cells	CCSER2
ZBTB1	7.08021e-215	1.39575	0.728	0.417	1.71015e-210	T_cells	ZBTB1
GLCCI1	1.11527e-214	1.5924	0.468	0.151	2.69382e-210	T_cells	GLCCI1
IKZF1	1.82229e-214	1.14289	0.801	0.511	4.40156e-210	T_cells	IKZF1
OXNAD1	2.10281e-214	1.94877	0.38	0.105	5.07912e-210	T_cells	OXNAD1
DSTN	2.5231e-214	1.52161	0.498	0.175	6.09429e-210	T_cells	DSTN
AC058791.1	2.90911e-214	3.35659	0.167	0.015	7.02666e-210	T_cells	AC058791.1
COPS2	3.15621e-214	1.44594	0.594	0.247	7.62352e-210	T_cells	COPS2
CD226	3.24256e-214	1.34416	0.451	0.136	7.83209e-210	T_cells	CD226
HBA1	4.21256e-214	-5.56935	0.823	0.892	1.0175e-209	T_cells	HBA1
N4BP1	8.65661e-214	1.71818	0.567	0.237	2.09092e-209	T_cells	N4BP1
TOMM7	1.39487e-213	1.2108	0.81	0.592	3.36916e-209	T_cells	TOMM7
NSD3	1.53838e-213	1.1703	0.777	0.484	3.7158e-209	T_cells	NSD3
CD84	2.41929e-213	2.22334	0.333	0.081	5.84355e-209	T_cells	CD84
MED17	2.69315e-213	1.74046	0.416	0.122	6.50504e-209	T_cells	MED17
TUT4	2.80624e-213	1.29508	0.687	0.333	6.7782e-209	T_cells	TUT4
STMN3	3.73953e-213	3.84788	0.144	0.009	9.03246e-209	T_cells	STMN3
HLA-C	4.56225e-213	0.803642	0.995	0.815	1.10197e-208	T_cells	HLA-C
MT-CYB	5.64906e-213	0.709329	0.998	0.822	1.36447e-208	T_cells	MT-CYB
CAND1	6.7893e-213	1.52315	0.491	0.167	1.63989e-208	T_cells	CAND1
MAPRE2	4.30299e-212	1.25001	0.775	0.466	1.03934e-207	T_cells	MAPRE2
SAMD3	2.7144e-211	1.02572	0.588	0.21	6.55637e-207	T_cells	SAMD3
TTC14	4.8124e-211	1.41019	0.56	0.214	1.16239e-206	T_cells	TTC14
API5	1.15989e-210	1.5903	0.48	0.164	2.8016e-206	T_cells	API5
B2M	2.61942e-210	0.794471	1	0.978	6.32695e-206	T_cells	B2M
RSBN1	4.29444e-210	1.63495	0.443	0.139	1.03728e-205	T_cells	RSBN1
SRRM1	5.44233e-210	1.1064	0.819	0.546	1.31454e-205	T_cells	SRRM1
APOBEC3G	7.8286e-210	1.64313	0.464	0.155	1.89092e-205	T_cells	APOBEC3G
CDC14A	1.39864e-209	2.03808	0.458	0.159	3.37827e-205	T_cells	CDC14A
RUNX3	2.66255e-209	1.37867	0.556	0.213	6.43113e-205	T_cells	RUNX3
HINT1	3.12323e-209	1.40266	0.731	0.462	7.54386e-205	T_cells	HINT1
LINC00861	8.03177e-209	1.28537	0.742	0.405	1.93999e-204	T_cells	LINC00861
RPS28	9.17168e-209	1.03695	0.939	0.76	2.21533e-204	T_cells	RPS28
SP4	1.74679e-208	1.94237	0.363	0.097	4.21919e-204	T_cells	SP4
NCK1	1.83768e-208	1.39458	0.556	0.214	4.43874e-204	T_cells	NCK1
ZEB1	6.34432e-207	2.64361	0.255	0.047	1.53241e-202	T_cells	ZEB1
CYTOR	1.14584e-206	1.64315	0.477	0.169	2.76766e-202	T_cells	CYTOR
ECD	1.34819e-206	1.40435	0.593	0.247	3.25641e-202	T_cells	ECD
RGS1	1.95683e-206	2.13593	0.323	0.077	4.72652e-202	T_cells	RGS1
RAB11A	2.93088e-206	1.30761	0.814	0.568	7.07926e-202	T_cells	RAB11A
ATP6V1H	2.73453e-205	1.39179	0.584	0.239	6.605e-201	T_cells	ATP6V1H
EEF1G	2.80039e-205	1.13353	0.855	0.63	6.76407e-201	T_cells	EEF1G
MAP4K1	2.91647e-205	2.12389	0.268	0.052	7.04444e-201	T_cells	MAP4K1
DR1	5.09335e-205	1.68576	0.487	0.176	1.23025e-200	T_cells	DR1
HAUS3	1.55868e-204	2.47654	0.247	0.045	3.76484e-200	T_cells	HAUS3
LATS1	4.01598e-204	1.45747	0.543	0.211	9.7002e-200	T_cells	LATS1
SRRM2	4.85833e-204	0.923936	0.895	0.654	1.17348e-199	T_cells	SRRM2
EPC1	8.88711e-204	1.09719	0.813	0.546	2.14659e-199	T_cells	EPC1
NDUFA9	1.41034e-203	1.71418	0.441	0.144	3.40654e-199	T_cells	NDUFA9
PYHIN1	2.48493e-203	0.832932	0.781	0.397	6.0021e-199	T_cells	PYHIN1
IARS	3.55286e-203	1.88076	0.364	0.099	8.58159e-199	T_cells	IARS
SARAF	5.16796e-203	1.03312	0.856	0.618	1.24827e-198	T_cells	SARAF
METAP2	7.14967e-203	1.4281	0.54	0.211	1.72693e-198	T_cells	METAP2
TMF1	7.5362e-203	1.36786	0.595	0.25	1.82029e-198	T_cells	TMF1
BCAS2	1.06766e-202	1.44733	0.503	0.18	2.57884e-198	T_cells	BCAS2
ISG20	1.18595e-202	1.67155	0.459	0.158	2.86453e-198	T_cells	ISG20
TMA7	5.13256e-202	0.961764	0.863	0.653	1.23972e-197	T_cells	TMA7
CNOT6L	5.22526e-202	1.10465	0.789	0.492	1.26211e-197	T_cells	CNOT6L
SLAMF1	5.27993e-202	2.63538	0.226	0.037	1.27531e-197	T_cells	SLAMF1
NUTM2B-AS1	5.77881e-202	1.3994	0.585	0.243	1.39581e-197	T_cells	NUTM2B-AS1
ZNF331	7.25068e-202	1.56038	0.441	0.139	1.75133e-197	T_cells	ZNF331
INO80D	3.19874e-201	1.58197	0.53	0.208	7.72624e-197	T_cells	INO80D
FIP1L1	3.25614e-201	1.41085	0.544	0.211	7.86487e-197	T_cells	FIP1L1
BORCS5	3.52334e-201	1.87943	0.412	0.13	8.51028e-197	T_cells	BORCS5
PNN	4.10839e-201	1.00127	0.829	0.553	9.9234e-197	T_cells	PNN
NCBP1	5.92379e-201	1.67912	0.426	0.135	1.43083e-196	T_cells	NCBP1
LUC7L3	8.39801e-201	1.1045	0.819	0.542	2.02846e-196	T_cells	LUC7L3
RSRP1	8.58881e-201	0.926507	0.874	0.628	2.07454e-196	T_cells	RSRP1
SLC16A1	1.96054e-200	2.72174	0.242	0.044	4.73548e-196	T_cells	SLC16A1
TIPRL	2.33097e-200	1.88507	0.385	0.114	5.63022e-196	T_cells	TIPRL
XRCC6	2.79398e-200	1.30123	0.636	0.3	6.74857e-196	T_cells	XRCC6
H2AFV	3.67331e-200	1.6086	0.55	0.233	8.8725e-196	T_cells	H2AFV
CIB1	4.08294e-199	1.37455	0.568	0.237	9.86194e-195	T_cells	CIB1
TCERG1	1.44747e-198	1.39873	0.563	0.231	3.49621e-194	T_cells	TCERG1
PARP1	1.4706e-198	1.77689	0.404	0.124	3.55209e-194	T_cells	PARP1
RAPGEF6	1.26449e-197	1.3933	0.596	0.257	3.05424e-193	T_cells	RAPGEF6
ZNF644	7.01504e-197	1.20058	0.808	0.545	1.69441e-192	T_cells	ZNF644
CCT4	1.07104e-196	1.50235	0.515	0.199	2.58698e-192	T_cells	CCT4
CYBB	1.97827e-195	-4.03259	0.078	0.439	4.7783e-191	T_cells	CYBB
ABLIM1	2.75751e-195	2.21091	0.316	0.078	6.6605e-191	T_cells	ABLIM1
OAZ1	5.71387e-195	-1.68407	0.817	0.906	1.38013e-190	T_cells	OAZ1
SUCO	6.63953e-195	1.47767	0.553	0.229	1.60371e-190	T_cells	SUCO
GATA3	6.75116e-195	2.25417	0.294	0.068	1.63068e-190	T_cells	GATA3
BUB3	1.71873e-194	1.72447	0.386	0.114	4.15141e-190	T_cells	BUB3
SON	3.20167e-194	0.851457	0.893	0.647	7.73332e-190	T_cells	SON
GOLGA4	5.21037e-194	1.1619	0.789	0.53	1.25851e-189	T_cells	GOLGA4
GPR174	7.45623e-194	1.73055	0.36	0.099	1.80098e-189	T_cells	GPR174
NAP1L4	1.19322e-193	1.19522	0.702	0.37	2.8821e-189	T_cells	NAP1L4
RAD21	1.25311e-193	1.30955	0.671	0.352	3.02677e-189	T_cells	RAD21
KRAS	1.59736e-193	1.53107	0.54	0.219	3.85826e-189	T_cells	KRAS
CCT2	1.96217e-193	1.64814	0.437	0.147	4.73942e-189	T_cells	CCT2
RPTOR	2.98324e-193	1.72097	0.464	0.169	7.20571e-189	T_cells	RPTOR
PLXDC2	3.4634e-193	-4.43093	0.067	0.426	8.36551e-189	T_cells	PLXDC2
DPP4	2.09811e-192	3.87148	0.127	0.008	5.06777e-188	T_cells	DPP4
ZNF800	7.56014e-192	1.23407	0.596	0.252	1.82608e-187	T_cells	ZNF800
COPS8	1.34118e-191	1.77518	0.371	0.107	3.23948e-187	T_cells	COPS8
ZNF451	1.54155e-191	1.51343	0.521	0.205	3.72345e-187	T_cells	ZNF451
NACA	3.23351e-191	0.846838	0.949	0.817	7.81022e-187	T_cells	NACA
SLC8A1	5.24524e-191	-4.55669	0.073	0.427	1.26694e-186	T_cells	SLC8A1
MAPK1IP1L	1.63777e-190	1.31298	0.594	0.262	3.95586e-186	T_cells	MAPK1IP1L
ABCD2	3.88883e-190	2.95979	0.182	0.024	9.39307e-186	T_cells	ABCD2
IP6K2	7.87117e-190	1.38346	0.509	0.192	1.9012e-185	T_cells	IP6K2
P2RY8	1.07035e-189	1.77831	0.455	0.165	2.58533e-185	T_cells	P2RY8
C12orf57	1.26275e-189	0.862019	0.613	0.266	3.05004e-185	T_cells	C12orf57
RANBP9	2.27782e-189	1.47839	0.512	0.198	5.50185e-185	T_cells	RANBP9
LINC01578	8.3666e-189	1.01296	0.849	0.619	2.02087e-184	T_cells	LINC01578
RNMT	1.22813e-188	1.31212	0.686	0.373	2.96641e-184	T_cells	RNMT
RAP2A	2.08652e-188	2.16301	0.287	0.067	5.03979e-184	T_cells	RAP2A
PPP2R2B	2.18417e-188	1.30355	0.438	0.143	5.27565e-184	T_cells	PPP2R2B
TBXAS1	2.19646e-188	-2.79769	0.111	0.473	5.30532e-184	T_cells	TBXAS1
UHRF2	2.81766e-188	1.57735	0.449	0.157	6.80579e-184	T_cells	UHRF2
PLAA	4.82249e-188	1.45761	0.531	0.216	1.16483e-183	T_cells	PLAA
CDCA4	4.9149e-188	2.76236	0.213	0.036	1.18715e-183	T_cells	CDCA4
IL21R	6.77972e-188	2.50852	0.241	0.047	1.63757e-183	T_cells	IL21R
RALGAPA1	1.7466e-187	1.57399	0.491	0.187	4.21874e-183	T_cells	RALGAPA1
KMT2A	1.92392e-186	1.222	0.686	0.375	4.64704e-182	T_cells	KMT2A
SMAD7	2.28135e-186	2.05145	0.315	0.081	5.51037e-182	T_cells	SMAD7
ERP27	2.09653e-185	2.13477	0.313	0.081	5.06397e-181	T_cells	ERP27
MT-ATP6	2.34607e-185	0.580693	0.999	0.885	5.6667e-181	T_cells	MT-ATP6
HBB	2.78088e-185	-5.40898	1	1	6.71693e-181	T_cells	HBB
RPS17	3.25878e-185	1.01365	0.889	0.687	7.87125e-181	T_cells	RPS17
RPAP2	6.06213e-185	1.41538	0.489	0.181	1.46425e-180	T_cells	RPAP2
VTA1	1.11554e-184	1.57868	0.454	0.163	2.69447e-180	T_cells	VTA1
RIOK1	2.68032e-184	1.95835	0.331	0.09	6.47405e-180	T_cells	RIOK1
HSP90AA1	3.07211e-184	0.959263	0.885	0.665	7.42037e-180	T_cells	HSP90AA1
MT-CO1	3.16213e-184	0.613334	1	0.901	7.63781e-180	T_cells	MT-CO1
VPS13A	5.54973e-184	1.60031	0.412	0.133	1.34048e-179	T_cells	VPS13A
RWDD1	6.12364e-184	1.43708	0.534	0.224	1.4791e-179	T_cells	RWDD1
CD28	8.04589e-184	5.16233	0.099	0.003	1.9434e-179	T_cells	CD28
ARIH2	1.78096e-183	1.25529	0.581	0.25	4.30173e-179	T_cells	ARIH2
SF3B2	1.92404e-183	1.29222	0.584	0.261	4.64733e-179	T_cells	SF3B2
LYN	6.77515e-183	-2.29821	0.333	0.656	1.63647e-178	T_cells	LYN
DDX6	6.915e-183	1.14985	0.735	0.449	1.67025e-178	T_cells	DDX6
SMARCE1	7.32843e-183	1.4204	0.501	0.194	1.77011e-178	T_cells	SMARCE1
ZNF292	7.79299e-183	1.1739	0.781	0.52	1.88232e-178	T_cells	ZNF292
SEPTIN6	7.88719e-183	1.31829	0.637	0.324	1.90507e-178	T_cells	SEPTIN6
TRPM7	9.2119e-183	1.26073	0.584	0.254	2.22504e-178	T_cells	TRPM7
IRAK3	1.03009e-182	-4.36379	0.048	0.391	2.48807e-178	T_cells	IRAK3
THOC1	1.95594e-182	1.74363	0.426	0.148	4.72437e-178	T_cells	THOC1
KANSL2	2.73558e-182	1.56997	0.416	0.138	6.60753e-178	T_cells	KANSL2
HMGB1	4.20568e-182	0.869606	0.903	0.679	1.01584e-177	T_cells	HMGB1
CDK11A	6.84711e-182	1.46068	0.504	0.201	1.65385e-177	T_cells	CDK11A
SLFN12L	1.05843e-181	0.99433	0.736	0.382	2.55653e-177	T_cells	SLFN12L
CWF19L2	1.20297e-181	1.48383	0.461	0.167	2.90564e-177	T_cells	CWF19L2
USP14	2.78375e-181	1.54501	0.467	0.173	6.72386e-177	T_cells	USP14
BCL2	3.12876e-181	1.7409	0.375	0.114	7.55721e-177	T_cells	BCL2
CST3	3.19267e-181	-3.65384	0.22	0.549	7.71158e-177	T_cells	CST3
SNRNP200	5.6938e-181	1.44088	0.458	0.164	1.37528e-176	T_cells	SNRNP200
SREK1IP1	1.12022e-180	1.53052	0.477	0.18	2.70578e-176	T_cells	SREK1IP1
NPM1	1.87907e-180	1.34769	0.708	0.464	4.5387e-176	T_cells	NPM1
GLS	4.95341e-180	1.07559	0.783	0.512	1.19645e-175	T_cells	GLS
NUDT21	7.54765e-180	1.61172	0.404	0.132	1.82306e-175	T_cells	NUDT21
TOMM20	7.64992e-180	1.35253	0.573	0.26	1.84776e-175	T_cells	TOMM20
CMC2	1.02999e-179	1.94388	0.365	0.114	2.48784e-175	T_cells	CMC2
FAS	1.09664e-179	2.34315	0.269	0.061	2.64882e-175	T_cells	FAS
LMTK2	1.09698e-179	1.61442	0.436	0.155	2.64964e-175	T_cells	LMTK2
MNDA	2.2306e-179	-4.25482	0.067	0.408	5.38779e-175	T_cells	MNDA
ATP2B4	1.43483e-178	1.37195	0.493	0.187	3.4657e-174	T_cells	ATP2B4
RRAS2	1.6899e-178	1.4725	0.394	0.123	4.08177e-174	T_cells	RRAS2
KPNA5	3.38548e-178	1.86612	0.327	0.09	8.17729e-174	T_cells	KPNA5
ATG5	3.69356e-178	1.29964	0.546	0.228	8.92142e-174	T_cells	ATG5
NR1D2	3.70654e-178	1.54772	0.507	0.208	8.95277e-174	T_cells	NR1D2
SMARCA5	4.74303e-178	1.27034	0.67	0.378	1.14563e-173	T_cells	SMARCA5
CDC25B	9.97312e-178	2.1443	0.254	0.054	2.40891e-173	T_cells	CDC25B
PSMD14	1.08198e-177	1.52493	0.452	0.164	2.61342e-173	T_cells	PSMD14
TMEM87A	1.35747e-177	1.37874	0.63	0.333	3.27883e-173	T_cells	TMEM87A
HELLS	1.58772e-177	3.02186	0.193	0.031	3.83498e-173	T_cells	HELLS
IREB2	2.48259e-177	1.37353	0.541	0.228	5.99645e-173	T_cells	IREB2
HP1BP3	2.79889e-177	1.08367	0.763	0.505	6.76045e-173	T_cells	HP1BP3
HDAC1	2.85467e-177	1.40213	0.47	0.176	6.89517e-173	T_cells	HDAC1
BCCIP	4.25456e-177	1.57693	0.436	0.156	1.02765e-172	T_cells	BCCIP
PRKDC	1.13666e-176	1.5362	0.501	0.204	2.74548e-172	T_cells	PRKDC
MFSD14A	2.33221e-176	1.45067	0.513	0.211	5.63321e-172	T_cells	MFSD14A
LINC00892	2.39662e-176	3.62323	0.109	0.006	5.78879e-172	T_cells	LINC00892
WIPF1	2.68634e-176	0.911336	0.836	0.588	6.48858e-172	T_cells	WIPF1
FBL	3.91562e-176	1.68106	0.391	0.129	9.45779e-172	T_cells	FBL
CDC73	3.9817e-176	1.40588	0.535	0.227	9.61739e-172	T_cells	CDC73
CRY1	3.99358e-176	1.65488	0.467	0.18	9.6461e-172	T_cells	CRY1
CARD11	4.80953e-176	0.900515	0.547	0.206	1.16169e-171	T_cells	CARD11
ANKRD36C	6.20792e-176	1.51126	0.395	0.126	1.49946e-171	T_cells	ANKRD36C
CAPN7	8.76608e-176	1.53471	0.488	0.195	2.11736e-171	T_cells	CAPN7
FUS	9.54232e-176	1.10776	0.766	0.531	2.30485e-171	T_cells	FUS
PDE3B	1.35409e-175	2.17923	0.362	0.115	3.27067e-171	T_cells	PDE3B
SNRPD2	1.8989e-175	1.28104	0.649	0.367	4.58659e-171	T_cells	SNRPD2
ANKRD12	9.0159e-175	1.07961	0.834	0.612	2.1777e-170	T_cells	ANKRD12
MTREX	1.54243e-174	1.34324	0.504	0.198	3.72559e-170	T_cells	MTREX
ARHGDIB	1.5625e-174	0.775816	0.92	0.678	3.77405e-170	T_cells	ARHGDIB
NASP	2.15394e-174	1.68286	0.485	0.195	5.20262e-170	T_cells	NASP
DIDO1	2.62338e-174	1.20594	0.533	0.215	6.33651e-170	T_cells	DIDO1
UBR1	3.97987e-174	1.25153	0.552	0.232	9.61298e-170	T_cells	UBR1
S100A9	7.57958e-174	-3.79959	0.829	0.905	1.83077e-169	T_cells	S100A9
CLEC12A	9.0295e-174	-3.44795	0.092	0.428	2.18099e-169	T_cells	CLEC12A
MPHOSPH8	1.53127e-173	1.12933	0.701	0.402	3.69863e-169	T_cells	MPHOSPH8
FCN1	1.56654e-173	-3.63531	0.218	0.543	3.78382e-169	T_cells	FCN1
CENPC	1.62488e-173	1.11055	0.759	0.488	3.92473e-169	T_cells	CENPC
FAM177A1	1.89485e-173	1.63842	0.414	0.144	4.57683e-169	T_cells	FAM177A1
ATXN1	1.93662e-173	1.14561	0.765	0.519	4.67771e-169	T_cells	ATXN1
FAM217A	1.93988e-173	2.15952	0.269	0.063	4.68558e-169	T_cells	FAM217A
MSC-AS1	2.89129e-173	3.54151	0.132	0.012	6.98361e-169	T_cells	MSC-AS1
KLF6	3.69778e-173	0.708092	0.942	0.687	8.93162e-169	T_cells	KLF6
PPM1G	5.73676e-173	1.36613	0.512	0.212	1.38566e-168	T_cells	PPM1G
BATF	6.4563e-173	2.13624	0.288	0.072	1.55945e-168	T_cells	BATF
MSI2	2.21981e-172	1.61654	0.407	0.139	5.36173e-168	T_cells	MSI2
PTPRC	2.34642e-172	0.729901	0.994	0.782	5.66753e-168	T_cells	PTPRC
FBXO33	2.93276e-172	1.37993	0.657	0.372	7.0838e-168	T_cells	FBXO33
AC016074.2	3.36988e-172	1.33591	0.57	0.262	8.13961e-168	T_cells	AC016074.2
LINC01550	8.13593e-172	3.68516	0.11	0.006	1.96515e-167	T_cells	LINC01550
SEPTIN11	1.14305e-171	1.41207	0.388	0.123	2.76092e-167	T_cells	SEPTIN11
TCF7	3.01523e-171	2.34184	0.249	0.055	7.28298e-167	T_cells	TCF7
DIS3	4.25446e-171	1.60035	0.4	0.135	1.02762e-166	T_cells	DIS3
MOB4	4.55159e-171	1.2574	0.528	0.216	1.09939e-166	T_cells	MOB4
CTPS1	5.06801e-171	2.02254	0.275	0.067	1.22413e-166	T_cells	CTPS1
PAXX	1.45764e-170	1.375	0.504	0.208	3.52078e-166	T_cells	PAXX
TDG	2.22145e-170	1.56748	0.409	0.141	5.36568e-166	T_cells	TDG
DDX52	3.51677e-170	1.58124	0.417	0.147	8.49442e-166	T_cells	DDX52
SUN2	7.48893e-170	1.21967	0.561	0.248	1.80888e-165	T_cells	SUN2
SLAMF6	9.94854e-170	1.53115	0.359	0.107	2.40297e-165	T_cells	SLAMF6
PRPF18	1.62458e-169	1.50417	0.428	0.152	3.92401e-165	T_cells	PRPF18
NDUFV2	1.91138e-169	1.3702	0.594	0.287	4.61674e-165	T_cells	NDUFV2
ICE1	2.50195e-169	1.52786	0.458	0.175	6.0432e-165	T_cells	ICE1
CCDC12	2.54013e-169	1.34397	0.515	0.215	6.13543e-165	T_cells	CCDC12
MBNL2	3.12306e-169	1.42427	0.472	0.182	7.54344e-165	T_cells	MBNL2
TMEM243	4.11126e-169	1.71146	0.377	0.122	9.93034e-165	T_cells	TMEM243
EFCAB14	5.55039e-169	1.45277	0.485	0.194	1.34064e-164	T_cells	EFCAB14
IFITM3	5.69742e-169	-3.26919	0.16	0.493	1.37616e-164	T_cells	IFITM3
ERLEC1	6.4605e-169	1.74519	0.376	0.122	1.56047e-164	T_cells	ERLEC1
UFC1	1.57297e-168	1.22636	0.596	0.289	3.79936e-164	T_cells	UFC1
RSRC2	4.00553e-168	0.952531	0.817	0.579	9.67497e-164	T_cells	RSRC2
CHORDC1	1.1438e-167	1.67059	0.382	0.126	2.76273e-163	T_cells	CHORDC1
SAMD9	1.1588e-167	1.20598	0.554	0.239	2.79898e-163	T_cells	SAMD9
LMAN1	1.91741e-167	1.68656	0.375	0.123	4.6313e-163	T_cells	LMAN1
CAMLG	1.95685e-167	1.6092	0.397	0.137	4.72658e-163	T_cells	CAMLG
AC087854.1	3.06246e-167	1.62775	0.319	0.089	7.39705e-163	T_cells	AC087854.1
LRMDA	3.16573e-167	-4.20786	0.046	0.368	7.6465e-163	T_cells	LRMDA
H3F3B	4.03975e-167	0.718664	0.981	0.746	9.7576e-163	T_cells	H3F3B
TPT1	5.28685e-167	0.783713	0.987	0.975	1.27699e-162	T_cells	TPT1
TXNIP	8.96444e-167	0.770235	0.94	0.727	2.16527e-162	T_cells	TXNIP
IQCB1	1.35435e-166	1.70602	0.387	0.13	3.2713e-162	T_cells	IQCB1
SNHG5	1.36847e-166	1.03219	0.77	0.521	3.3054e-162	T_cells	SNHG5
PLEKHA5	5.63042e-166	2.46877	0.207	0.038	1.35997e-161	T_cells	PLEKHA5
OGA	6.57592e-166	1.04451	0.747	0.481	1.58835e-161	T_cells	OGA
LINC01392	6.70696e-166	3.90907	0.114	0.008	1.62e-161	T_cells	LINC01392
CLSTN1	9.24889e-166	1.46034	0.413	0.144	2.23398e-161	T_cells	CLSTN1
AC005037.1	9.61546e-166	1.82151	0.325	0.094	2.32252e-161	T_cells	AC005037.1
RABGAP1L	1.78492e-165	0.912724	0.905	0.702	4.31129e-161	T_cells	RABGAP1L
OASL	2.02969e-165	2.71653	0.265	0.066	4.90251e-161	T_cells	OASL
IDI1	2.11296e-165	1.23326	0.53	0.225	5.10364e-161	T_cells	IDI1
BTG1	3.32373e-165	0.850864	0.864	0.645	8.02814e-161	T_cells	BTG1
SP140L	3.3516e-165	1.50404	0.437	0.164	8.09544e-161	T_cells	SP140L
PDXDC1	3.99459e-165	1.44912	0.458	0.176	9.64854e-161	T_cells	PDXDC1
RBMX	9.93437e-165	1.131	0.7	0.417	2.39955e-160	T_cells	RBMX
MT1E	1.22838e-164	3.27415	0.123	0.01	2.96703e-160	T_cells	MT1E
LEPROTL1	2.7669e-164	1.44553	0.455	0.177	6.68317e-160	T_cells	LEPROTL1
ZNF326	3.91851e-164	1.39098	0.509	0.214	9.46477e-160	T_cells	ZNF326
RO60	5.37575e-164	1.21649	0.511	0.21	1.29846e-159	T_cells	RO60
WRN	5.56749e-164	1.91107	0.323	0.094	1.34477e-159	T_cells	WRN
ITGB7	8.66934e-164	1.72736	0.308	0.085	2.09399e-159	T_cells	ITGB7
STRAP	2.1786e-163	1.22508	0.568	0.259	5.26219e-159	T_cells	STRAP
BTBD1	2.63063e-163	1.33401	0.5	0.206	6.35402e-159	T_cells	BTBD1
NLRC5	2.71565e-163	1.19181	0.573	0.264	6.55938e-159	T_cells	NLRC5
GORASP2	2.92891e-163	1.54317	0.403	0.14	7.07449e-159	T_cells	GORASP2
TGS1	7.67546e-163	1.63239	0.379	0.127	1.85393e-158	T_cells	TGS1
HNRNPA1	1.11773e-162	0.98839	0.801	0.576	2.69977e-158	T_cells	HNRNPA1
PTPN4	1.46235e-162	0.819086	0.615	0.26	3.53217e-158	T_cells	PTPN4
RAB22A	1.4776e-162	1.53132	0.426	0.158	3.56899e-158	T_cells	RAB22A
VOPP1	1.47844e-162	1.19456	0.598	0.29	3.57104e-158	T_cells	VOPP1
PRRC2B	2.61768e-162	1.21249	0.576	0.262	6.32275e-158	T_cells	PRRC2B
CHD8	3.87206e-162	1.2905	0.502	0.207	9.35256e-158	T_cells	CHD8
LRRK2	4.21978e-162	-3.9485	0.06	0.379	1.01925e-157	T_cells	LRRK2
ARL6IP5	4.28773e-162	0.854278	0.816	0.579	1.03566e-157	T_cells	ARL6IP5
SLC12A2	5.00781e-162	2.16235	0.259	0.062	1.20959e-157	T_cells	SLC12A2
PTCD3	1.06449e-161	1.64512	0.369	0.12	2.57118e-157	T_cells	PTCD3
SAFB2	1.37662e-161	1.4631	0.454	0.177	3.32509e-157	T_cells	SAFB2
SERPINA1	1.38319e-161	-3.29784	0.114	0.433	3.34095e-157	T_cells	SERPINA1
IPO7	1.76088e-161	1.6119	0.414	0.151	4.25323e-157	T_cells	IPO7
WDR43	1.79788e-161	1.28987	0.505	0.21	4.3426e-157	T_cells	WDR43
SPTBN1	3.06792e-161	2.09391	0.292	0.079	7.41026e-157	T_cells	SPTBN1
NAF1	3.29078e-161	2.14552	0.266	0.066	7.94855e-157	T_cells	NAF1
MT-ND5	3.50276e-161	0.573579	0.982	0.746	8.46057e-157	T_cells	MT-ND5
RASA3	4.78754e-161	1.10461	0.538	0.228	1.15638e-156	T_cells	RASA3
PREPL	7.92411e-161	1.86486	0.34	0.106	1.91399e-156	T_cells	PREPL
MRPL10	9.81614e-161	1.5293	0.362	0.115	2.37099e-156	T_cells	MRPL10
MT-CO2	1.00704e-160	0.516975	1	0.897	2.4324e-156	T_cells	MT-CO2
PSMC6	1.29135e-160	1.28765	0.504	0.209	3.11913e-156	T_cells	PSMC6
C21orf91	1.34865e-160	1.86192	0.307	0.087	3.25752e-156	T_cells	C21orf91
XRRA1	1.35783e-160	1.47417	0.449	0.174	3.27971e-156	T_cells	XRRA1
MIA3	2.92577e-160	1.65233	0.395	0.141	7.06692e-156	T_cells	MIA3
NAA50	3.68658e-160	1.39485	0.529	0.236	8.90456e-156	T_cells	NAA50
PTPN7	4.23744e-160	1.55975	0.358	0.113	1.02351e-155	T_cells	PTPN7
DDX5	4.4037e-160	0.64772	0.984	0.768	1.06367e-155	T_cells	DDX5
BRD1	5.27798e-160	1.52047	0.406	0.145	1.27484e-155	T_cells	BRD1
SRP14	5.69063e-160	0.85903	0.844	0.622	1.37451e-155	T_cells	SRP14
FBXO21	6.62298e-160	1.71622	0.349	0.11	1.59972e-155	T_cells	FBXO21
ATXN2L	7.32377e-160	1.50686	0.411	0.147	1.76898e-155	T_cells	ATXN2L
RRP1B	8.52577e-160	1.72061	0.332	0.1	2.05931e-155	T_cells	RRP1B
DYNC1H1	9.29438e-160	1.26101	0.585	0.281	2.24496e-155	T_cells	DYNC1H1
LYZ	1.02105e-159	-3.63749	0.659	0.799	2.46624e-155	T_cells	LYZ
KAT7	1.15065e-159	1.59475	0.387	0.134	2.77928e-155	T_cells	KAT7
MYH9	1.30325e-159	0.861579	0.806	0.581	3.14788e-155	T_cells	MYH9
SDHA	1.33966e-159	1.4527	0.422	0.154	3.23581e-155	T_cells	SDHA
SNU13	2.79115e-159	1.26113	0.536	0.242	6.74174e-155	T_cells	SNU13
PSPC1	5.89627e-159	1.18765	0.647	0.353	1.42418e-154	T_cells	PSPC1
MPHOSPH10	6.43911e-159	1.64419	0.332	0.1	1.5553e-154	T_cells	MPHOSPH10
ATAD2	6.4938e-159	2.73936	0.27	0.07	1.56851e-154	T_cells	ATAD2
BUD23	7.48927e-159	1.53943	0.391	0.136	1.80896e-154	T_cells	BUD23
EIF3D	8.17862e-159	1.22226	0.557	0.26	1.97546e-154	T_cells	EIF3D
RESF1	9.03931e-159	1.25751	0.646	0.365	2.18335e-154	T_cells	RESF1
RBM47	1.11877e-158	-4.09562	0.066	0.38	2.70227e-154	T_cells	RBM47
CTDSPL2	1.30725e-158	1.34029	0.51	0.217	3.15753e-154	T_cells	CTDSPL2
RPF1	1.9028e-158	1.53823	0.399	0.142	4.59602e-154	T_cells	RPF1
CTR9	1.94438e-158	1.48583	0.414	0.151	4.69646e-154	T_cells	CTR9
SLFN5	2.33717e-158	1.04791	0.712	0.427	5.64519e-154	T_cells	SLFN5
MYO3B	4.20643e-158	3.06707	0.127	0.012	1.01602e-153	T_cells	MYO3B
IL6ST	4.30177e-158	1.29086	0.512	0.219	1.03905e-153	T_cells	IL6ST
THAP12	5.51172e-158	1.6171	0.38	0.13	1.3313e-153	T_cells	THAP12
PMPCB	5.70335e-158	1.38524	0.442	0.167	1.37759e-153	T_cells	PMPCB
TMCO1	9.1775e-158	1.33572	0.486	0.203	2.21673e-153	T_cells	TMCO1
SEPTIN1	1.1435e-157	1.61862	0.314	0.091	2.76201e-153	T_cells	SEPTIN1
SRSF2	1.49069e-157	1.20257	0.56	0.26	3.6006e-153	T_cells	SRSF2
FBXO3	1.60489e-157	1.57907	0.374	0.126	3.87646e-153	T_cells	FBXO3
LINC00342	2.92158e-157	1.3244	0.408	0.142	7.05678e-153	T_cells	LINC00342
CRIP1	5.59429e-157	1.18842	0.732	0.505	1.35124e-152	T_cells	CRIP1
CDK11B	7.44384e-157	1.3801	0.487	0.204	1.79799e-152	T_cells	CDK11B
PTGER4	8.31597e-157	1.49144	0.418	0.156	2.00864e-152	T_cells	PTGER4
TRGV10	1.18209e-156	3.71038	0.119	0.01	2.85522e-152	T_cells	TRGV10
CTSW	1.72985e-156	0.751811	0.54	0.206	4.17828e-152	T_cells	CTSW
ANKRD13C	1.77901e-156	1.47845	0.403	0.143	4.29701e-152	T_cells	ANKRD13C
TWF1	2.9148e-156	1.51268	0.371	0.124	7.04042e-152	T_cells	TWF1
AIF1	3.25458e-156	-3.51044	0.178	0.488	7.86112e-152	T_cells	AIF1
MXRA7	3.6967e-156	1.91997	0.288	0.079	8.92902e-152	T_cells	MXRA7
PRPF8	3.8533e-156	1.34408	0.43	0.159	9.30726e-152	T_cells	PRPF8
RPS11	3.93393e-156	0.727036	0.959	0.862	9.50202e-152	T_cells	RPS11
TXLNG	3.98536e-156	1.85731	0.317	0.095	9.62625e-152	T_cells	TXLNG
ARPC5L	4.28755e-156	1.41571	0.438	0.166	1.03561e-151	T_cells	ARPC5L
ILKAP	5.11979e-156	1.36166	0.464	0.186	1.23663e-151	T_cells	ILKAP
RAB18	8.70768e-156	1.34056	0.491	0.208	2.10325e-151	T_cells	RAB18
BRIX1	1.06617e-155	1.76011	0.306	0.088	2.57522e-151	T_cells	BRIX1
NPC1	1.39996e-155	1.03751	0.565	0.247	3.38145e-151	T_cells	NPC1
RBBP4	1.41712e-155	1.20306	0.524	0.226	3.42292e-151	T_cells	RBBP4
RBM33	1.65579e-155	1.09256	0.746	0.483	3.9994e-151	T_cells	RBM33
SF3B1	1.80416e-155	0.957248	0.803	0.579	4.35777e-151	T_cells	SF3B1
NCF1	2.53681e-155	-3.0846	0.15	0.464	6.12741e-151	T_cells	NCF1
PRPF40A	2.57208e-155	1.09587	0.753	0.517	6.21261e-151	T_cells	PRPF40A
RSL24D1	4.77532e-155	1.27013	0.526	0.238	1.15343e-150	T_cells	RSL24D1
GBP5	4.86744e-155	1.16339	0.655	0.365	1.17568e-150	T_cells	GBP5
BTN3A2	5.30464e-155	1.08733	0.563	0.253	1.28128e-150	T_cells	BTN3A2
BDP1	1.03357e-154	1.16279	0.547	0.247	2.49649e-150	T_cells	BDP1
SLTM	1.42259e-154	0.992912	0.758	0.518	3.43613e-150	T_cells	SLTM
HLA-DQA1	1.42742e-154	1.27955	0.446	0.169	3.44779e-150	T_cells	HLA-DQA1
TMSB4X	1.53666e-154	0.36131	0.997	0.905	3.71166e-150	T_cells	TMSB4X
SLC25A39	2.42808e-154	-3.27687	0.097	0.404	5.86478e-150	T_cells	SLC25A39
PRDM2	2.7934e-154	1.08785	0.748	0.508	6.74717e-150	T_cells	PRDM2
ANAPC5	3.34549e-154	1.24204	0.496	0.209	8.08071e-150	T_cells	ANAPC5
AL049869.3	3.93235e-154	2.10502	0.265	0.068	9.49819e-150	T_cells	AL049869.3
CEACAM21	4.21575e-154	1.73023	0.297	0.083	1.01827e-149	T_cells	CEACAM21
TOB1	6.72838e-154	1.8231	0.329	0.104	1.62517e-149	T_cells	TOB1
MT-CO3	9.08913e-154	0.566208	0.999	0.871	2.19539e-149	T_cells	MT-CO3
BTN3A1	9.18239e-154	1.16665	0.508	0.213	2.21791e-149	T_cells	BTN3A1
CCNT1	1.30088e-153	1.27887	0.465	0.183	3.14216e-149	T_cells	CCNT1
STIM2	1.44957e-153	1.20129	0.515	0.222	3.50129e-149	T_cells	STIM2
SPTY2D1	1.58375e-153	1.38788	0.455	0.182	3.82539e-149	T_cells	SPTY2D1
MZT1	1.93255e-153	2.04162	0.256	0.064	4.66788e-149	T_cells	MZT1
PSMA3	3.19464e-153	1.36591	0.485	0.206	7.71633e-149	T_cells	PSMA3
WDR33	3.51113e-153	1.17438	0.547	0.246	8.48079e-149	T_cells	WDR33
SUPT3H	3.62147e-153	1.68449	0.308	0.09	8.74729e-149	T_cells	SUPT3H
MBIP	4.85226e-153	1.97502	0.248	0.06	1.17201e-148	T_cells	MBIP
MIR4435-2HG	6.86679e-153	1.35151	0.433	0.165	1.6586e-148	T_cells	MIR4435-2HG
ZNF107	7.37631e-153	1.57557	0.352	0.114	1.78167e-148	T_cells	ZNF107
FYN	8.28205e-153	0.817073	0.837	0.592	2.00045e-148	T_cells	FYN
BCLAF1	1.50593e-152	0.874894	0.839	0.615	3.63741e-148	T_cells	BCLAF1
ATP8B2	2.31108e-152	2.74769	0.148	0.02	5.58218e-148	T_cells	ATP8B2
KIF2A	2.47992e-152	0.614419	0.654	0.323	5.98999e-148	T_cells	KIF2A
FGL2	3.57981e-152	-3.19287	0.103	0.414	8.64668e-148	T_cells	FGL2
IFI30	3.66673e-152	-3.46728	0.206	0.506	8.85662e-148	T_cells	IFI30
LBR	3.79685e-152	1.26127	0.522	0.234	9.1709e-148	T_cells	LBR
RBM25	7.63797e-152	0.940709	0.798	0.569	1.84488e-147	T_cells	RBM25
RBL2	1.75374e-151	1.02472	0.663	0.367	4.23599e-147	T_cells	RBL2
THUMPD2	1.87217e-151	1.68416	0.363	0.125	4.52205e-147	T_cells	THUMPD2
RPS9	2.07838e-151	0.711151	0.962	0.795	5.02012e-147	T_cells	RPS9
TRAPPC13	2.27624e-151	1.68478	0.355	0.118	5.49804e-147	T_cells	TRAPPC13
CDC123	2.43291e-151	1.44793	0.399	0.144	5.87645e-147	T_cells	CDC123
ABCE1	2.64415e-151	1.7781	0.311	0.093	6.38668e-147	T_cells	ABCE1
NCL	3.58338e-151	0.92485	0.781	0.567	8.6553e-147	T_cells	NCL
TPP2	3.8492e-151	1.17131	0.534	0.238	9.29735e-147	T_cells	TPP2
SNRPN	5.70493e-151	1.34652	0.288	0.078	1.37797e-146	T_cells	SNRPN
LSM14A	8.68941e-151	0.941453	0.779	0.531	2.09884e-146	T_cells	LSM14A
C9orf16	9.74695e-151	0.842432	0.632	0.323	2.35428e-146	T_cells	C9orf16
FOXJ3	9.88587e-151	1.24254	0.534	0.241	2.38783e-146	T_cells	FOXJ3
GTF3A	1.03434e-150	1.2243	0.547	0.258	2.49834e-146	T_cells	GTF3A
SLC25A32	1.47011e-150	1.72182	0.327	0.103	3.55091e-146	T_cells	SLC25A32
SRPK1	1.9585e-150	1.49819	0.378	0.132	4.73055e-146	T_cells	SRPK1
TMEM181	3.13557e-150	1.26328	0.436	0.166	7.57366e-146	T_cells	TMEM181
RICTOR	3.44627e-150	1.04889	0.761	0.519	8.32413e-146	T_cells	RICTOR
SELENOW	5.06673e-150	1.20451	0.512	0.226	1.22382e-145	T_cells	SELENOW
LRPPRC	5.61753e-150	1.37563	0.438	0.172	1.35686e-145	T_cells	LRPPRC
S100A8	6.32127e-150	-3.72371	0.608	0.775	1.52684e-145	T_cells	S100A8
TPR	6.53436e-150	1.19213	0.649	0.39	1.57831e-145	T_cells	TPR
AC010894.3	7.34341e-150	1.22919	0.466	0.186	1.77373e-145	T_cells	AC010894.3
LPIN2	8.39609e-150	1.36014	0.451	0.183	2.02799e-145	T_cells	LPIN2
RPL8	9.93447e-150	0.78467	0.934	0.749	2.39957e-145	T_cells	RPL8
CCDC88C	1.58275e-149	0.91313	0.715	0.43	3.82297e-145	T_cells	CCDC88C
PDE7A	1.85802e-149	1.29215	0.475	0.198	4.48787e-145	T_cells	PDE7A
FAM160B1	2.03527e-149	1.6438	0.363	0.125	4.91598e-145	T_cells	FAM160B1
SNRPF	2.90614e-149	1.54214	0.403	0.152	7.01948e-145	T_cells	SNRPF
SNRPA1	3.19214e-149	1.36755	0.458	0.188	7.7103e-145	T_cells	SNRPA1
ATP11B	6.45205e-149	0.876539	0.818	0.579	1.55843e-144	T_cells	ATP11B
LINC00612	8.45819e-149	2.49551	0.161	0.025	2.04299e-144	T_cells	LINC00612
RACK1	9.3521e-149	0.831553	0.895	0.681	2.25891e-144	T_cells	RACK1
MED21	1.17353e-148	1.78598	0.317	0.098	2.83455e-144	T_cells	MED21
TRBC1	1.65971e-148	2.05883	0.374	0.138	4.00885e-144	T_cells	TRBC1
SP3	2.37833e-148	1.02757	0.758	0.528	5.74462e-144	T_cells	SP3
AMBRA1	3.17869e-148	1.30499	0.483	0.204	7.6778e-144	T_cells	AMBRA1
SELENOI	4.39147e-148	1.68752	0.319	0.099	1.06072e-143	T_cells	SELENOI
CNOT1	5.72991e-148	1.02475	0.594	0.286	1.384e-143	T_cells	CNOT1
RCL1	7.25148e-148	2.09448	0.226	0.051	1.75152e-143	T_cells	RCL1
TAF3	8.59896e-148	1.38697	0.426	0.165	2.07699e-143	T_cells	TAF3
ILF3	9.4702e-148	1.24867	0.522	0.236	2.28743e-143	T_cells	ILF3
IDH2	1.00972e-147	1.69923	0.35	0.119	2.43889e-143	T_cells	IDH2
APOBEC3H	1.12487e-147	2.82899	0.148	0.02	2.71702e-143	T_cells	APOBEC3H
TSPAN2	1.37472e-147	2.16416	0.202	0.041	3.32051e-143	T_cells	TSPAN2
FXR1	1.98733e-147	1.12468	0.626	0.339	4.80019e-143	T_cells	FXR1
AC016831.5	2.144e-147	2.86781	0.151	0.022	5.17862e-143	T_cells	AC016831.5
IST1	2.62e-147	1.16183	0.584	0.291	6.32835e-143	T_cells	IST1
GGA2	6.27438e-147	1.75287	0.362	0.128	1.51551e-142	T_cells	GGA2
METTL16	6.40858e-147	1.48653	0.386	0.139	1.54793e-142	T_cells	METTL16
ZNF335	6.6478e-147	1.38755	0.417	0.159	1.60571e-142	T_cells	ZNF335
SNRPD1	8.39085e-147	1.20733	0.464	0.19	2.02673e-142	T_cells	SNRPD1
TIMM23	8.49719e-147	1.59756	0.373	0.133	2.05241e-142	T_cells	TIMM23
NDC80	9.38457e-147	3.17921	0.128	0.014	2.26675e-142	T_cells	NDC80
LYAR	1.17475e-146	1.73268	0.345	0.117	2.8375e-142	T_cells	LYAR
SURF4	2.70037e-146	1.4027	0.422	0.163	6.52246e-142	T_cells	SURF4
REST	2.81543e-146	1.33275	0.436	0.173	6.8004e-142	T_cells	REST
EIF3H	3.52998e-146	0.89939	0.798	0.59	8.52631e-142	T_cells	EIF3H
LINC02536	4.23325e-146	5.96728	0.072	0.001	1.0225e-141	T_cells	LINC02536
JAK3	1.20054e-145	1.29026	0.413	0.155	2.89977e-141	T_cells	JAK3
HNRNPH3	1.40272e-145	1.19094	0.552	0.264	3.38813e-141	T_cells	HNRNPH3
CAPRIN1	1.43294e-145	1.04771	0.581	0.278	3.46113e-141	T_cells	CAPRIN1
CSNK1G3	1.49993e-145	1.28459	0.47	0.193	3.62293e-141	T_cells	CSNK1G3
ORMDL1	1.69581e-145	1.3058	0.489	0.216	4.09605e-141	T_cells	ORMDL1
SYT11	1.72774e-145	1.94835	0.263	0.07	4.17318e-141	T_cells	SYT11
FNBP4	2.66374e-145	1.0588	0.703	0.439	6.43399e-141	T_cells	FNBP4
KRT10	6.62992e-145	1.56484	0.369	0.132	1.60139e-140	T_cells	KRT10
CNN2	7.38349e-145	1.57691	0.399	0.153	1.78341e-140	T_cells	CNN2
ANP32E	8.09929e-145	1.57215	0.408	0.157	1.9563e-140	T_cells	ANP32E
KPNA2	9.72169e-145	2.20098	0.226	0.053	2.34818e-140	T_cells	KPNA2
ACTN4	1.13909e-144	1.14213	0.548	0.26	2.75135e-140	T_cells	ACTN4
AEBP2	1.28776e-144	1.09831	0.508	0.218	3.11046e-140	T_cells	AEBP2
LONP2	1.41488e-144	1.23352	0.511	0.23	3.4175e-140	T_cells	LONP2
OGT	2.0512e-144	0.956705	0.618	0.312	4.95446e-140	T_cells	OGT
DMXL2	2.35173e-144	-4.00187	0.055	0.347	5.68038e-140	T_cells	DMXL2
NOL7	2.87604e-144	1.59089	0.385	0.144	6.94679e-140	T_cells	NOL7
TTC19	2.98375e-144	1.28913	0.443	0.178	7.20696e-140	T_cells	TTC19
HSPA9	3.49121e-144	1.09491	0.65	0.371	8.43268e-140	T_cells	HSPA9
CORO7	7.93821e-144	1.36096	0.476	0.207	1.91739e-139	T_cells	CORO7
MED4	7.97973e-144	1.26925	0.469	0.196	1.92742e-139	T_cells	MED4
DNAJA1	1.15216e-143	0.895384	0.836	0.627	2.78293e-139	T_cells	DNAJA1
HSPH1	1.31691e-143	1.68824	0.307	0.094	3.18087e-139	T_cells	HSPH1
YWHAQ	1.35004e-143	1.19872	0.671	0.435	3.26089e-139	T_cells	YWHAQ
POLR2A	1.98005e-143	1.24217	0.641	0.374	4.78261e-139	T_cells	POLR2A
RPL23	3.11569e-143	0.791326	0.912	0.689	7.52563e-139	T_cells	RPL23
UHMK1	3.30872e-143	1.09433	0.615	0.33	7.99187e-139	T_cells	UHMK1
PPP1R12A	3.51797e-143	0.911836	0.822	0.61	8.4973e-139	T_cells	PPP1R12A
LST1	4.31589e-143	-2.95809	0.199	0.496	1.04246e-138	T_cells	LST1
KLHL28	4.41033e-143	1.49635	0.413	0.16	1.06527e-138	T_cells	KLHL28
DCP1A	6.05388e-143	1.21858	0.543	0.256	1.46225e-138	T_cells	DCP1A
CBLL1	6.95252e-143	1.47847	0.356	0.122	1.67931e-138	T_cells	CBLL1
PERP	8.22098e-143	4.70643	0.081	0.003	1.9857e-138	T_cells	PERP
CBX4	1.11204e-142	1.59422	0.351	0.121	2.68602e-138	T_cells	CBX4
MVB12B	1.95577e-142	2.3955	0.182	0.034	4.72397e-138	T_cells	MVB12B
ABHD17A	2.1965e-142	0.902166	0.698	0.422	5.30542e-138	T_cells	ABHD17A
SNHG14	2.30914e-142	1.34482	0.387	0.14	5.57751e-138	T_cells	SNHG14
MGAT4A	2.4439e-142	1.18919	0.385	0.135	5.903e-138	T_cells	MGAT4A
CNOT8	2.59206e-142	1.34831	0.445	0.182	6.26086e-138	T_cells	CNOT8
TBC1D15	2.77346e-142	1.21284	0.522	0.24	6.699e-138	T_cells	TBC1D15
TRIM26	3.96319e-142	1.5517	0.413	0.162	9.57269e-138	T_cells	TRIM26
VCAN	5.38077e-142	-4.18845	0.158	0.456	1.29967e-137	T_cells	VCAN
KLHL20	9.56066e-142	1.35615	0.402	0.15	2.30928e-137	T_cells	KLHL20
G2E3	1.16062e-141	1.41346	0.398	0.15	2.80336e-137	T_cells	G2E3
HLA-DPB1	2.28057e-141	0.681127	0.797	0.579	5.50849e-137	T_cells	HLA-DPB1
NAE1	3.32294e-141	1.71608	0.276	0.078	8.02623e-137	T_cells	NAE1
NOL10	3.42781e-141	1.51961	0.383	0.143	8.27953e-137	T_cells	NOL10
RNF130	5.04196e-141	-3.40123	0.064	0.352	1.21783e-136	T_cells	RNF130
45721	5.05567e-141	1.52731	0.393	0.15	1.22115e-136	T_cells	45721
PNO1	5.30048e-141	1.72616	0.308	0.097	1.28028e-136	T_cells	PNO1
MINDY3	9.10119e-141	1.4494	0.395	0.149	2.1983e-136	T_cells	MINDY3
RPS13	1.23471e-140	0.751499	0.926	0.75	2.98233e-136	T_cells	RPS13
SIK3	1.2465e-140	0.901951	0.881	0.665	3.01079e-136	T_cells	SIK3
NUP88	1.25392e-140	1.57546	0.342	0.116	3.02872e-136	T_cells	NUP88
PMAIP1	1.89925e-140	2.02329	0.403	0.159	4.58746e-136	T_cells	PMAIP1
ARHGAP10	2.00271e-140	1.57701	0.329	0.108	4.83735e-136	T_cells	ARHGAP10
PPP4R3B	3.11614e-140	1.01535	0.703	0.454	7.52672e-136	T_cells	PPP4R3B
XPO4	3.15631e-140	1.60237	0.373	0.138	7.62374e-136	T_cells	XPO4
RFWD3	8.10125e-140	2.13351	0.262	0.072	1.95678e-135	T_cells	RFWD3
USP36	9.91735e-140	1.6428	0.374	0.139	2.39544e-135	T_cells	USP36
GFPT1	1.08092e-139	1.62701	0.329	0.109	2.61087e-135	T_cells	GFPT1
TRAPPC2	1.16308e-139	1.54108	0.3	0.091	2.8093e-135	T_cells	TRAPPC2
SBDS	1.22091e-139	1.49277	0.399	0.154	2.94898e-135	T_cells	SBDS
HNRNPM	1.22337e-139	0.971705	0.744	0.524	2.95494e-135	T_cells	HNRNPM
TOMM5	1.59937e-139	1.50447	0.356	0.126	3.86311e-135	T_cells	TOMM5
PARP15	1.66068e-139	0.974396	0.458	0.178	4.0112e-135	T_cells	PARP15
AC079793.1	2.04572e-139	1.65515	0.407	0.164	4.94123e-135	T_cells	AC079793.1
HLA-B	2.23217e-139	0.619887	0.995	0.834	5.39158e-135	T_cells	HLA-B
REV3L	2.6119e-139	1.25077	0.512	0.234	6.30879e-135	T_cells	REV3L
DPP8	3.64068e-139	1.33104	0.45	0.189	8.79369e-135	T_cells	DPP8
BRAP	3.89397e-139	1.43361	0.398	0.152	9.4055e-135	T_cells	BRAP
CDC27	5.32822e-139	1.25649	0.522	0.244	1.28698e-134	T_cells	CDC27
TMEM161B	6.61004e-139	1.65855	0.308	0.096	1.59659e-134	T_cells	TMEM161B
SNHG6	7.60855e-139	1.10338	0.662	0.416	1.83777e-134	T_cells	SNHG6
UBASH3A	8.21642e-139	3.94943	0.09	0.005	1.98459e-134	T_cells	UBASH3A
ATP6V0C	1.52009e-138	-1.21335	0.465	0.736	3.67164e-134	T_cells	ATP6V0C
PTMA	1.77163e-138	0.6766	0.973	0.757	4.27919e-134	T_cells	PTMA
CMPK1	1.93887e-138	1.09426	0.454	0.19	4.68314e-134	T_cells	CMPK1
BNIP3L	1.95443e-138	-1.35749	0.382	0.685	4.72074e-134	T_cells	BNIP3L
ZNF766	2.98958e-138	1.61309	0.335	0.113	7.22102e-134	T_cells	ZNF766
NCALD	3.21524e-138	0.846557	0.442	0.17	7.76608e-134	T_cells	NCALD
KPNA6	3.8235e-138	1.20343	0.484	0.211	9.23529e-134	T_cells	KPNA6
TALDO1	4.76153e-138	-1.89965	0.243	0.541	1.1501e-133	T_cells	TALDO1
BAZ1B	5.93263e-138	1.35889	0.444	0.185	1.43297e-133	T_cells	BAZ1B
DDX1	6.61641e-138	1.54345	0.331	0.11	1.59813e-133	T_cells	DDX1
GNB5	7.26393e-138	2.18892	0.175	0.032	1.75453e-133	T_cells	GNB5
HNRNPR	8.73095e-138	1.08665	0.664	0.411	2.10887e-133	T_cells	HNRNPR
FAM162A	9.31622e-138	2.09465	0.245	0.065	2.25024e-133	T_cells	FAM162A
FTL	1.0491e-137	-1.71561	0.976	0.987	2.53399e-133	T_cells	FTL
DANCR	1.11365e-137	2.55638	0.153	0.024	2.6899e-133	T_cells	DANCR
BIN1	1.45982e-137	1.71534	0.263	0.072	3.52605e-133	T_cells	BIN1
RNASEH1	1.58164e-137	1.48729	0.352	0.122	3.82029e-133	T_cells	RNASEH1
RNF38	1.61383e-137	1.17422	0.601	0.326	3.89804e-133	T_cells	RNF38
ZNHIT6	1.93544e-137	1.71018	0.3	0.093	4.67486e-133	T_cells	ZNHIT6
RINT1	2.07342e-137	1.86963	0.263	0.074	5.00814e-133	T_cells	RINT1
DDX39A	4.07995e-137	1.35901	0.416	0.165	9.8547e-133	T_cells	DDX39A
TNRC6B	5.02205e-137	0.79398	0.801	0.577	1.21303e-132	T_cells	TNRC6B
STAT5B	5.51587e-137	1.45378	0.383	0.145	1.3323e-132	T_cells	STAT5B
GRN	8.59877e-137	-2.98497	0.117	0.404	2.07695e-132	T_cells	GRN
RBBP5	9.61573e-137	1.69858	0.298	0.093	2.32258e-132	T_cells	RBBP5
WDR48	1.08999e-136	1.52894	0.401	0.16	2.63277e-132	T_cells	WDR48
ATG12	1.31523e-136	1.27755	0.461	0.198	3.17681e-132	T_cells	ATG12
TERF1	2.16031e-136	1.41162	0.368	0.133	5.21801e-132	T_cells	TERF1
PSMD12	2.48147e-136	1.17597	0.498	0.225	5.99375e-132	T_cells	PSMD12
PYROXD1	2.54826e-136	1.46815	0.386	0.146	6.15507e-132	T_cells	PYROXD1
HSPE1	2.6052e-136	1.4677	0.37	0.137	6.29259e-132	T_cells	HSPE1
NSMCE3	2.63605e-136	1.78311	0.244	0.063	6.36711e-132	T_cells	NSMCE3
ACIN1	2.79015e-136	1.14888	0.526	0.248	6.73933e-132	T_cells	ACIN1
SP100	5.41551e-136	0.748326	0.838	0.637	1.30806e-131	T_cells	SP100
MPHOSPH9	7.76305e-136	1.43747	0.34	0.116	1.87509e-131	T_cells	MPHOSPH9
POLR1C	1.26551e-135	1.79027	0.264	0.074	3.05671e-131	T_cells	POLR1C
MAF	2.22219e-135	2.22223	0.232	0.059	5.36748e-131	T_cells	MAF
PCM1	2.64238e-135	1.02286	0.707	0.472	6.3824e-131	T_cells	PCM1
AKAP13	3.8591e-135	0.739609	0.907	0.691	9.32127e-131	T_cells	AKAP13
EXOSC9	6.44432e-135	1.91944	0.246	0.066	1.55656e-130	T_cells	EXOSC9
RASSF1	7.14568e-135	1.22787	0.405	0.155	1.72597e-130	T_cells	RASSF1
SSBP1	8.59874e-135	1.28209	0.466	0.205	2.07694e-130	T_cells	SSBP1
CEP120	1.02032e-134	1.96071	0.248	0.067	2.46448e-130	T_cells	CEP120
ATP2A3	1.21699e-134	1.39694	0.322	0.105	2.93951e-130	T_cells	ATP2A3
YARS	2.40339e-134	1.33553	0.43	0.176	5.80515e-130	T_cells	YARS
RARS2	2.86933e-134	1.39804	0.395	0.153	6.93058e-130	T_cells	RARS2
AC009313.1	2.89223e-134	1.52631	0.401	0.162	6.9859e-130	T_cells	AC009313.1
SMPD4	3.09789e-134	1.51714	0.32	0.105	7.48265e-130	T_cells	SMPD4
EIF3F	4.3497e-134	0.987985	0.7	0.459	1.05063e-129	T_cells	EIF3F
ATRX	4.35908e-134	0.786637	0.794	0.566	1.05289e-129	T_cells	ATRX
KIF5B	5.0787e-134	1.0278	0.686	0.442	1.22671e-129	T_cells	KIF5B
RFX7	5.36724e-134	1.27517	0.449	0.189	1.2964e-129	T_cells	RFX7
LRRC40	7.41036e-134	1.62172	0.329	0.112	1.7899e-129	T_cells	LRRC40
UBA6	7.51226e-134	1.25968	0.477	0.213	1.81451e-129	T_cells	UBA6
SUPT16H	7.90315e-134	1.34146	0.423	0.173	1.90893e-129	T_cells	SUPT16H
NKTR	8.52993e-134	0.990861	0.711	0.463	2.06032e-129	T_cells	NKTR
MALT1	1.01747e-133	1.35684	0.432	0.18	2.45761e-129	T_cells	MALT1
HCST	1.11567e-133	1.10248	0.74	0.568	2.69479e-129	T_cells	HCST
GIMAP7	1.14156e-133	0.875477	0.683	0.404	2.75732e-129	T_cells	GIMAP7
UBE2N	1.33759e-133	1.17645	0.524	0.249	3.23083e-129	T_cells	UBE2N
ZMYM5	1.67632e-133	1.36019	0.379	0.141	4.04898e-129	T_cells	ZMYM5
NUP153	1.82982e-133	1.23038	0.516	0.243	4.41974e-129	T_cells	NUP153
GARS	2.16249e-133	1.42476	0.386	0.147	5.22329e-129	T_cells	GARS
ZNF410	2.24506e-133	1.26542	0.447	0.188	5.42271e-129	T_cells	ZNF410
NEK10	2.68306e-133	2.86319	0.148	0.023	6.48067e-129	T_cells	NEK10
SKA2	3.06812e-133	2.04371	0.22	0.054	7.41073e-129	T_cells	SKA2
PPIA	3.09915e-133	0.811887	0.833	0.64	7.48569e-129	T_cells	PPIA
WBP11	3.90979e-133	1.15064	0.496	0.223	9.4437e-129	T_cells	WBP11
CEP95	3.99689e-133	1.38697	0.409	0.165	9.65409e-129	T_cells	CEP95
RNASEH2B	4.93565e-133	1.33777	0.399	0.156	1.19216e-128	T_cells	RNASEH2B
KDM2A	7.38156e-133	0.810379	0.814	0.6	1.78294e-128	T_cells	KDM2A
GTF2B	8.35229e-133	1.07799	0.642	0.376	2.01741e-128	T_cells	GTF2B
SF1	8.61357e-133	1.12107	0.635	0.391	2.08052e-128	T_cells	SF1
CCDC66	8.62694e-133	1.54597	0.317	0.104	2.08375e-128	T_cells	CCDC66
DENND4A	9.43471e-133	1.07904	0.765	0.56	2.27886e-128	T_cells	DENND4A
DHX15	1.04894e-132	1.30313	0.472	0.212	2.53362e-128	T_cells	DHX15
GPR171	1.14737e-132	2.69421	0.137	0.02	2.77137e-128	T_cells	GPR171
EIF3A	1.15262e-132	0.915746	0.769	0.566	2.78405e-128	T_cells	EIF3A
DDHD1	1.18786e-132	1.12961	0.512	0.237	2.86916e-128	T_cells	DDHD1
AC007216.4	2.33921e-132	1.83183	0.244	0.065	5.65014e-128	T_cells	AC007216.4
RTTN	4.09128e-132	1.91743	0.257	0.072	9.88208e-128	T_cells	RTTN
ATG16L1	4.35639e-132	1.25172	0.399	0.155	1.05224e-127	T_cells	ATG16L1
SERINC1	6.74785e-132	1.11035	0.714	0.501	1.62988e-127	T_cells	SERINC1
CRCP	1.1597e-131	1.40426	0.402	0.161	2.80114e-127	T_cells	CRCP
IDS	1.28664e-131	1.12043	0.64	0.399	3.10776e-127	T_cells	IDS
GNA13	1.63311e-131	1.32762	0.535	0.264	3.9446e-127	T_cells	GNA13
C1orf21	1.6422e-131	1.06899	0.394	0.146	3.96657e-127	T_cells	C1orf21
AAK1	2.75468e-131	0.919654	0.698	0.449	6.65366e-127	T_cells	AAK1
ATG14	3.84709e-131	1.38315	0.388	0.15	9.29226e-127	T_cells	ATG14
TMEM156	4.83196e-131	1.6951	0.253	0.069	1.16711e-126	T_cells	TMEM156
SSB	5.24477e-131	1.21551	0.462	0.204	1.26682e-126	T_cells	SSB
ASAH1	5.76964e-131	-2.30433	0.174	0.459	1.3936e-126	T_cells	ASAH1
PSMA1	1.12212e-130	1.09133	0.553	0.277	2.71037e-126	T_cells	PSMA1
TWISTNB	1.15788e-130	1.57323	0.309	0.102	2.79674e-126	T_cells	TWISTNB
GTPBP1	1.16058e-130	1.56156	0.354	0.13	2.80326e-126	T_cells	GTPBP1
ARMH4	1.47259e-130	1.20529	0.374	0.138	3.55689e-126	T_cells	ARMH4
DDB1	1.47581e-130	1.45583	0.371	0.14	3.56467e-126	T_cells	DDB1
SUMO1	1.48155e-130	1.14186	0.515	0.247	3.57854e-126	T_cells	SUMO1
SEPTIN9	2.08153e-130	1.11285	0.504	0.236	5.02772e-126	T_cells	SEPTIN9
DEF6	3.21395e-130	1.25142	0.39	0.149	7.76297e-126	T_cells	DEF6
AIMP1	4.61067e-130	1.19837	0.502	0.234	1.11366e-125	T_cells	AIMP1
RNPC3	9.32865e-130	1.31551	0.434	0.184	2.25324e-125	T_cells	RNPC3
CERKL	1.03807e-129	2.34408	0.216	0.054	2.50735e-125	T_cells	CERKL
CNOT9	1.18252e-129	1.61507	0.313	0.105	2.85626e-125	T_cells	CNOT9
YWHAZ	1.48931e-129	0.574096	0.936	0.709	3.59727e-125	T_cells	YWHAZ
PWP1	1.57553e-129	1.53787	0.31	0.103	3.80552e-125	T_cells	PWP1
RNF4	1.72264e-129	1.11608	0.466	0.201	4.16086e-125	T_cells	RNF4
AC020659.1	1.82405e-129	3.5845	0.093	0.007	4.40581e-125	T_cells	AC020659.1
TM9SF3	1.96704e-129	1.00685	0.722	0.505	4.75118e-125	T_cells	TM9SF3
SLC10A1	2.08303e-129	1.81604	0.285	0.09	5.03136e-125	T_cells	SLC10A1
AL355916.1	2.35825e-129	1.60101	0.32	0.108	5.69611e-125	T_cells	AL355916.1
RAE1	2.5525e-129	1.61776	0.314	0.106	6.16531e-125	T_cells	RAE1
RPRD1B	2.64298e-129	1.44758	0.4	0.162	6.38385e-125	T_cells	RPRD1B
ARID4A	2.89801e-129	1.12862	0.555	0.278	6.99985e-125	T_cells	ARID4A
C1orf131	3.51277e-129	1.80811	0.264	0.078	8.48474e-125	T_cells	C1orf131
GTDC1	3.9496e-129	1.42725	0.373	0.143	9.53987e-125	T_cells	GTDC1
SDHB	4.04376e-129	1.34252	0.479	0.223	9.7673e-125	T_cells	SDHB
CFAP97	4.2669e-129	1.72812	0.264	0.077	1.03063e-124	T_cells	CFAP97
ZRANB2	4.53589e-129	0.920327	0.679	0.411	1.0956e-124	T_cells	ZRANB2
LSM 8.00	6.637e-129	1.18304	0.464	0.205	1.6031e-124	T_cells	LSM 8.00
HIPK2	6.78455e-129	-1.93664	0.164	0.464	1.63874e-124	T_cells	HIPK2
HNRNPA3	7.89002e-129	0.773376	0.827	0.63	1.90576e-124	T_cells	HNRNPA3
BACH2	8.06932e-129	2.36987	0.174	0.035	1.94906e-124	T_cells	BACH2
PPM1K	8.91741e-129	1.66654	0.279	0.085	2.15391e-124	T_cells	PPM1K
SUPV3L1	8.92893e-129	1.49699	0.314	0.104	2.15669e-124	T_cells	SUPV3L1
AL356234.2	1.00464e-128	3.04358	0.126	0.017	2.4266e-124	T_cells	AL356234.2
SIRPG	1.25263e-128	4.5663	0.072	0.003	3.0256e-124	T_cells	SIRPG
AL157938.2	1.2745e-128	1.59729	0.323	0.112	3.07843e-124	T_cells	AL157938.2
UBR4	1.62731e-128	1.1903	0.508	0.24	3.93061e-124	T_cells	UBR4
WTAP	2.11076e-128	0.926917	0.746	0.53	5.09833e-124	T_cells	WTAP
FLNA	2.16745e-128	0.772275	0.795	0.602	5.23526e-124	T_cells	FLNA
SPCS2	3.81951e-128	1.05828	0.521	0.248	9.22565e-124	T_cells	SPCS2
CHD2	3.98807e-128	0.811167	0.818	0.617	9.63279e-124	T_cells	CHD2
ARAP2	4.11297e-128	0.868626	0.717	0.473	9.93446e-124	T_cells	ARAP2
HIST1H1E	4.47883e-128	1.28326	0.385	0.148	1.08182e-123	T_cells	HIST1H1E
APBB1IP	5.28975e-128	0.911472	0.782	0.584	1.27769e-123	T_cells	APBB1IP
BHLHE40	7.50741e-128	1.44168	0.388	0.154	1.81334e-123	T_cells	BHLHE40
HEATR1	1.12572e-127	1.83744	0.258	0.075	2.71906e-123	T_cells	HEATR1
ABCF1	1.22476e-127	1.24092	0.497	0.236	2.95828e-123	T_cells	ABCF1
FKBP8	1.35629e-127	-1.5695	0.358	0.627	3.27598e-123	T_cells	FKBP8
ANAPC1	1.66924e-127	1.6963	0.26	0.075	4.03187e-123	T_cells	ANAPC1
FAM102A	1.9407e-127	3.48885	0.095	0.008	4.68756e-123	T_cells	FAM102A
ARHGAP25	2.16909e-127	1.09006	0.526	0.254	5.23923e-123	T_cells	ARHGAP25
CEP57	2.31038e-127	1.43031	0.372	0.144	5.5805e-123	T_cells	CEP57
FUT8	2.86498e-127	1.57747	0.294	0.094	6.92008e-123	T_cells	FUT8
YTHDC1	4.13843e-127	0.998379	0.73	0.514	9.99596e-123	T_cells	YTHDC1
SPI1	6.44576e-127	-3.62128	0.059	0.325	1.55691e-122	T_cells	SPI1
SSBP4	9.01817e-127	1.34125	0.396	0.161	2.17825e-122	T_cells	SSBP4
RFX3-AS1	9.56893e-127	1.05064	0.441	0.181	2.31128e-122	T_cells	RFX3-AS1
AL133480.1	1.27511e-126	1.87594	0.218	0.055	3.0799e-122	T_cells	AL133480.1
MED15	1.35262e-126	1.14639	0.505	0.239	3.26711e-122	T_cells	MED15
JAK1	1.46511e-126	0.590179	0.852	0.643	3.53882e-122	T_cells	JAK1
SENP5	1.66727e-126	1.16719	0.526	0.257	4.02712e-122	T_cells	SENP5
ADAR	1.76656e-126	1.03851	0.677	0.452	4.26694e-122	T_cells	ADAR
TAF5L	1.84725e-126	1.89113	0.242	0.067	4.46184e-122	T_cells	TAF5L
LRRC8C	1.85854e-126	1.53226	0.416	0.18	4.48911e-122	T_cells	LRRC8C
TRIM69	1.99044e-126	1.64776	0.442	0.202	4.8077e-122	T_cells	TRIM69
SPRTN	2.15714e-126	1.74624	0.278	0.087	5.21035e-122	T_cells	SPRTN
KLF4	2.25045e-126	-2.96618	0.113	0.389	5.43573e-122	T_cells	KLF4
KIF3A	4.94363e-126	2.49594	0.151	0.026	1.19409e-121	T_cells	KIF3A
DDX46	5.44842e-126	1.18048	0.502	0.241	1.31601e-121	T_cells	DDX46
RNPS1	5.7631e-126	1.21067	0.462	0.208	1.39202e-121	T_cells	RNPS1
PUM2	6.9688e-126	0.896942	0.767	0.549	1.68324e-121	T_cells	PUM2
FLT3LG	7.17582e-126	2.27431	0.171	0.034	1.73325e-121	T_cells	FLT3LG
ZCCHC8	1.21274e-125	1.36843	0.37	0.142	2.92925e-121	T_cells	ZCCHC8
RBL1	1.27446e-125	1.89858	0.259	0.077	3.07834e-121	T_cells	RBL1
MYO6	1.39894e-125	3.08002	0.11	0.012	3.37901e-121	T_cells	MYO6
SNHG8	1.85639e-125	1.4345	0.363	0.139	4.48393e-121	T_cells	SNHG8
SCAF8	1.91975e-125	1.17861	0.513	0.248	4.63697e-121	T_cells	SCAF8
SARNP	2.28309e-125	1.18064	0.49	0.231	5.51456e-121	T_cells	SARNP
AC104316.1	2.54221e-125	1.38108	0.335	0.119	6.14046e-121	T_cells	AC104316.1
MON2	2.69978e-125	1.02325	0.701	0.468	6.52105e-121	T_cells	MON2
KAT6A	3.20699e-125	1.12115	0.676	0.457	7.74617e-121	T_cells	KAT6A
CEBPZ	4.7963e-125	1.28843	0.385	0.15	1.1585e-120	T_cells	CEBPZ
LRIG1	5.06035e-125	2.72963	0.124	0.017	1.22228e-120	T_cells	LRIG1
B3GAT1	5.6249e-125	2.26257	0.158	0.029	1.35864e-120	T_cells	B3GAT1
CNST	5.87876e-125	1.17117	0.389	0.153	1.41996e-120	T_cells	CNST
CCDC7	6.87028e-125	1.82221	0.23	0.061	1.65945e-120	T_cells	CCDC7
RAD18	6.94832e-125	2.08942	0.197	0.046	1.6783e-120	T_cells	RAD18
LTB	7.84291e-125	4.2241	0.211	0.055	1.89438e-120	T_cells	LTB
SNHG16	8.67222e-125	1.84855	0.255	0.075	2.09469e-120	T_cells	SNHG16
CCDC47	9.84872e-125	1.24108	0.418	0.175	2.37886e-120	T_cells	CCDC47
YTHDF2	1.02153e-124	1.17269	0.454	0.199	2.46741e-120	T_cells	YTHDF2
WAKMAR2	1.09182e-124	1.97586	0.23	0.062	2.63718e-120	T_cells	WAKMAR2
CEMIP2	1.80147e-124	1.08226	0.621	0.379	4.35128e-120	T_cells	CEMIP2
MBNL1	3.07861e-124	0.641354	0.983	0.753	7.43608e-120	T_cells	MBNL1
OFD1	3.39886e-124	1.25999	0.384	0.15	8.2096e-120	T_cells	OFD1
G3BP1	3.62391e-124	1.31873	0.385	0.153	8.7532e-120	T_cells	G3BP1
RPP30	4.78672e-124	1.82902	0.249	0.072	1.15618e-119	T_cells	RPP30
TNFRSF25	7.20497e-124	2.87647	0.114	0.014	1.74029e-119	T_cells	TNFRSF25
DHX29	7.78071e-124	1.25333	0.447	0.198	1.87935e-119	T_cells	DHX29
SMARCD1	9.9611e-124	1.83297	0.231	0.063	2.406e-119	T_cells	SMARCD1
USPL1	1.01211e-123	1.22721	0.397	0.159	2.44466e-119	T_cells	USPL1
MECP2	1.26025e-123	1.14342	0.502	0.239	3.04402e-119	T_cells	MECP2
ADAM19	1.52921e-123	2.35995	0.176	0.037	3.69365e-119	T_cells	ADAM19
PCSK7	1.85836e-123	1.10412	0.435	0.183	4.48867e-119	T_cells	PCSK7
LSG1	1.87318e-123	1.56401	0.319	0.112	4.52448e-119	T_cells	LSG1
FAM172A	2.10059e-123	0.896795	0.755	0.549	5.07376e-119	T_cells	FAM172A
HIST1H1D	2.11211e-123	1.62871	0.324	0.115	5.10159e-119	T_cells	HIST1H1D
RNF213	2.16333e-123	0.587012	0.914	0.698	5.2253e-119	T_cells	RNF213
MSL2	2.18415e-123	1.18152	0.456	0.202	5.27559e-119	T_cells	MSL2
EBP	2.41303e-123	1.78338	0.237	0.065	5.82844e-119	T_cells	EBP
SRRT	2.62348e-123	1.5661	0.294	0.096	6.33676e-119	T_cells	SRRT
MCPH1	2.74898e-123	1.32634	0.374	0.144	6.63989e-119	T_cells	MCPH1
YAF2	3.38215e-123	1.18106	0.47	0.214	8.16925e-119	T_cells	YAF2
PPP2R2D	4.50539e-123	1.29344	0.405	0.166	1.08823e-118	T_cells	PPP2R2D
SUPT5H	5.54427e-123	1.15768	0.472	0.218	1.33916e-118	T_cells	SUPT5H
VCP	7.41197e-123	0.954821	0.567	0.286	1.79029e-118	T_cells	VCP
SNRNP70	8.6985e-123	1.06237	0.484	0.223	2.10104e-118	T_cells	SNRNP70
HNRNPUL1	9.40888e-123	1.12292	0.483	0.225	2.27262e-118	T_cells	HNRNPUL1
SNRNP40	1.01826e-122	1.60083	0.272	0.084	2.4595e-118	T_cells	SNRNP40
ARNTL	1.73745e-122	1.36956	0.388	0.155	4.19663e-118	T_cells	ARNTL
DMTF1	2.3266e-122	1.11711	0.452	0.197	5.61968e-118	T_cells	DMTF1
CENPM	2.32932e-122	3.57055	0.086	0.006	5.62623e-118	T_cells	CENPM
CELF2	3.56024e-122	0.564113	0.947	0.721	8.5994e-118	T_cells	CELF2
NDFIP1	4.39967e-122	1.16512	0.558	0.306	1.0627e-117	T_cells	NDFIP1
SLBP	4.4172e-122	1.68075	0.293	0.098	1.06693e-117	T_cells	SLBP
MPP1	5.34265e-122	-4.045	0.032	0.285	1.29046e-117	T_cells	MPP1
NOCT	6.39226e-122	1.41076	0.367	0.143	1.54399e-117	T_cells	NOCT
TTF1	7.45973e-122	1.6493	0.292	0.097	1.80182e-117	T_cells	TTF1
TNIP3	8.52134e-122	2.86558	0.127	0.018	2.05824e-117	T_cells	TNIP3
MTDH	8.93558e-122	0.821747	0.79	0.583	2.1583e-117	T_cells	MTDH
XRN1	1.15813e-121	0.866294	0.78	0.583	2.79736e-117	T_cells	XRN1
TAF1D	1.49539e-121	1.09878	0.483	0.222	3.61196e-117	T_cells	TAF1D
AL354733.3	1.79545e-121	1.56344	0.313	0.109	4.33673e-117	T_cells	AL354733.3
BRWD1	1.79765e-121	1.1281	0.49	0.23	4.34203e-117	T_cells	BRWD1
SSR2	2.55079e-121	1.06221	0.616	0.372	6.16119e-117	T_cells	SSR2
ZBTB11	2.78743e-121	1.12271	0.484	0.224	6.73276e-117	T_cells	ZBTB11
AGPAT4	3.07326e-121	1.28049	0.428	0.188	7.42315e-117	T_cells	AGPAT4
LIMA1	3.391e-121	2.20653	0.155	0.029	8.19063e-117	T_cells	LIMA1
ASCC3	4.59096e-121	0.998494	0.519	0.253	1.1089e-116	T_cells	ASCC3
RSL1D1	6.84959e-121	1.15655	0.467	0.216	1.65445e-116	T_cells	RSL1D1
RBM26	8.93289e-121	1.06056	0.52	0.252	2.15765e-116	T_cells	RBM26
CBX5	1.02345e-120	1.60913	0.276	0.088	2.47204e-116	T_cells	CBX5
ERAP2	1.04342e-120	1.56745	0.308	0.107	2.52027e-116	T_cells	ERAP2
PARP8	1.0838e-120	0.8625	0.728	0.514	2.61781e-116	T_cells	PARP8
TOPORS	1.09928e-120	1.65446	0.267	0.083	2.6552e-116	T_cells	TOPORS
BRIP1	1.71606e-120	2.9384	0.134	0.021	4.14496e-116	T_cells	BRIP1
SMU1	2.21568e-120	1.2577	0.421	0.181	5.35176e-116	T_cells	SMU1
PLCG1	2.42883e-120	2.49351	0.129	0.019	5.8666e-116	T_cells	PLCG1
UQCRFS1	2.68093e-120	1.07255	0.514	0.252	6.47551e-116	T_cells	UQCRFS1
SF3B6	2.93458e-120	1.23898	0.444	0.201	7.08819e-116	T_cells	SF3B6
COPS4	3.43725e-120	1.42323	0.333	0.122	8.30233e-116	T_cells	COPS4
PRKRIP1	4.53905e-120	1.21161	0.419	0.177	1.09636e-115	T_cells	PRKRIP1
ATAD1	4.97784e-120	1.47111	0.323	0.115	1.20235e-115	T_cells	ATAD1
BMS1	5.69937e-120	1.74315	0.264	0.082	1.37663e-115	T_cells	BMS1
PITPNB	6.75687e-120	1.33456	0.401	0.169	1.63206e-115	T_cells	PITPNB
NSD2	7.02215e-120	2.29215	0.237	0.068	1.69613e-115	T_cells	NSD2
PTAR1	8.30232e-120	1.39822	0.392	0.163	2.00534e-115	T_cells	PTAR1
S1PR1	8.42519e-120	3.15067	0.102	0.011	2.03502e-115	T_cells	S1PR1
TRIM33	8.94092e-120	1.04076	0.508	0.241	2.15959e-115	T_cells	TRIM33
SAR1A	1.32114e-119	1.40474	0.452	0.206	3.19107e-115	T_cells	SAR1A
C6orf89	1.37189e-119	1.59176	0.322	0.117	3.31366e-115	T_cells	C6orf89
TMX3	1.51719e-119	1.30093	0.379	0.153	3.66463e-115	T_cells	TMX3
CLEC2B	1.77058e-119	1.00422	0.698	0.484	4.27666e-115	T_cells	CLEC2B
HIST1H1C	1.99342e-119	1.04863	0.445	0.193	4.81492e-115	T_cells	HIST1H1C
EPB41L4A	2.1497e-119	1.90976	0.189	0.043	5.19239e-115	T_cells	EPB41L4A
SKI	2.31145e-119	1.90008	0.229	0.064	5.58308e-115	T_cells	SKI
RHOF	3.19025e-119	1.5912	0.26	0.079	7.70572e-115	T_cells	RHOF
LDHA	3.27864e-119	1.1925	0.489	0.238	7.91922e-115	T_cells	LDHA
ACBD3	3.83217e-119	1.3412	0.405	0.173	9.25623e-115	T_cells	ACBD3
TMEM263	4.62932e-119	1.93427	0.212	0.055	1.11817e-114	T_cells	TMEM263
ANAPC10	5.88061e-119	1.33142	0.358	0.137	1.4204e-114	T_cells	ANAPC10
TBRG1	7.15162e-119	1.16455	0.453	0.206	1.7274e-114	T_cells	TBRG1
MAPKAPK5-AS1	8.13877e-119	1.55184	0.274	0.087	1.96584e-114	T_cells	MAPKAPK5-AS1
ABCC1	8.91456e-119	1.48477	0.369	0.149	2.15322e-114	T_cells	ABCC1
IQCG	1.25243e-118	1.48127	0.312	0.11	3.02513e-114	T_cells	IQCG
VPS36	1.4011e-118	1.25547	0.407	0.172	3.38423e-114	T_cells	VPS36
CDK6	1.53597e-118	1.24771	0.387	0.157	3.70997e-114	T_cells	CDK6
USF3	1.5496e-118	1.41214	0.394	0.166	3.74291e-114	T_cells	USF3
KLHL24	1.86444e-118	1.29873	0.445	0.204	4.50337e-114	T_cells	KLHL24
RNF216	2.53561e-118	1.20096	0.473	0.222	6.1245e-114	T_cells	RNF216
CUL5	2.63262e-118	1.08888	0.587	0.332	6.35883e-114	T_cells	CUL5
SYTL3	2.68569e-118	0.875246	0.588	0.312	6.48701e-114	T_cells	SYTL3
NSA2	3.08311e-118	1.0725	0.647	0.429	7.44695e-114	T_cells	NSA2
GIMAP5	3.74856e-118	1.24331	0.396	0.161	9.05427e-114	T_cells	GIMAP5
WARS2	4.37655e-118	1.71153	0.29	0.099	1.05711e-113	T_cells	WARS2
ADNP	4.74942e-118	1.09513	0.491	0.233	1.14718e-113	T_cells	ADNP
UBB	4.8856e-118	-1.98912	0.645	0.845	1.18007e-113	T_cells	UBB
RBM4	5.38175e-118	0.936628	0.551	0.275	1.29991e-113	T_cells	RBM4
CDC5L	6.83178e-118	1.34134	0.396	0.166	1.65015e-113	T_cells	CDC5L
S100A12	7.09876e-118	-4.28906	0.082	0.342	1.71464e-113	T_cells	S100A12
BRD7	8.07421e-118	1.03333	0.507	0.244	1.95025e-113	T_cells	BRD7
ISY1	1.12982e-117	1.25281	0.42	0.183	2.72896e-113	T_cells	ISY1
STK38	1.17496e-117	1.0204	0.677	0.444	2.838e-113	T_cells	STK38
TBC1D2B	1.26933e-117	1.69792	0.296	0.102	3.06594e-113	T_cells	TBC1D2B
ZKSCAN1	1.28052e-117	1.33507	0.403	0.171	3.09297e-113	T_cells	ZKSCAN1
MEF2D	1.46689e-117	1.35058	0.397	0.167	3.54314e-113	T_cells	MEF2D
GOSR1	1.51356e-117	1.27661	0.389	0.16	3.65585e-113	T_cells	GOSR1
PIBF1	1.77968e-117	1.18849	0.406	0.17	4.29864e-113	T_cells	PIBF1
DNAJB1	1.81894e-117	1.61742	0.31	0.113	4.39347e-113	T_cells	DNAJB1
SRSF5	1.85998e-117	0.676404	0.844	0.641	4.4926e-113	T_cells	SRSF5
TMEM238	2.07762e-117	2.4757	0.138	0.023	5.01827e-113	T_cells	TMEM238
FCRL6	2.69313e-117	1.34511	0.317	0.111	6.50498e-113	T_cells	FCRL6
FKBP11	2.79281e-117	1.58304	0.258	0.079	6.74574e-113	T_cells	FKBP11
EIF1AX	3.14054e-117	0.943745	0.686	0.468	7.58566e-113	T_cells	EIF1AX
SAFB	3.52706e-117	1.15042	0.451	0.205	8.51927e-113	T_cells	SAFB
ANAPC16	3.74483e-117	1.14001	0.485	0.237	9.04527e-113	T_cells	ANAPC16
CCNK	5.19341e-117	0.954183	0.68	0.447	1.25442e-112	T_cells	CCNK
SECISBP2	6.88019e-117	1.05959	0.5	0.246	1.66184e-112	T_cells	SECISBP2
MPPE1	8.29568e-117	1.29813	0.362	0.141	2.00374e-112	T_cells	MPPE1
ANK3	1.15228e-116	2.63838	0.169	0.036	2.78321e-112	T_cells	ANK3
PAG1	1.35172e-116	0.969705	0.48	0.221	3.26495e-112	T_cells	PAG1
NUSAP1	1.40639e-116	3.02086	0.167	0.036	3.397e-112	T_cells	NUSAP1
WDR36	1.44639e-116	1.83976	0.229	0.065	3.49361e-112	T_cells	WDR36
LEF1	1.48068e-116	2.98285	0.118	0.016	3.57644e-112	T_cells	LEF1
NEDD1	1.83422e-116	1.81999	0.238	0.069	4.43037e-112	T_cells	NEDD1
ATP9B	1.89077e-116	1.19641	0.474	0.226	4.56697e-112	T_cells	ATP9B
ST6GAL1	1.95798e-116	1.19053	0.387	0.157	4.72931e-112	T_cells	ST6GAL1
NECAP1	1.99904e-116	1.35257	0.349	0.133	4.82849e-112	T_cells	NECAP1
SKAP2	2.20985e-116	-2.09504	0.15	0.421	5.33768e-112	T_cells	SKAP2
USP7	2.25253e-116	1.15751	0.482	0.234	5.44077e-112	T_cells	USP7
TRAF3IP3	2.52991e-116	1.15422	0.44	0.197	6.11073e-112	T_cells	TRAF3IP3
RNF167	2.6334e-116	1.55606	0.283	0.095	6.36073e-112	T_cells	RNF167
TTC16	3.51119e-116	2.39151	0.139	0.024	8.48092e-112	T_cells	TTC16
PTMS	4.09551e-116	1.59263	0.274	0.089	9.89229e-112	T_cells	PTMS
TNKS2	4.29101e-116	1.0989	0.503	0.245	1.03645e-111	T_cells	TNKS2
SFPQ	4.79904e-116	0.850715	0.787	0.587	1.15916e-111	T_cells	SFPQ
TNKS	5.02821e-116	1.00047	0.52	0.255	1.21451e-111	T_cells	TNKS
RECQL	5.11506e-116	1.3786	0.368	0.148	1.23549e-111	T_cells	RECQL
AC109587.1	5.31402e-116	1.4626	0.299	0.102	1.28355e-111	T_cells	AC109587.1
ZC3H7A	5.92375e-116	1.20027	0.46	0.214	1.43082e-111	T_cells	ZC3H7A
DNAJC9	7.26367e-116	2.05875	0.199	0.05	1.75447e-111	T_cells	DNAJC9
EIF4G2	8.21747e-116	0.717186	0.778	0.568	1.98485e-111	T_cells	EIF4G2
TTC27	1.00078e-115	1.61781	0.296	0.103	2.41728e-111	T_cells	TTC27
FRG1	1.13463e-115	1.26284	0.401	0.171	2.74059e-111	T_cells	FRG1
N4BP2L2	1.40248e-115	0.793637	0.787	0.594	3.38755e-111	T_cells	N4BP2L2
KDM5A	2.62312e-115	0.850415	0.733	0.515	6.33588e-111	T_cells	KDM5A
GMNN	2.82826e-115	2.37715	0.156	0.031	6.83138e-111	T_cells	GMNN
GTF3C1	3.47691e-115	1.38086	0.335	0.126	8.39814e-111	T_cells	GTF3C1
MLLT6	3.54253e-115	1.18882	0.364	0.142	8.55663e-111	T_cells	MLLT6
PAXBP1	4.05022e-115	1.24494	0.429	0.193	9.7829e-111	T_cells	PAXBP1
DNAJB6	5.21475e-115	0.998033	0.671	0.454	1.25957e-110	T_cells	DNAJB6
MAIP1	5.3502e-115	1.54228	0.297	0.102	1.29229e-110	T_cells	MAIP1
TRERF1	5.68964e-115	1.20501	0.396	0.167	1.37427e-110	T_cells	TRERF1
ODF2L	6.19787e-115	1.36303	0.373	0.151	1.49703e-110	T_cells	ODF2L
TBCC	6.71401e-115	1.62314	0.245	0.073	1.6217e-110	T_cells	TBCC
NUP133	7.20338e-115	1.50137	0.3	0.105	1.73991e-110	T_cells	NUP133
USP16	7.59676e-115	1.14942	0.475	0.227	1.83492e-110	T_cells	USP16
RIOK2	8.60079e-115	1.84462	0.219	0.06	2.07743e-110	T_cells	RIOK2
SIRT2	1.20149e-114	1.25673	0.404	0.174	2.90207e-110	T_cells	SIRT2
ZFYVE28	1.78607e-114	1.33585	0.302	0.105	4.31407e-110	T_cells	ZFYVE28
OLA1	1.95494e-114	1.14199	0.466	0.219	4.72197e-110	T_cells	OLA1
KBTBD2	2.87004e-114	1.17571	0.453	0.21	6.9323e-110	T_cells	KBTBD2
HERC1	2.89009e-114	1.05472	0.722	0.534	6.98072e-110	T_cells	HERC1
POLG2	3.20106e-114	1.29907	0.336	0.128	7.73185e-110	T_cells	POLG2
DDX3X	3.33892e-114	0.669961	0.849	0.649	8.06482e-110	T_cells	DDX3X
ZAP70	3.6073e-114	0.975818	0.383	0.15	8.71307e-110	T_cells	ZAP70
HSPD1	3.66742e-114	1.34345	0.388	0.166	8.85828e-110	T_cells	HSPD1
YTHDC2	4.30895e-114	1.34542	0.388	0.164	1.04078e-109	T_cells	YTHDC2
TOR1AIP2	4.30935e-114	1.40057	0.345	0.135	1.04088e-109	T_cells	TOR1AIP2
DNAJC21	4.31538e-114	1.42182	0.347	0.137	1.04234e-109	T_cells	DNAJC21
AC026979.2	6.66452e-114	1.38784	0.298	0.104	1.60975e-109	T_cells	AC026979.2
TRA2A	7.76733e-114	0.788349	0.782	0.575	1.87612e-109	T_cells	TRA2A
PREP	9.22516e-114	1.523	0.323	0.121	2.22825e-109	T_cells	PREP
DGKZ	1.06364e-113	1.08368	0.423	0.184	2.56911e-109	T_cells	DGKZ
UBXN7	1.08844e-113	1.16556	0.426	0.188	2.62901e-109	T_cells	UBXN7
PLCB1	1.21591e-113	-2.71554	0.117	0.386	2.93692e-109	T_cells	PLCB1
CHMP4A	1.97142e-113	1.10907	0.454	0.213	4.76176e-109	T_cells	CHMP4A
IKZF5	2.11418e-113	1.46505	0.305	0.109	5.10658e-109	T_cells	IKZF5
BZW2	2.28547e-113	1.61175	0.305	0.111	5.52033e-109	T_cells	BZW2
FAM118A	2.63119e-113	2.04778	0.204	0.054	6.35538e-109	T_cells	FAM118A
RPRD2	3.49979e-113	1.28998	0.402	0.173	8.45338e-109	T_cells	RPRD2
CCNT2	3.65837e-113	1.11572	0.474	0.225	8.83642e-109	T_cells	CCNT2
SUZ12	3.82405e-113	1.36032	0.397	0.173	9.2366e-109	T_cells	SUZ12
AC026470.2	4.15181e-113	2.31997	0.166	0.036	1.00283e-108	T_cells	AC026470.2
UBE2G1	4.26849e-113	1.07459	0.496	0.242	1.03101e-108	T_cells	UBE2G1
ZNF430	4.91994e-113	1.2758	0.356	0.14	1.18836e-108	T_cells	ZNF430
CDK5RAP1	4.97355e-113	1.54872	0.288	0.099	1.20131e-108	T_cells	CDK5RAP1
CGGBP1	5.43605e-113	1.08314	0.463	0.219	1.31302e-108	T_cells	CGGBP1
AC243829.2	8.57409e-113	1.12626	0.311	0.11	2.07099e-108	T_cells	AC243829.2
PTPN1	1.00324e-112	1.01319	0.56	0.301	2.42324e-108	T_cells	PTPN1
ATP8A1	1.01014e-112	1.08233	0.434	0.192	2.4399e-108	T_cells	ATP8A1
GCN1	1.09208e-112	1.63741	0.247	0.075	2.63782e-108	T_cells	GCN1
TRMT10C	1.20967e-112	1.50437	0.275	0.091	2.92184e-108	T_cells	TRMT10C
EIF4B	1.451e-112	0.877479	0.69	0.473	3.50474e-108	T_cells	EIF4B
TRNT1	1.50942e-112	1.58501	0.303	0.109	3.64586e-108	T_cells	TRNT1
CWC15	1.58531e-112	1.32743	0.378	0.16	3.82915e-108	T_cells	CWC15
PHAX	1.616e-112	1.67234	0.242	0.073	3.90329e-108	T_cells	PHAX
NGDN	1.70095e-112	1.41062	0.316	0.116	4.10849e-108	T_cells	NGDN
CCNL1	1.90271e-112	0.564136	0.918	0.691	4.5958e-108	T_cells	CCNL1
BCL9L	2.0417e-112	1.71822	0.224	0.063	4.93152e-108	T_cells	BCL9L
KLRD1	2.19259e-112	0.814312	0.599	0.323	5.29597e-108	T_cells	KLRD1
HACL1	2.29522e-112	1.59419	0.279	0.094	5.54387e-108	T_cells	HACL1
RASA1	3.42797e-112	1.25887	0.417	0.185	8.27993e-108	T_cells	RASA1
EIF2A	5.18942e-112	1.21095	0.45	0.211	1.25345e-107	T_cells	EIF2A
RNF111	5.22675e-112	1.02535	0.504	0.25	1.26247e-107	T_cells	RNF111
NAA15	5.63707e-112	1.08086	0.477	0.228	1.36158e-107	T_cells	NAA15
CCDC59	6.6649e-112	1.17823	0.426	0.191	1.60984e-107	T_cells	CCDC59
CCDC186	6.8895e-112	1.27645	0.415	0.186	1.66409e-107	T_cells	CCDC186
C16orf87	6.91236e-112	1.57287	0.285	0.098	1.66961e-107	T_cells	C16orf87
UBE2G2	8.4044e-112	1.18784	0.404	0.175	2.03e-107	T_cells	UBE2G2
UXT	9.28971e-112	1.17609	0.46	0.222	2.24384e-107	T_cells	UXT
ATF2	1.14168e-111	1.20357	0.409	0.178	2.75762e-107	T_cells	ATF2
ZNF490	1.25762e-111	1.40408	0.317	0.116	3.03765e-107	T_cells	ZNF490
ANKRD36	1.4242e-111	1.52598	0.269	0.088	3.44001e-107	T_cells	ANKRD36
SFSWAP	1.49128e-111	1.20904	0.435	0.201	3.60204e-107	T_cells	SFSWAP
TAF7	1.57913e-111	1.15483	0.414	0.181	3.81423e-107	T_cells	TAF7
FAM210B	1.67723e-111	-3.52467	0.047	0.286	4.05118e-107	T_cells	FAM210B
SUPT6H	1.76034e-111	1.10267	0.476	0.23	4.25192e-107	T_cells	SUPT6H
EPB41L4A-AS1	1.91682e-111	1.60742	0.275	0.093	4.62988e-107	T_cells	EPB41L4A-AS1
RBBP7	2.43638e-111	1.37998	0.325	0.122	5.88482e-107	T_cells	RBBP7
STAG1	2.44525e-111	1.02389	0.706	0.509	5.90627e-107	T_cells	STAG1
CSDE1	2.77828e-111	0.72915	0.814	0.63	6.71065e-107	T_cells	CSDE1
PARG	3.03894e-111	1.3015	0.346	0.135	7.34025e-107	T_cells	PARG
U2SURP	3.91519e-111	0.961725	0.656	0.423	9.45676e-107	T_cells	U2SURP
HIST1H4C	4.04682e-111	2.20072	0.274	0.093	9.77469e-107	T_cells	HIST1H4C
MT-ND4	4.06848e-111	0.431655	0.999	0.825	9.82701e-107	T_cells	MT-ND4
TCEA1	5.42935e-111	0.973227	0.624	0.393	1.31141e-106	T_cells	TCEA1
DUSP11	5.53057e-111	1.65445	0.233	0.068	1.33585e-106	T_cells	DUSP11
CREBZF	6.21544e-111	1.60767	0.253	0.079	1.50128e-106	T_cells	CREBZF
RAB30	6.95505e-111	2.39978	0.137	0.025	1.67992e-106	T_cells	RAB30
CCNC	7.48194e-111	1.24911	0.377	0.157	1.80719e-106	T_cells	CCNC
OTULIN	7.71275e-111	1.47006	0.335	0.131	1.86294e-106	T_cells	OTULIN
SEC11C	7.91711e-111	1.60393	0.276	0.094	1.9123e-106	T_cells	SEC11C
PHF1	9.85723e-111	1.97734	0.194	0.05	2.38092e-106	T_cells	PHF1
CFAP20	1.0508e-110	1.57124	0.29	0.102	2.53811e-106	T_cells	CFAP20
ZCCHC10	1.07209e-110	1.4301	0.34	0.134	2.58953e-106	T_cells	ZCCHC10
HLA-A	1.25557e-110	0.502602	0.989	0.849	3.0327e-106	T_cells	HLA-A
SH2D1A	1.34693e-110	1.69783	0.217	0.06	3.25338e-106	T_cells	SH2D1A
NCAPD3	1.4612e-110	2.2732	0.188	0.047	3.52938e-106	T_cells	NCAPD3
CEP128	1.48276e-110	2.28025	0.174	0.04	3.58145e-106	T_cells	CEP128
ANKRD11	1.6042e-110	0.679035	0.85	0.647	3.87479e-106	T_cells	ANKRD11
ASTE1	1.77132e-110	1.71836	0.238	0.072	4.27845e-106	T_cells	ASTE1
NUS1	1.77806e-110	1.43779	0.354	0.144	4.29473e-106	T_cells	NUS1
KIF11	2.18829e-110	3.77293	0.088	0.008	5.2856e-106	T_cells	KIF11
SECISBP2L	2.33606e-110	1.20464	0.419	0.189	5.64252e-106	T_cells	SECISBP2L
COPB1	2.54366e-110	1.18588	0.443	0.206	6.14396e-106	T_cells	COPB1
HOPX	2.66273e-110	0.810909	0.376	0.145	6.43156e-106	T_cells	HOPX
UBQLN1	2.73844e-110	1.09104	0.492	0.246	6.61443e-106	T_cells	UBQLN1
STAU1	2.84339e-110	1.08771	0.507	0.261	6.86792e-106	T_cells	STAU1
PSMA3-AS1	3.21219e-110	1.08459	0.444	0.205	7.75873e-106	T_cells	PSMA3-AS1
HNRNPH1	3.27864e-110	0.808259	0.724	0.515	7.91924e-106	T_cells	HNRNPH1
RABL6	3.83647e-110	1.27168	0.379	0.159	9.26661e-106	T_cells	RABL6
BSDC1	4.02219e-110	1.5926	0.29	0.103	9.71519e-106	T_cells	BSDC1
PTS	4.81049e-110	1.28691	0.384	0.163	1.16192e-105	T_cells	PTS
AP2B1	4.90722e-110	1.01093	0.516	0.263	1.18529e-105	T_cells	AP2B1
MSN	5.06145e-110	0.568319	0.873	0.662	1.22254e-105	T_cells	MSN
S100A4	6.81402e-110	0.640687	0.92	0.741	1.64586e-105	T_cells	S100A4
IFITM1	7.5418e-110	1.29168	0.306	0.11	1.82165e-105	T_cells	IFITM1
TMEM245	7.94723e-110	1.41009	0.318	0.119	1.91957e-105	T_cells	TMEM245
THUMPD1	8.19248e-110	1.31561	0.348	0.138	1.97881e-105	T_cells	THUMPD1
DOCK9	8.81067e-110	2.01472	0.162	0.035	2.12813e-105	T_cells	DOCK9
AOAH	9.07495e-110	-1.41843	0.331	0.606	2.19196e-105	T_cells	AOAH
SRPRA	9.16541e-110	1.30275	0.328	0.125	2.21381e-105	T_cells	SRPRA
ESCO1	1.08583e-109	1.24812	0.412	0.184	2.62271e-105	T_cells	ESCO1
SRP19	1.26115e-109	1.1004	0.428	0.191	3.04617e-105	T_cells	SRP19
ZNF484	1.65878e-109	1.62077	0.261	0.085	4.00663e-105	T_cells	ZNF484
RBM48	1.85357e-109	1.50359	0.271	0.09	4.47711e-105	T_cells	RBM48
HUWE1	1.88009e-109	1.11997	0.452	0.211	4.54118e-105	T_cells	HUWE1
CUL3	2.11322e-109	0.849917	0.781	0.6	5.10427e-105	T_cells	CUL3
MED6	2.45532e-109	1.46001	0.293	0.104	5.93058e-105	T_cells	MED6
FAM214A	2.57468e-109	1.1926	0.381	0.159	6.21888e-105	T_cells	FAM214A
HLA-E	2.66793e-109	0.384313	0.966	0.732	6.44413e-105	T_cells	HLA-E
TAP2	3.10199e-109	1.26798	0.404	0.179	7.49255e-105	T_cells	TAP2
TAB2	3.13328e-109	1.26515	0.441	0.211	7.56812e-105	T_cells	TAB2
OSBPL7	3.70864e-109	1.80087	0.199	0.052	8.95786e-105	T_cells	OSBPL7
KAT6B	3.82003e-109	1.0098	0.49	0.238	9.2269e-105	T_cells	KAT6B
UQCRC2	3.86225e-109	1.03508	0.521	0.271	9.32888e-105	T_cells	UQCRC2
AC079781.5	4.92036e-109	1.51096	0.302	0.11	1.18846e-104	T_cells	AC079781.5
SRSF1	5.34168e-109	1.277	0.365	0.15	1.29023e-104	T_cells	SRSF1
ATXN7L3B	5.36419e-109	1.0928	0.426	0.19	1.29567e-104	T_cells	ATXN7L3B
VEZT	5.49092e-109	1.4539	0.319	0.12	1.32628e-104	T_cells	VEZT
TRA2B	6.07305e-109	0.718048	0.827	0.622	1.46688e-104	T_cells	TRA2B
SLC38A2	6.50414e-109	0.962081	0.511	0.256	1.57101e-104	T_cells	SLC38A2
DCAF10	7.08876e-109	1.4196	0.353	0.144	1.71222e-104	T_cells	DCAF10
TMX4	8.2025e-109	1.01723	0.448	0.208	1.98123e-104	T_cells	TMX4
WWP1	1.01537e-108	1.11155	0.406	0.176	2.45252e-104	T_cells	WWP1
PLPP1	1.0595e-108	1.78316	0.202	0.054	2.55911e-104	T_cells	PLPP1
CTCF	1.24823e-108	1.19168	0.398	0.174	3.01498e-104	T_cells	CTCF
SBNO1	1.27429e-108	1.20339	0.415	0.186	3.07792e-104	T_cells	SBNO1
PRKAA1	1.55883e-108	1.4071	0.32	0.121	3.76521e-104	T_cells	PRKAA1
ANKHD1	1.92312e-108	0.933063	0.722	0.537	4.6451e-104	T_cells	ANKHD1
EIF4A2	2.03146e-108	0.868576	0.667	0.449	4.9068e-104	T_cells	EIF4A2
MATK	2.33332e-108	1.08734	0.338	0.127	5.63591e-104	T_cells	MATK
MKRN1	2.38021e-108	-1.4422	0.23	0.51	5.74915e-104	T_cells	MKRN1
IK	2.38118e-108	1.11768	0.472	0.234	5.75151e-104	T_cells	IK
HNRNPA2B1	2.46578e-108	0.537422	0.944	0.721	5.95585e-104	T_cells	HNRNPA2B1
CD70	3.24873e-108	2.94609	0.093	0.01	7.84698e-104	T_cells	CD70
PTP4A2	3.3267e-108	0.619724	0.808	0.612	8.0353e-104	T_cells	PTP4A2
ATR	3.43641e-108	1.19307	0.443	0.206	8.30031e-104	T_cells	ATR
NARF	3.77391e-108	1.44509	0.305	0.111	9.11549e-104	T_cells	NARF
AC243960.1	3.91417e-108	1.88077	0.19	0.048	9.45428e-104	T_cells	AC243960.1
SLC39A10	4.01431e-108	1.44039	0.319	0.121	9.69617e-104	T_cells	SLC39A10
UBL3	4.02699e-108	1.20912	0.428	0.198	9.72679e-104	T_cells	UBL3
SYTL2	4.13707e-108	1.40818	0.261	0.084	9.99269e-104	T_cells	SYTL2
SKP1	4.40018e-108	0.654196	0.809	0.656	1.06282e-103	T_cells	SKP1
TYW1	4.51525e-108	1.26949	0.355	0.144	1.09061e-103	T_cells	TYW1
CD36	4.68387e-108	-3.74349	0.067	0.307	1.13134e-103	T_cells	CD36
TYMP	4.85207e-108	-2.52514	0.265	0.502	1.17197e-103	T_cells	TYMP
PSMD1	6.28843e-108	1.2828	0.415	0.19	1.51891e-103	T_cells	PSMD1
ERGIC2	7.10273e-108	1.5031	0.287	0.102	1.71559e-103	T_cells	ERGIC2
COPS9	7.61099e-108	1.03102	0.483	0.239	1.83836e-103	T_cells	COPS9
AL137779.1	7.82355e-108	2.44052	0.139	0.026	1.8897e-103	T_cells	AL137779.1
BRD9	7.85194e-108	1.45576	0.304	0.112	1.89656e-103	T_cells	BRD9
SMARCA2	9.15086e-108	0.931663	0.521	0.265	2.2103e-103	T_cells	SMARCA2
AC005480.1	9.64818e-108	1.61194	0.285	0.101	2.33042e-103	T_cells	AC005480.1
OTUD4	1.24521e-107	1.34159	0.348	0.14	3.00768e-103	T_cells	OTUD4
DDOST	1.36108e-107	1.11132	0.394	0.169	3.28755e-103	T_cells	DDOST
AATF	1.41531e-107	1.21556	0.435	0.204	3.41854e-103	T_cells	AATF
PRKCQ-AS1	1.56e-107	1.61507	0.219	0.062	3.76803e-103	T_cells	PRKCQ-AS1
CEP78	2.29438e-107	0.958626	0.389	0.16	5.54184e-103	T_cells	CEP78
SGO1-AS1	2.37396e-107	1.46343	0.307	0.113	5.73406e-103	T_cells	SGO1-AS1
CKAP2	2.50714e-107	2.17337	0.181	0.045	6.05575e-103	T_cells	CKAP2
FAM98B	2.89382e-107	1.50301	0.252	0.08	6.98972e-103	T_cells	FAM98B
LINC01184	3.16772e-107	2.0407	0.168	0.038	7.65131e-103	T_cells	LINC01184
SEPSECS	3.24257e-107	1.75115	0.254	0.083	7.8321e-103	T_cells	SEPSECS
ARID5B	3.28285e-107	1.35284	0.365	0.155	7.9294e-103	T_cells	ARID5B
ADGRG1	3.30634e-107	1.28765	0.318	0.118	7.98613e-103	T_cells	ADGRG1
MR1	3.97583e-107	1.38718	0.383	0.168	9.60321e-103	T_cells	MR1
TMC8	4.25714e-107	1.04934	0.391	0.165	1.02827e-102	T_cells	TMC8
YIPF5	4.28965e-107	1.92469	0.208	0.058	1.03612e-102	T_cells	YIPF5
TYW5	4.29817e-107	1.56046	0.252	0.08	1.03818e-102	T_cells	TYW5
ICAM3	5.31404e-107	1.02771	0.476	0.231	1.28355e-102	T_cells	ICAM3
NUP42	5.3451e-107	1.2914	0.34	0.134	1.29105e-102	T_cells	NUP42
JPX	5.96847e-107	0.790964	0.516	0.252	1.44162e-102	T_cells	JPX
XRCC5	6.53677e-107	0.884413	0.7	0.505	1.57889e-102	T_cells	XRCC5
POLR3GL	8.90069e-107	1.2957	0.358	0.148	2.14987e-102	T_cells	POLR3GL
MCTP1	1.03668e-106	-4.11017	0.041	0.27	2.504e-102	T_cells	MCTP1
CYP20A1	1.08078e-106	1.42705	0.349	0.143	2.61051e-102	T_cells	CYP20A1
COX4I1	1.11974e-106	0.615647	0.842	0.633	2.70461e-102	T_cells	COX4I1
TUBA4A	1.15266e-106	0.421268	0.338	0.13	2.78415e-102	T_cells	TUBA4A
CHD6	1.36685e-106	1.22343	0.409	0.183	3.30148e-102	T_cells	CHD6
CRNKL1	1.37439e-106	1.37443	0.311	0.116	3.31971e-102	T_cells	CRNKL1
SUMF2	1.39587e-106	1.30851	0.356	0.146	3.37159e-102	T_cells	SUMF2
RTF1	1.41042e-106	1.10396	0.474	0.235	3.40674e-102	T_cells	RTF1
MYLIP	1.72106e-106	0.995125	0.602	0.36	4.15706e-102	T_cells	MYLIP
APOL6	2.25186e-106	0.910841	0.694	0.49	5.43915e-102	T_cells	APOL6
FUBP1	2.55366e-106	0.815518	0.729	0.525	6.16811e-102	T_cells	FUBP1
PBRM1	3.0314e-106	1.01847	0.523	0.273	7.32205e-102	T_cells	PBRM1
DENR	3.23407e-106	1.23835	0.378	0.161	7.81158e-102	T_cells	DENR
DDX31	3.4962e-106	2.54814	0.133	0.024	8.44472e-102	T_cells	DDX31
LSM 7.00	3.60271e-106	1.09367	0.442	0.208	8.70199e-102	T_cells	LSM 7.00
ZFYVE27	4.04105e-106	1.41871	0.283	0.099	9.76076e-102	T_cells	ZFYVE27
ZNF14	4.22543e-106	1.52793	0.243	0.076	1.02061e-101	T_cells	ZNF14
HNRNPC	4.42602e-106	0.451119	0.941	0.705	1.06906e-101	T_cells	HNRNPC
AL359706.1	4.55909e-106	1.9404	0.199	0.054	1.1012e-101	T_cells	AL359706.1
NDUFAF5	4.56118e-106	1.65845	0.268	0.092	1.10171e-101	T_cells	NDUFAF5
MIR155HG	4.68232e-106	2.57895	0.118	0.019	1.13097e-101	T_cells	MIR155HG
ANKRD44	4.72899e-106	0.717578	0.842	0.659	1.14224e-101	T_cells	ANKRD44
TAF15	5.11011e-106	0.963471	0.628	0.395	1.2343e-101	T_cells	TAF15
NDUFA5	5.75792e-106	1.27863	0.336	0.134	1.39077e-101	T_cells	NDUFA5
ACBD5	7.74715e-106	1.49003	0.305	0.114	1.87125e-101	T_cells	ACBD5
ZC3H13	7.78348e-106	1.07809	0.45	0.212	1.88002e-101	T_cells	ZC3H13
CD320	8.04932e-106	2.1763	0.151	0.031	1.94423e-101	T_cells	CD320
SETD5	8.04932e-106	0.969346	0.5	0.248	1.94423e-101	T_cells	SETD5
LUC7L2	8.47041e-106	0.928518	0.678	0.467	2.04594e-101	T_cells	LUC7L2
PLEKHA1	8.81128e-106	1.48534	0.272	0.092	2.12828e-101	T_cells	PLEKHA1
RNF169	1.21801e-105	1.08072	0.443	0.209	2.94197e-101	T_cells	RNF169
LINC00944	1.27813e-105	2.36834	0.139	0.027	3.08718e-101	T_cells	LINC00944
RASAL3	1.52568e-105	1.31762	0.307	0.114	3.68513e-101	T_cells	RASAL3
FMR1	1.84178e-105	1.18306	0.402	0.179	4.44864e-101	T_cells	FMR1
WARS	2.24729e-105	-2.74858	0.142	0.394	5.4281e-101	T_cells	WARS
SRSF3	2.39235e-105	0.679982	0.789	0.589	5.77849e-101	T_cells	SRSF3
CNOT4	2.80793e-105	0.847243	0.552	0.293	6.78228e-101	T_cells	CNOT4
ZNF827	3.2972e-105	1.91522	0.187	0.048	7.96406e-101	T_cells	ZNF827
SRP72	3.86917e-105	1.13127	0.433	0.204	9.3456e-101	T_cells	SRP72
BICRAL	4.03164e-105	1.11764	0.451	0.217	9.73801e-101	T_cells	BICRAL
MTBP	4.03901e-105	1.54228	0.266	0.091	9.75582e-101	T_cells	MTBP
SNRPB	4.11042e-105	1.11856	0.483	0.247	9.92831e-101	T_cells	SNRPB
ZRSR2	4.5174e-105	1.06017	0.426	0.194	1.09113e-100	T_cells	ZRSR2
ORMDL3	5.10241e-105	1.71334	0.207	0.058	1.23244e-100	T_cells	ORMDL3
MCM9	6.33968e-105	1.15122	0.397	0.173	1.53129e-100	T_cells	MCM9
TRGV4	6.46858e-105	5.2188	0.052	0.001	1.56242e-100	T_cells	TRGV4
MIF	8.18377e-105	1.10044	0.608	0.406	1.97671e-100	T_cells	MIF
PRDM1	1.19965e-104	1.18977	0.335	0.13	2.89762e-100	T_cells	PRDM1
GAPVD1	1.42015e-104	1.04185	0.48	0.239	3.43022e-100	T_cells	GAPVD1
DTL	1.47226e-104	4.94664	0.078	0.007	3.5561e-100	T_cells	DTL
RBBP6	1.91166e-104	0.772249	0.695	0.463	4.61742e-100	T_cells	RBBP6
MACO1	2.60895e-104	1.54156	0.327	0.132	6.30166e-100	T_cells	MACO1
TRIM37	2.67381e-104	1.82108	0.207	0.058	6.45831e-100	T_cells	TRIM37
TP53TG1	2.73049e-104	1.91722	0.174	0.042	6.59523e-100	T_cells	TP53TG1
DNAJB14	3.01136e-104	0.848183	0.645	0.406	7.27363e-100	T_cells	DNAJB14
SYK	3.52748e-104	-3.12738	0.052	0.284	8.52027e-100	T_cells	SYK
NMT1	5.09876e-104	1.19904	0.375	0.161	1.23155e-99	T_cells	NMT1
REL	5.10438e-104	0.771598	0.792	0.598	1.23291e-99	T_cells	REL
MTO1	5.84797e-104	1.55076	0.278	0.099	1.41252e-99	T_cells	MTO1
MAN1A2	6.47821e-104	0.984187	0.495	0.251	1.56475e-99	T_cells	MAN1A2
BAG5	6.70941e-104	1.38931	0.297	0.109	1.62059e-99	T_cells	BAG5
ILRUN	7.4636e-104	1.16133	0.378	0.162	1.80276e-99	T_cells	ILRUN
TRAF6	7.88746e-104	1.35702	0.311	0.118	1.90514e-99	T_cells	TRAF6
ZHX1	9.05653e-104	1.46897	0.273	0.095	2.18751e-99	T_cells	ZHX1
SMARCC1	1.16409e-103	0.988467	0.508	0.261	2.81175e-99	T_cells	SMARCC1
UFD1	1.22785e-103	1.1821	0.383	0.168	2.96575e-99	T_cells	UFD1
A2M-AS1	1.38396e-103	2.4462	0.123	0.021	3.34282e-99	T_cells	A2M-AS1
YLPM1	1.40644e-103	1.25076	0.386	0.169	3.39711e-99	T_cells	YLPM1
HSPA4	1.5031e-103	1.1548	0.412	0.189	3.63059e-99	T_cells	HSPA4
NIPBL	1.50777e-103	0.672379	0.814	0.622	3.64187e-99	T_cells	NIPBL
NAP1L1	1.83839e-103	0.166792	0.793	0.562	4.44045e-99	T_cells	NAP1L1
STARD4-AS1	2.01298e-103	3.06703	0.106	0.015	4.86216e-99	T_cells	STARD4-AS1
CENPF	2.24481e-103	3.26266	0.1	0.013	5.42212e-99	T_cells	CENPF
TSTD1	2.52179e-103	1.5918	0.238	0.075	6.09113e-99	T_cells	TSTD1
EXOG	3.78675e-103	1.67065	0.229	0.07	9.14652e-99	T_cells	EXOG
RUVBL1	3.95992e-103	1.62744	0.235	0.074	9.56478e-99	T_cells	RUVBL1
NRF1	4.4505e-103	1.22968	0.4	0.181	1.07497e-98	T_cells	NRF1
ATG2A	4.89071e-103	1.51748	0.288	0.105	1.1813e-98	T_cells	ATG2A
SEMA4D	5.36638e-103	0.789888	0.531	0.272	1.2962e-98	T_cells	SEMA4D
MTMR12	5.42135e-103	1.4704	0.29	0.106	1.30947e-98	T_cells	MTMR12
LMOD3	6.96402e-103	2.26808	0.147	0.031	1.68209e-98	T_cells	LMOD3
ERG28	7.19294e-103	2.23753	0.151	0.032	1.73738e-98	T_cells	ERG28
RC3H2	7.2546e-103	0.998706	0.452	0.214	1.75228e-98	T_cells	RC3H2
LITAF	7.641e-103	0.874401	0.665	0.451	1.84561e-98	T_cells	LITAF
AK3	7.72642e-103	1.65246	0.238	0.076	1.86624e-98	T_cells	AK3
CCDC173	7.90331e-103	1.51916	0.323	0.128	1.90897e-98	T_cells	CCDC173
RAB14	8.06264e-103	1.03828	0.465	0.23	1.94745e-98	T_cells	RAB14
NLRC3	8.80643e-103	1.32891	0.273	0.093	2.1271e-98	T_cells	NLRC3
CACYBP	1.24157e-102	1.46964	0.302	0.115	2.99888e-98	T_cells	CACYBP
KLF13	1.49017e-102	0.973944	0.504	0.263	3.59936e-98	T_cells	KLF13
PRSS23	1.6844e-102	1.53455	0.237	0.075	4.06851e-98	T_cells	PRSS23
PTPRK	2.23756e-102	4.64137	0.06	0.003	5.4046e-98	T_cells	PTPRK
PPWD1	2.45979e-102	1.333	0.306	0.115	5.94139e-98	T_cells	PPWD1
HMGCS1	2.47798e-102	1.33065	0.311	0.118	5.98531e-98	T_cells	HMGCS1
DENND4C	3.38436e-102	0.886065	0.507	0.255	8.17457e-98	T_cells	DENND4C
ZC3H15	3.60927e-102	0.999659	0.61	0.383	8.71783e-98	T_cells	ZC3H15
CMTR1	3.69042e-102	1.5376	0.28	0.101	8.91384e-98	T_cells	CMTR1
TRAM1	4.40265e-102	0.922423	0.489	0.244	1.06342e-97	T_cells	TRAM1
SENP1	4.66695e-102	1.64751	0.255	0.086	1.12726e-97	T_cells	SENP1
EIF3M	4.9217e-102	0.901152	0.558	0.306	1.18879e-97	T_cells	EIF3M
TSEN54	5.36403e-102	1.55653	0.228	0.07	1.29563e-97	T_cells	TSEN54
HBM	6.13526e-102	-5.23094	0.023	0.239	1.48191e-97	T_cells	HBM
KIFAP3	6.29434e-102	1.16952	0.327	0.127	1.52034e-97	T_cells	KIFAP3
TRIM4	7.2147e-102	1.33801	0.318	0.124	1.74264e-97	T_cells	TRIM4
ZFX	7.88857e-102	0.995409	0.507	0.263	1.9054e-97	T_cells	ZFX
GOLPH3	9.14429e-102	1.07377	0.456	0.224	2.20871e-97	T_cells	GOLPH3
NPAT	9.18359e-102	1.30935	0.301	0.112	2.21821e-97	T_cells	NPAT
SEC24B	9.19441e-102	1.01246	0.493	0.248	2.22082e-97	T_cells	SEC24B
RPA3	1.01602e-101	1.76313	0.221	0.067	2.45411e-97	T_cells	RPA3
DPP7	1.19109e-101	1.05695	0.403	0.181	2.87696e-97	T_cells	DPP7
SCAF11	1.43706e-101	0.744267	0.77	0.581	3.47108e-97	T_cells	SCAF11
PSMD5	1.52603e-101	1.33864	0.312	0.12	3.68596e-97	T_cells	PSMD5
USP48	1.65659e-101	1.05494	0.432	0.203	4.00132e-97	T_cells	USP48
NDUFS6	1.80213e-101	1.04187	0.491	0.253	4.35287e-97	T_cells	NDUFS6
TSR2	1.84244e-101	1.49507	0.24	0.077	4.45022e-97	T_cells	TSR2
POLR2B	2.18992e-101	0.963358	0.417	0.187	5.28952e-97	T_cells	POLR2B
TRAF3	2.49201e-101	1.0833	0.486	0.243	6.0192e-97	T_cells	TRAF3
CCDC97	2.72011e-101	1.43875	0.277	0.099	6.57015e-97	T_cells	CCDC97
AL137779.2	2.82522e-101	1.95573	0.186	0.049	6.82405e-97	T_cells	AL137779.2
TECR	3.00418e-101	1.4974	0.254	0.085	7.25629e-97	T_cells	TECR
C5orf56	3.03852e-101	0.781028	0.628	0.377	7.33924e-97	T_cells	C5orf56
AL137856.1	3.31296e-101	1.97128	0.169	0.041	8.00212e-97	T_cells	AL137856.1
SMIM10L1	3.41873e-101	1.4481	0.251	0.083	8.25759e-97	T_cells	SMIM10L1
RPL39L	3.86833e-101	2.43949	0.131	0.025	9.34355e-97	T_cells	RPL39L
UBXN4	3.8867e-101	0.805866	0.698	0.486	9.38793e-97	T_cells	UBXN4
ARPC2	4.372e-101	0.599476	0.902	0.684	1.05601e-96	T_cells	ARPC2
MT-ND6	4.46259e-101	0.789666	0.494	0.238	1.07789e-96	T_cells	MT-ND6
BCL7C	5.07543e-101	1.34065	0.291	0.107	1.22592e-96	T_cells	BCL7C
MACF1	5.85696e-101	0.672878	0.772	0.573	1.41469e-96	T_cells	MACF1
ADIPOR1	7.68804e-101	-1.85052	0.185	0.432	1.85697e-96	T_cells	ADIPOR1
CCND2	7.81919e-101	0.943541	0.374	0.154	1.88865e-96	T_cells	CCND2
TRANK1	8.20709e-101	1.24125	0.351	0.146	1.98234e-96	T_cells	TRANK1
SYAP1	8.50652e-101	0.961199	0.51	0.269	2.05467e-96	T_cells	SYAP1
UBA2	9.53181e-101	1.26026	0.384	0.172	2.30231e-96	T_cells	UBA2
CARNMT1	1.09429e-100	1.83208	0.189	0.051	2.64314e-96	T_cells	CARNMT1
UBN1	1.21786e-100	1.05944	0.469	0.234	2.94162e-96	T_cells	UBN1
TMX2	1.38454e-100	1.31098	0.326	0.13	3.34423e-96	T_cells	TMX2
CSPP1	1.44175e-100	1.25294	0.34	0.138	3.48239e-96	T_cells	CSPP1
HELB	1.52568e-100	1.3261	0.29	0.106	3.68513e-96	T_cells	HELB
GZMB	1.7503e-100	0.737863	0.6	0.36	4.22768e-96	T_cells	GZMB
FAM13B	1.80981e-100	1.08584	0.452	0.218	4.37143e-96	T_cells	FAM13B
MAP4	1.83563e-100	1.01689	0.439	0.207	4.43378e-96	T_cells	MAP4
FNTA	2.13575e-100	1.2676	0.371	0.163	5.15869e-96	T_cells	FNTA
DUSP8	2.20527e-100	3.07653	0.095	0.012	5.32661e-96	T_cells	DUSP8
STAMBPL1	2.54678e-100	1.91888	0.166	0.04	6.15149e-96	T_cells	STAMBPL1
HSP90AB1	2.72662e-100	0.882207	0.726	0.563	6.58588e-96	T_cells	HSP90AB1
HARS	2.92078e-100	1.55716	0.227	0.07	7.05485e-96	T_cells	HARS
TFDP2	3.57755e-100	0.864743	0.468	0.224	8.64122e-96	T_cells	TFDP2
ORAI1	3.67159e-100	1.41016	0.251	0.084	8.86836e-96	T_cells	ORAI1
RNF145	3.9515e-100	1.00351	0.45	0.215	9.54445e-96	T_cells	RNF145
UBE3A	4.56866e-100	1.02313	0.528	0.287	1.10351e-95	T_cells	UBE3A
MEAF6	4.59382e-100	1.41645	0.283	0.104	1.10959e-95	T_cells	MEAF6
UAP1	5.12477e-100	1.67932	0.221	0.068	1.23784e-95	T_cells	UAP1
RRM1	6.29624e-100	2.18334	0.171	0.043	1.52079e-95	T_cells	RRM1
NUP160	7.26605e-100	1.71528	0.231	0.073	1.75504e-95	T_cells	NUP160
R3HCC1L	7.99017e-100	1.13833	0.455	0.227	1.92995e-95	T_cells	R3HCC1L
PPP6R2	8.22757e-100	1.0965	0.451	0.221	1.98729e-95	T_cells	PPP6R2
PDZD8	8.49847e-100	1.13959	0.43	0.209	2.05272e-95	T_cells	PDZD8
TMED4	1.04103e-99	1.25867	0.32	0.127	2.5145e-95	T_cells	TMED4
WDR76	1.16159e-99	2.8499	0.131	0.025	2.80571e-95	T_cells	WDR76
SLC7A5	1.17413e-99	2.04932	0.192	0.053	2.83598e-95	T_cells	SLC7A5
TSPYL2	1.28725e-99	1.30475	0.331	0.133	3.10923e-95	T_cells	TSPYL2
SMC5	1.30272e-99	0.968319	0.61	0.392	3.14658e-95	T_cells	SMC5
GOLT1B	1.34825e-99	1.36317	0.309	0.12	3.25656e-95	T_cells	GOLT1B
FGR	1.57846e-99	-1.84789	0.19	0.433	3.81261e-95	T_cells	FGR
RCN2	1.6417e-99	1.44066	0.289	0.108	3.96537e-95	T_cells	RCN2
TMEM106B	1.89101e-99	1.42435	0.287	0.106	4.56755e-95	T_cells	TMEM106B
YY1AP1	1.95306e-99	1.09837	0.431	0.205	4.71741e-95	T_cells	YY1AP1
KHDC4	1.95886e-99	1.25288	0.359	0.154	4.73144e-95	T_cells	KHDC4
TBL1XR1	1.98963e-99	0.928194	0.502	0.256	4.80575e-95	T_cells	TBL1XR1
EP400	2.34867e-99	1.3326	0.339	0.141	5.67299e-95	T_cells	EP400
KHDRBS1	2.98443e-99	0.988143	0.627	0.408	7.2086e-95	T_cells	KHDRBS1
LINC01409	3.52761e-99	1.97822	0.175	0.044	8.5206e-95	T_cells	LINC01409
LLGL2	3.75839e-99	1.2461	0.279	0.099	9.07802e-95	T_cells	LLGL2
SUCLA2	4.63204e-99	1.25486	0.358	0.154	1.11882e-94	T_cells	SUCLA2
SLF1	5.13226e-99	1.50329	0.264	0.094	1.23965e-94	T_cells	SLF1
JMY	5.17195e-99	1.15327	0.382	0.168	1.24923e-94	T_cells	JMY
ZNF821	5.68046e-99	1.43679	0.271	0.096	1.37206e-94	T_cells	ZNF821
CNOT2	5.69465e-99	0.843083	0.707	0.52	1.37548e-94	T_cells	CNOT2
TENM1	9.25486e-99	1.30422	0.271	0.095	2.23542e-94	T_cells	TENM1
TMEM41B	9.54123e-99	1.51836	0.308	0.122	2.30459e-94	T_cells	TMEM41B
NAA16	1.04227e-98	1.32607	0.329	0.134	2.5175e-94	T_cells	NAA16
YEATS4	2.02235e-98	2.05268	0.174	0.045	4.88479e-94	T_cells	YEATS4
USP42	2.09135e-98	1.43431	0.304	0.119	5.05144e-94	T_cells	USP42
MELK	2.09855e-98	4.23782	0.068	0.005	5.06883e-94	T_cells	MELK
CA5B	2.13962e-98	1.11887	0.418	0.198	5.16803e-94	T_cells	CA5B
FAM133B	2.46374e-98	0.935664	0.618	0.399	5.95092e-94	T_cells	FAM133B
CYTH1	2.70047e-98	0.714706	0.799	0.62	6.52271e-94	T_cells	CYTH1
MPZL3	3.09059e-98	1.81835	0.215	0.065	7.46502e-94	T_cells	MPZL3
PUM1	3.28518e-98	0.805615	0.731	0.533	7.93501e-94	T_cells	PUM1
SLC9B2	3.66319e-98	2.24862	0.144	0.031	8.84806e-94	T_cells	SLC9B2
ATP6V0E2	3.75076e-98	2.35216	0.124	0.023	9.05959e-94	T_cells	ATP6V0E2
SREK1	3.82222e-98	0.957323	0.532	0.287	9.23218e-94	T_cells	SREK1
NONO	4.05402e-98	0.978109	0.465	0.232	9.79208e-94	T_cells	NONO
FASTKD2	4.29103e-98	1.53402	0.263	0.093	1.03646e-93	T_cells	FASTKD2
LANCL1	5.17351e-98	1.83875	0.199	0.057	1.24961e-93	T_cells	LANCL1
ELP1	6.88395e-98	1.75502	0.2	0.058	1.66275e-93	T_cells	ELP1
EIF4H	7.06636e-98	0.925297	0.522	0.278	1.70681e-93	T_cells	EIF4H
RAB31	7.97859e-98	-3.72768	0.039	0.253	1.92715e-93	T_cells	RAB31
MKI67	8.00152e-98	3.3821	0.118	0.021	1.93269e-93	T_cells	MKI67
AC087286.2	1.11867e-97	1.5402	0.308	0.123	2.70204e-93	T_cells	AC087286.2
PUM3	1.25401e-97	1.47229	0.27	0.097	3.02893e-93	T_cells	PUM3
AKNA	1.26986e-97	0.866617	0.513	0.264	3.06721e-93	T_cells	AKNA
NCK2	1.4129e-97	0.918594	0.238	0.076	3.41273e-93	T_cells	NCK2
UFM1	1.46542e-97	1.0743	0.433	0.21	3.53957e-93	T_cells	UFM1
CBLB	1.75875e-97	0.734651	0.619	0.384	4.24809e-93	T_cells	CBLB
MT-ND3	1.80561e-97	0.396886	0.996	0.804	4.36126e-93	T_cells	MT-ND3
UFL1	2.02336e-97	1.23467	0.358	0.155	4.88722e-93	T_cells	UFL1
RRN3	2.15825e-97	1.45156	0.284	0.106	5.21304e-93	T_cells	RRN3
MRPL47	2.47294e-97	1.40379	0.29	0.11	5.97314e-93	T_cells	MRPL47
CD27	2.54994e-97	4.93513	0.054	0.002	6.15912e-93	T_cells	CD27
PDAP1	3.02515e-97	1.10586	0.388	0.176	7.30694e-93	T_cells	PDAP1
PCNP	4.1915e-97	0.897858	0.474	0.238	1.01242e-92	T_cells	PCNP
ACTR10	4.26147e-97	1.17052	0.379	0.17	1.02931e-92	T_cells	ACTR10
SET	4.69369e-97	0.801111	0.725	0.546	1.13371e-92	T_cells	SET
PSME4	6.28204e-97	1.04138	0.616	0.409	1.51736e-92	T_cells	PSME4
AL391839.1	7.17951e-97	1.76728	0.201	0.059	1.73414e-92	T_cells	AL391839.1
IWS1	7.5138e-97	1.16857	0.38	0.17	1.81488e-92	T_cells	IWS1
USP38	9.56511e-97	1.28931	0.323	0.131	2.31036e-92	T_cells	USP38
EPHA4	9.88564e-97	2.45117	0.105	0.016	2.38778e-92	T_cells	EPHA4
WAPL	1.13115e-96	0.957956	0.492	0.258	2.73219e-92	T_cells	WAPL
GTF3C4	1.31029e-96	2.00335	0.165	0.041	3.16488e-92	T_cells	GTF3C4
ATP5MG	1.35757e-96	0.619736	0.831	0.681	3.27908e-92	T_cells	ATP5MG
TESPA1	1.80062e-96	1.99858	0.177	0.047	4.34922e-92	T_cells	TESPA1
RSF1	1.9009e-96	0.884857	0.641	0.426	4.59144e-92	T_cells	RSF1
ALG11	1.92402e-96	1.5996	0.226	0.072	4.64727e-92	T_cells	ALG11
SH3KBP1	2.1518e-96	0.69081	0.781	0.606	5.19747e-92	T_cells	SH3KBP1
RAD23B	2.24607e-96	0.956711	0.649	0.446	5.42515e-92	T_cells	RAD23B
THRAP3	2.39191e-96	0.82479	0.69	0.499	5.77743e-92	T_cells	THRAP3
POLH	2.50475e-96	2.49157	0.125	0.024	6.04997e-92	T_cells	POLH
PPM1K-DT	2.55275e-96	2.97195	0.099	0.014	6.1659e-92	T_cells	PPM1K-DT
XPC	3.14198e-96	1.25718	0.325	0.132	7.58914e-92	T_cells	XPC
AC127035.1	3.14369e-96	1.71891	0.193	0.054	7.59327e-92	T_cells	AC127035.1
TAF11	3.286e-96	1.33448	0.313	0.125	7.937e-92	T_cells	TAF11
NUP98	3.77233e-96	1.03043	0.488	0.255	9.11169e-92	T_cells	NUP98
PPP2R1B	4.89747e-96	1.73093	0.193	0.054	1.18293e-91	T_cells	PPP2R1B
GABARAP	5.1939e-96	-1.58858	0.462	0.663	1.25453e-91	T_cells	GABARAP
STAM	5.23717e-96	1.45585	0.298	0.116	1.26499e-91	T_cells	STAM
AMD 1.00	7.21646e-96	0.907827	0.481	0.245	1.74306e-91	T_cells	AMD 1.00
DAP3	8.68279e-96	1.4759	0.298	0.117	2.09724e-91	T_cells	DAP3
POLE3	8.68621e-96	1.39366	0.284	0.107	2.09807e-91	T_cells	POLE3
C19orf53	1.03048e-95	1.06183	0.452	0.229	2.48903e-91	T_cells	C19orf53
PHC3	1.60025e-95	0.884104	0.493	0.252	3.86525e-91	T_cells	PHC3
AC006369.1	1.81495e-95	1.86647	0.173	0.045	4.38383e-91	T_cells	AC006369.1
GPR107	2.09555e-95	1.25587	0.349	0.149	5.0616e-91	T_cells	GPR107
KATNA1	2.1173e-95	1.61856	0.22	0.069	5.11411e-91	T_cells	KATNA1
IER5	2.45373e-95	0.956508	0.471	0.239	5.92675e-91	T_cells	IER5
MED23	2.75922e-95	1.19737	0.356	0.154	6.66462e-91	T_cells	MED23
CCAR1	2.9778e-95	1.00038	0.441	0.216	7.19258e-91	T_cells	CCAR1
RIF1	3.1295e-95	1.39753	0.357	0.159	7.55899e-91	T_cells	RIF1
PLAAT4	3.24948e-95	0.8212	0.663	0.458	7.8488e-91	T_cells	PLAAT4
ARHGEF1	3.74128e-95	0.918878	0.472	0.239	9.0367e-91	T_cells	ARHGEF1
RLF	4.01888e-95	0.892947	0.683	0.501	9.70721e-91	T_cells	RLF
RBM5	4.50136e-95	1.13134	0.405	0.19	1.08726e-90	T_cells	RBM5
TRIB2	4.93718e-95	1.94307	0.158	0.038	1.19253e-90	T_cells	TRIB2
DENND1B	5.32847e-95	0.903695	0.458	0.227	1.28704e-90	T_cells	DENND1B
TGFB1	6.47692e-95	0.756136	0.713	0.537	1.56444e-90	T_cells	TGFB1
KARS	6.58405e-95	1.24494	0.349	0.151	1.59031e-90	T_cells	KARS
CTSB	7.17027e-95	-1.99036	0.17	0.407	1.73191e-90	T_cells	CTSB
SH3BGRL3	1.01261e-94	0.391062	0.931	0.857	2.44587e-90	T_cells	SH3BGRL3
TBPL1	1.0436e-94	1.23586	0.334	0.141	2.52072e-90	T_cells	TBPL1
SCAF4	1.73725e-94	1.03261	0.421	0.2	4.19614e-90	T_cells	SCAF4
EID1	1.76487e-94	0.919785	0.56	0.331	4.26286e-90	T_cells	EID1
GFM1	1.90648e-94	1.35161	0.287	0.108	4.60492e-90	T_cells	GFM1
ZNF131	2.04501e-94	1.06034	0.423	0.203	4.93952e-90	T_cells	ZNF131
MTERF4	2.28395e-94	1.49048	0.254	0.089	5.51665e-90	T_cells	MTERF4
G2E3-AS1	2.38579e-94	1.93054	0.184	0.052	5.76264e-90	T_cells	G2E3-AS1
MIGA1	3.01521e-94	1.12273	0.345	0.146	7.28294e-90	T_cells	MIGA1
SLC25A12	3.13043e-94	1.32053	0.331	0.139	7.56125e-90	T_cells	SLC25A12
SNRPC	3.2138e-94	1.172	0.341	0.145	7.76261e-90	T_cells	SNRPC
SMG6	3.40282e-94	1.10838	0.374	0.166	8.21917e-90	T_cells	SMG6
RAB29	3.42697e-94	1.2095	0.315	0.126	8.27749e-90	T_cells	RAB29
AC074032.1	3.54064e-94	1.20949	0.337	0.142	8.55206e-90	T_cells	AC074032.1
ZNF92	4.79441e-94	1.21133	0.341	0.144	1.15804e-89	T_cells	ZNF92
APMAP	4.94032e-94	0.760457	0.433	0.196	1.19329e-89	T_cells	APMAP
DNAJC8	5.00391e-94	0.931795	0.505	0.271	1.20864e-89	T_cells	DNAJC8
TRIR	5.11874e-94	0.802338	0.678	0.495	1.23638e-89	T_cells	TRIR
PSMD7	5.30718e-94	0.985846	0.466	0.239	1.2819e-89	T_cells	PSMD7
PCBP2	5.33786e-94	0.686322	0.797	0.646	1.28931e-89	T_cells	PCBP2
RNF114	5.52416e-94	1.25601	0.359	0.159	1.33431e-89	T_cells	RNF114
SF3B3	6.1308e-94	1.44543	0.281	0.107	1.48083e-89	T_cells	SF3B3
CLK1	6.14929e-94	0.652405	0.768	0.555	1.4853e-89	T_cells	CLK1
CD247	6.4684e-94	-0.177061	0.82	0.488	1.56238e-89	T_cells	CD247
TMSB10	6.5849e-94	0.522393	0.986	0.872	1.59052e-89	T_cells	TMSB10
GAB3	6.75417e-94	1.16584	0.365	0.161	1.6314e-89	T_cells	GAB3
PDIA6	7.17598e-94	0.98015	0.461	0.235	1.73329e-89	T_cells	PDIA6
DHX8	7.73598e-94	1.22698	0.348	0.151	1.86855e-89	T_cells	DHX8
TNFAIP8	9.17447e-94	0.917568	0.466	0.234	2.216e-89	T_cells	TNFAIP8
AP001347.1	9.33756e-94	2.94414	0.1	0.015	2.25539e-89	T_cells	AP001347.1
RBM22	9.53147e-94	1.30113	0.303	0.12	2.30223e-89	T_cells	RBM22
GNL3	1.15469e-93	1.48068	0.26	0.093	2.78904e-89	T_cells	GNL3
EXOSC6	1.23827e-93	1.42963	0.251	0.088	2.99092e-89	T_cells	EXOSC6
TFG	1.33753e-93	1.30259	0.384	0.18	3.23067e-89	T_cells	TFG
NOL9	1.56044e-93	1.59168	0.221	0.071	3.76908e-89	T_cells	NOL9
MLLT3	1.61204e-93	1.31163	0.26	0.092	3.89372e-89	T_cells	MLLT3
RNF34	1.76111e-93	1.1713	0.335	0.139	4.25379e-89	T_cells	RNF34
APLP2	1.82477e-93	-2.01109	0.268	0.495	4.40754e-89	T_cells	APLP2
TAF1B	2.03454e-93	1.55306	0.236	0.08	4.91423e-89	T_cells	TAF1B
RELB	2.15521e-93	0.987082	0.484	0.248	5.2057e-89	T_cells	RELB
C18orf25	2.56829e-93	1.17237	0.382	0.174	6.20346e-89	T_cells	C18orf25
SBF2	3.14536e-93	-2.03141	0.15	0.39	7.5973e-89	T_cells	SBF2
USP33	3.20286e-93	0.9288	0.508	0.271	7.73618e-89	T_cells	USP33
AC022075.1	3.80539e-93	0.753491	0.391	0.17	9.19154e-89	T_cells	AC022075.1
COMMD6	4.18794e-93	0.87649	0.66	0.474	1.01156e-88	T_cells	COMMD6
ZC3H18	5.84921e-93	1.23829	0.332	0.14	1.41282e-88	T_cells	ZC3H18
ATE1	5.92557e-93	1.0333	0.358	0.155	1.43126e-88	T_cells	ATE1
BTF3	6.54743e-93	0.624469	0.858	0.782	1.58147e-88	T_cells	BTF3
TMEM244	6.69297e-93	4.29752	0.055	0.002	1.61662e-88	T_cells	TMEM244
TMEM222	7.87231e-93	1.43467	0.242	0.082	1.90148e-88	T_cells	TMEM222
TP53	8.11901e-93	1.74903	0.232	0.079	1.96107e-88	T_cells	TP53
COX11	8.17204e-93	1.88581	0.154	0.037	1.97388e-88	T_cells	COX11
RPL22L1	8.21708e-93	0.867639	0.484	0.248	1.98475e-88	T_cells	RPL22L1
TNPO1	8.69906e-93	1.12109	0.412	0.198	2.10117e-88	T_cells	TNPO1
HMGA1	9.13916e-93	1.55181	0.24	0.083	2.20747e-88	T_cells	HMGA1
SF3A3	1.01368e-92	1.29286	0.284	0.109	2.44844e-88	T_cells	SF3A3
AL590550.1	1.25059e-92	4.90156	0.05	0.002	3.02067e-88	T_cells	AL590550.1
TRAF1	1.33174e-92	2.00127	0.176	0.048	3.21669e-88	T_cells	TRAF1
SETBP1	1.48927e-92	1.08791	0.349	0.148	3.59718e-88	T_cells	SETBP1
CD68	1.88644e-92	-3.84268	0.037	0.241	4.5565e-88	T_cells	CD68
KPNB1	2.27637e-92	0.91424	0.578	0.359	5.49834e-88	T_cells	KPNB1
USP47	2.69595e-92	0.77199	0.715	0.523	6.5118e-88	T_cells	USP47
CDKN1B	2.7526e-92	1.18182	0.335	0.141	6.64864e-88	T_cells	CDKN1B
TP53BP1	2.77742e-92	1.46332	0.283	0.109	6.70857e-88	T_cells	TP53BP1
CDC40	2.96748e-92	0.90962	0.498	0.263	7.16765e-88	T_cells	CDC40
RAD1	3.20421e-92	2.10515	0.147	0.034	7.73944e-88	T_cells	RAD1
GNAS	3.30093e-92	0.207392	0.908	0.785	7.97307e-88	T_cells	GNAS
CTLA4	3.40746e-92	3.87501	0.056	0.003	8.23038e-88	T_cells	CTLA4
EIF3B	3.82361e-92	1.13068	0.379	0.175	9.23555e-88	T_cells	EIF3B
PDS5A	3.99857e-92	0.956231	0.602	0.39	9.65815e-88	T_cells	PDS5A
DDX39B	4.69918e-92	0.830276	0.512	0.271	1.13504e-87	T_cells	DDX39B
SELENOT	4.83042e-92	0.874959	0.498	0.261	1.16674e-87	T_cells	SELENOT
MRPL54	5.33208e-92	1.17748	0.36	0.161	1.28791e-87	T_cells	MRPL54
EEF1AKMT2	5.60296e-92	1.46847	0.236	0.08	1.35334e-87	T_cells	EEF1AKMT2
CUL2	8.7308e-92	1.17818	0.343	0.148	2.10884e-87	T_cells	CUL2
RTCA	9.34122e-92	1.18241	0.329	0.138	2.25628e-87	T_cells	RTCA
STX11	9.41287e-92	-2.1768	0.186	0.412	2.27358e-87	T_cells	STX11
COG3	1.018e-91	1.31219	0.281	0.107	2.45887e-87	T_cells	COG3
MRPS9	1.04349e-91	1.39788	0.255	0.091	2.52045e-87	T_cells	MRPS9
SPN	1.0972e-91	1.02872	0.395	0.183	2.65018e-87	T_cells	SPN
CDCA7	1.09915e-91	3.74357	0.062	0.004	2.65488e-87	T_cells	CDCA7
RALGDS	1.34627e-91	1.34087	0.281	0.107	3.25178e-87	T_cells	RALGDS
TBC1D10C	1.42961e-91	1.34646	0.278	0.106	3.45308e-87	T_cells	TBC1D10C
ZNF428	1.8453e-91	1.45601	0.244	0.085	4.45713e-87	T_cells	ZNF428
KIF21B	1.93548e-91	1.66257	0.193	0.057	4.67497e-87	T_cells	KIF21B
TAPBP	2.11524e-91	0.69796	0.748	0.561	5.10916e-87	T_cells	TAPBP
VPS13B	2.34414e-91	0.762298	0.797	0.635	5.66203e-87	T_cells	VPS13B
IL27RA	2.38385e-91	1.41256	0.305	0.125	5.75796e-87	T_cells	IL27RA
XPA	2.52431e-91	1.33772	0.281	0.107	6.09722e-87	T_cells	XPA
SOD1	2.74472e-91	1.07841	0.401	0.193	6.6296e-87	T_cells	SOD1
SNW1	3.43195e-91	0.98452	0.452	0.23	8.28953e-87	T_cells	SNW1
RAN	3.68796e-91	1.19121	0.411	0.202	8.90791e-87	T_cells	RAN
PPP1CC	4.08674e-91	1.10494	0.406	0.195	9.87112e-87	T_cells	PPP1CC
TRAPPC10	4.16176e-91	0.878639	0.629	0.424	1.00523e-86	T_cells	TRAPPC10
KLC1	4.21884e-91	1.07489	0.406	0.196	1.01902e-86	T_cells	KLC1
GPR68	4.69363e-91	1.95304	0.136	0.029	1.1337e-86	T_cells	GPR68
MAP4K5	4.97158e-91	1.0202	0.405	0.192	1.20084e-86	T_cells	MAP4K5
CHD4	5.14071e-91	0.925748	0.481	0.253	1.24169e-86	T_cells	CHD4
POLR2J3	5.65801e-91	1.25528	0.326	0.138	1.36664e-86	T_cells	POLR2J3
NDUFAF8	8.50198e-91	1.24773	0.3	0.12	2.05357e-86	T_cells	NDUFAF8
PSMC2	8.59316e-91	1.23411	0.303	0.122	2.07559e-86	T_cells	PSMC2
SNIP1	8.87476e-91	1.15503	0.365	0.164	2.14361e-86	T_cells	SNIP1
MAP2K4	9.57759e-91	1.04374	0.409	0.196	2.31337e-86	T_cells	MAP2K4
SLIRP	9.71807e-91	1.04026	0.426	0.21	2.3473e-86	T_cells	SLIRP
RABEP1	1.1026e-90	1.10693	0.404	0.192	2.66321e-86	T_cells	RABEP1
LLPH	1.22459e-90	1.09825	0.377	0.174	2.95787e-86	T_cells	LLPH
FTH1	1.50021e-90	-1.83592	0.972	0.964	3.62361e-86	T_cells	FTH1
SNRK	1.5309e-90	0.810944	0.617	0.396	3.69774e-86	T_cells	SNRK
NCOR1	1.69946e-90	0.681731	0.745	0.558	4.10487e-86	T_cells	NCOR1
TAF2	1.87641e-90	1.2326	0.377	0.177	4.53229e-86	T_cells	TAF2
AC006059.1	2.15291e-90	1.71226	0.203	0.063	5.20015e-86	T_cells	AC006059.1
PLEKHA2	2.30057e-90	1.05074	0.418	0.206	5.55681e-86	T_cells	PLEKHA2
RALGAPB	2.45848e-90	1.22641	0.346	0.153	5.93821e-86	T_cells	RALGAPB
ATG13	2.46002e-90	1.14716	0.36	0.162	5.94194e-86	T_cells	ATG13
SEC22C	2.50086e-90	1.61311	0.226	0.075	6.04057e-86	T_cells	SEC22C
UPF2	2.53828e-90	0.982761	0.445	0.224	6.13095e-86	T_cells	UPF2
AL139022.1	2.66497e-90	1.725	0.18	0.05	6.43696e-86	T_cells	AL139022.1
NCOA4	2.74602e-90	-1.50408	0.293	0.537	6.63272e-86	T_cells	NCOA4
ITGAL	2.92913e-90	0.642056	0.74	0.559	7.07502e-86	T_cells	ITGAL
RASA2	3.38037e-90	0.91949	0.633	0.435	8.16494e-86	T_cells	RASA2
HNRNPU	3.47811e-90	0.477671	0.833	0.648	8.40104e-86	T_cells	HNRNPU
CA1	3.8255e-90	-5.53804	0.025	0.221	9.24011e-86	T_cells	CA1
SNRPG	4.01994e-90	1.05988	0.407	0.198	9.70977e-86	T_cells	SNRPG
SMNDC1	4.21995e-90	1.14331	0.352	0.155	1.01929e-85	T_cells	SMNDC1
NCAPH	4.37532e-90	3.83138	0.064	0.005	1.05682e-85	T_cells	NCAPH
STARD7	5.1243e-90	1.17861	0.36	0.164	1.23772e-85	T_cells	STARD7
AQP3	5.22801e-90	4.28199	0.055	0.003	1.26277e-85	T_cells	AQP3
MCM6	6.06943e-90	2.31892	0.118	0.023	1.46601e-85	T_cells	MCM6
RABL3	7.41383e-90	1.42438	0.279	0.108	1.79074e-85	T_cells	RABL3
CCDC82	7.45455e-90	1.31595	0.283	0.109	1.80057e-85	T_cells	CCDC82
ZBP1	7.48918e-90	1.5907	0.211	0.067	1.80894e-85	T_cells	ZBP1
SRSF4	7.90574e-90	0.895766	0.695	0.514	1.90955e-85	T_cells	SRSF4
ZNF721	1.12167e-89	1.0567	0.369	0.166	2.70928e-85	T_cells	ZNF721
GOPC	1.21268e-89	1.16825	0.299	0.118	2.92912e-85	T_cells	GOPC
LRRC58	1.34615e-89	1.26597	0.317	0.133	3.25148e-85	T_cells	LRRC58
AC139720.1	1.82343e-89	5.00123	0.052	0.002	4.40432e-85	T_cells	AC139720.1
ADGRE5	1.84407e-89	0.865634	0.791	0.624	4.45417e-85	T_cells	ADGRE5
NCOA5	2.0521e-89	1.61539	0.237	0.083	4.95665e-85	T_cells	NCOA5
SYNRG	2.11267e-89	0.919302	0.412	0.194	5.10295e-85	T_cells	SYNRG
NR4A3	2.37953e-89	1.75193	0.217	0.071	5.74752e-85	T_cells	NR4A3
TIMM17A	2.40407e-89	1.20112	0.339	0.148	5.80678e-85	T_cells	TIMM17A
CPVL	2.50639e-89	-3.85599	0.034	0.233	6.05394e-85	T_cells	CPVL
SETD2	2.53677e-89	0.843562	0.697	0.517	6.12732e-85	T_cells	SETD2
NCBP3	2.5518e-89	1.27201	0.295	0.117	6.16361e-85	T_cells	NCBP3
MRPS31	3.23281e-89	1.59706	0.23	0.079	7.80852e-85	T_cells	MRPS31
TSPOAP1-AS1	3.3504e-89	0.948538	0.335	0.14	8.09256e-85	T_cells	TSPOAP1-AS1
COQ10B	3.55265e-89	0.888519	0.461	0.233	8.58106e-85	T_cells	COQ10B
CIR1	3.88591e-89	0.969336	0.619	0.425	9.38603e-85	T_cells	CIR1
B3GNT2	3.91205e-89	1.56671	0.222	0.074	9.44917e-85	T_cells	B3GNT2
UQCRB	4.31952e-89	0.649255	0.787	0.659	1.04334e-84	T_cells	UQCRB
LINS1	4.36127e-89	1.81706	0.189	0.056	1.05342e-84	T_cells	LINS1
APRT	4.39283e-89	1.01127	0.472	0.255	1.06104e-84	T_cells	APRT
SLC35A3	4.56257e-89	1.37654	0.3	0.123	1.10204e-84	T_cells	SLC35A3
CXCL8	5.70231e-89	-3.32997	0.168	0.392	1.37734e-84	T_cells	CXCL8
TCF25	6.7594e-89	0.666524	0.751	0.556	1.63267e-84	T_cells	TCF25
SLC25A42	7.48282e-89	1.50941	0.196	0.059	1.8074e-84	T_cells	SLC25A42
VPS4B	8.42675e-89	0.885169	0.561	0.339	2.0354e-84	T_cells	VPS4B
CDC37L1	9.75467e-89	1.79156	0.183	0.053	2.35614e-84	T_cells	CDC37L1
SSBP3	1.01367e-88	1.04243	0.389	0.183	2.44842e-84	T_cells	SSBP3
PPP2R5A	1.11676e-88	0.935319	0.47	0.244	2.69743e-84	T_cells	PPP2R5A
SLC9A3R1	1.13846e-88	1.08033	0.364	0.166	2.74984e-84	T_cells	SLC9A3R1
GPBP1L1	1.18285e-88	0.895715	0.562	0.338	2.85706e-84	T_cells	GPBP1L1
CSTA	1.4076e-88	-4.13775	0.035	0.231	3.39992e-84	T_cells	CSTA
SLC20A1	1.57217e-88	1.06759	0.376	0.174	3.79743e-84	T_cells	SLC20A1
COX20	2.06925e-88	1.25059	0.327	0.141	4.99807e-84	T_cells	COX20
TNIP2	2.11813e-88	1.48399	0.235	0.082	5.11613e-84	T_cells	TNIP2
TFRC	2.2434e-88	1.29203	0.296	0.119	5.41872e-84	T_cells	TFRC
POLR2C	2.34889e-88	1.59599	0.206	0.065	5.6735e-84	T_cells	POLR2C
CWF19L1	2.3713e-88	1.1839	0.328	0.139	5.72763e-84	T_cells	CWF19L1
USP1	2.68967e-88	1.51571	0.258	0.097	6.49662e-84	T_cells	USP1
LUZP1	2.7091e-88	1.34099	0.296	0.119	6.54356e-84	T_cells	LUZP1
YME1L1	2.99965e-88	0.614479	0.756	0.559	7.24535e-84	T_cells	YME1L1
STK39	3.06772e-88	0.699695	0.457	0.225	7.40977e-84	T_cells	STK39
CAPZA1	3.23897e-88	0.691359	0.77	0.595	7.8234e-84	T_cells	CAPZA1
EWSR1	3.3609e-88	0.905409	0.608	0.401	8.11792e-84	T_cells	EWSR1
CDKN2A	3.51688e-88	1.67137	0.198	0.061	8.49466e-84	T_cells	CDKN2A
PPP1R2	3.79531e-88	0.942433	0.59	0.379	9.16718e-84	T_cells	PPP1R2
RFC3	4.30312e-88	2.60734	0.117	0.023	1.03937e-83	T_cells	RFC3
SNX25	4.74914e-88	1.62108	0.183	0.053	1.14711e-83	T_cells	SNX25
SMARCC2	5.57001e-88	1.2286	0.327	0.14	1.34538e-83	T_cells	SMARCC2
DUSP2	5.77823e-88	1.53835	0.246	0.089	1.39567e-83	T_cells	DUSP2
NFKB1	5.79125e-88	0.762554	0.773	0.601	1.39882e-83	T_cells	NFKB1
NOP56	5.99738e-88	1.48488	0.262	0.099	1.44861e-83	T_cells	NOP56
NDUFB11	6.2303e-88	0.943404	0.467	0.248	1.50487e-83	T_cells	NDUFB11
ETFDH	7.04071e-88	1.47211	0.252	0.093	1.70061e-83	T_cells	ETFDH
TOP2A	7.89471e-88	3.8032	0.083	0.011	1.90689e-83	T_cells	TOP2A
STRN	7.93937e-88	1.09157	0.369	0.169	1.91768e-83	T_cells	STRN
DOK6	8.17328e-88	1.39928	0.196	0.059	1.97417e-83	T_cells	DOK6
STK17B	9.37677e-88	0.515687	0.848	0.656	2.26486e-83	T_cells	STK17B
ELK4	1.11807e-87	1.35715	0.279	0.11	2.7006e-83	T_cells	ELK4
GON4L	1.22889e-87	1.09582	0.359	0.162	2.96825e-83	T_cells	GON4L
MRPL44	1.28326e-87	1.45501	0.245	0.088	3.09957e-83	T_cells	MRPL44
PSMA5	1.33714e-87	0.953	0.458	0.238	3.22973e-83	T_cells	PSMA5
USP24	1.43445e-87	0.817121	0.518	0.282	3.46476e-83	T_cells	USP24
WDR3	1.55343e-87	1.81001	0.168	0.046	3.75217e-83	T_cells	WDR3
ZCRB1	1.85453e-87	1.33517	0.29	0.117	4.47944e-83	T_cells	ZCRB1
DONSON	2.12742e-87	2.02421	0.139	0.032	5.13857e-83	T_cells	DONSON
CEBPZOS	2.46844e-87	1.10642	0.326	0.137	5.96228e-83	T_cells	CEBPZOS
GPALPP1	2.62133e-87	1.34544	0.272	0.104	6.33155e-83	T_cells	GPALPP1
CFL1	2.77722e-87	0.514819	0.91	0.695	6.7081e-83	T_cells	CFL1
LY75	2.80718e-87	1.22808	0.342	0.153	6.78046e-83	T_cells	LY75
COX16	3.20521e-87	1.18342	0.378	0.18	7.74187e-83	T_cells	COX16
AHSP	3.35583e-87	-5.66838	0.013	0.199	8.10567e-83	T_cells	AHSP
ATP5IF1	3.57224e-87	1.00897	0.433	0.221	8.62838e-83	T_cells	ATP5IF1
MED14	3.72926e-87	1.36908	0.28	0.11	9.00766e-83	T_cells	MED14
NUP210	6.11842e-87	0.99839	0.377	0.173	1.47784e-82	T_cells	NUP210
ACAT1	6.4602e-87	1.31588	0.258	0.096	1.5604e-82	T_cells	ACAT1
METRN	6.74904e-87	1.65962	0.176	0.05	1.63016e-82	T_cells	METRN
PPDPF	7.42572e-87	0.604107	0.656	0.464	1.79361e-82	T_cells	PPDPF
HCK	7.88335e-87	-3.88395	0.033	0.227	1.90414e-82	T_cells	HCK
UBTF	8.77615e-87	1.40017	0.263	0.1	2.11979e-82	T_cells	UBTF
CHUK	8.77675e-87	1.422	0.268	0.103	2.11994e-82	T_cells	CHUK
BIRC6	9.228e-87	0.633603	0.816	0.648	2.22893e-82	T_cells	BIRC6
SLC7A6OS	1.06992e-86	1.27926	0.278	0.108	2.58429e-82	T_cells	SLC7A6OS
PI4K2B	1.08558e-86	1.34932	0.275	0.107	2.62211e-82	T_cells	PI4K2B
ETV3	1.27817e-86	1.32925	0.288	0.115	3.08728e-82	T_cells	ETV3
IRAK4	1.49309e-86	1.08232	0.368	0.168	3.60642e-82	T_cells	IRAK4
BORA	1.89109e-86	2.09486	0.141	0.033	4.56775e-82	T_cells	BORA
PTTG1	2.01956e-86	2.47612	0.105	0.019	4.87804e-82	T_cells	PTTG1
EXOSC10	2.27317e-86	1.49068	0.234	0.082	5.49061e-82	T_cells	EXOSC10
CASZ1	2.27809e-86	2.09351	0.162	0.044	5.5025e-82	T_cells	CASZ1
ELOVL5	2.45858e-86	1.05792	0.427	0.216	5.93845e-82	T_cells	ELOVL5
CCNL2	2.46045e-86	1.26229	0.302	0.124	5.94298e-82	T_cells	CCNL2
TOR1AIP1	2.92187e-86	0.960503	0.431	0.214	7.05749e-82	T_cells	TOR1AIP1
PPIG	3.0065e-86	0.955974	0.462	0.245	7.2619e-82	T_cells	PPIG
DDX27	3.76051e-86	1.12981	0.318	0.135	9.08314e-82	T_cells	DDX27
TCHP	3.82351e-86	1.16283	0.342	0.152	9.23532e-82	T_cells	TCHP
DCTN4	3.95314e-86	0.948261	0.475	0.251	9.54842e-82	T_cells	DCTN4
PGGT1B	4.33537e-86	1.25594	0.329	0.145	1.04717e-81	T_cells	PGGT1B
YARS2	4.49855e-86	1.87659	0.171	0.048	1.08658e-81	T_cells	YARS2
TMED10	6.32598e-86	0.949655	0.45	0.233	1.52798e-81	T_cells	TMED10
PCNX1	7.25934e-86	0.892645	0.611	0.41	1.75342e-81	T_cells	PCNX1
TOX4	7.54674e-86	0.982991	0.399	0.192	1.82284e-81	T_cells	TOX4
RYK	8.62352e-86	1.30282	0.353	0.162	2.08292e-81	T_cells	RYK
ILF2	8.74112e-86	1.27422	0.294	0.121	2.11133e-81	T_cells	ILF2
DGKH	9.60634e-86	2.20143	0.13	0.029	2.32031e-81	T_cells	DGKH
CD274	1.001e-85	2.66807	0.094	0.015	2.41782e-81	T_cells	CD274
ENOPH1	1.10835e-85	1.36998	0.245	0.088	2.67712e-81	T_cells	ENOPH1
EPRS	1.19534e-85	1.42601	0.275	0.11	2.88721e-81	T_cells	EPRS
MRPL22	1.70806e-85	1.43725	0.23	0.08	4.12566e-81	T_cells	MRPL22
PNPT1	1.85324e-85	1.38798	0.254	0.095	4.47633e-81	T_cells	PNPT1
DNM1L	2.24981e-85	1.1688	0.352	0.162	5.43419e-81	T_cells	DNM1L
SLA2	2.32248e-85	1.28103	0.24	0.085	5.60972e-81	T_cells	SLA2
NOL11	2.46619e-85	1.48282	0.209	0.068	5.95684e-81	T_cells	NOL11
ZNF622	2.64003e-85	1.28666	0.273	0.106	6.37674e-81	T_cells	ZNF622
SUCLG2	3.16914e-85	0.867933	0.454	0.232	7.65475e-81	T_cells	SUCLG2
HSPA14.1	3.51158e-85	1.55377	0.219	0.074	8.48187e-81	T_cells	HSPA14.1
SLC2A4RG	3.51916e-85	1.72999	0.174	0.049	8.50018e-81	T_cells	SLC2A4RG
SLC26A5	3.54092e-85	1.85214	0.154	0.04	8.55273e-81	T_cells	SLC26A5
CDC37	3.5833e-85	0.844539	0.475	0.252	8.6551e-81	T_cells	CDC37
MUTYH	3.75523e-85	2.12999	0.136	0.032	9.07038e-81	T_cells	MUTYH
WASHC5	4.13728e-85	1.2222	0.343	0.155	9.99319e-81	T_cells	WASHC5
SPEF2	4.13871e-85	2.92542	0.085	0.012	9.99664e-81	T_cells	SPEF2
SAP30BP	4.24252e-85	1.04095	0.408	0.202	1.02474e-80	T_cells	SAP30BP
GABPB1	4.63036e-85	1.25984	0.299	0.124	1.11842e-80	T_cells	GABPB1
DDX17	5.69723e-85	0.568296	0.794	0.617	1.37611e-80	T_cells	DDX17
CCDC58	5.87283e-85	2.4359	0.109	0.02	1.41852e-80	T_cells	CCDC58
BRI3	6.65552e-85	-1.90278	0.253	0.466	1.60757e-80	T_cells	BRI3
TARSL2	8.35031e-85	1.57354	0.196	0.061	2.01693e-80	T_cells	TARSL2
SMAP1	8.52124e-85	0.994256	0.416	0.208	2.05822e-80	T_cells	SMAP1
RIPK1	8.70776e-85	1.15356	0.39	0.189	2.10327e-80	T_cells	RIPK1
PSMC1	8.76865e-85	1.08478	0.392	0.191	2.11798e-80	T_cells	PSMC1
OTUD6B-AS1	1.2553e-84	1.15587	0.347	0.157	3.03205e-80	T_cells	OTUD6B-AS1
SRM	1.31366e-84	1.66224	0.199	0.064	3.17302e-80	T_cells	SRM
UGGT1	1.34956e-84	1.16827	0.346	0.156	3.25973e-80	T_cells	UGGT1
MPRIP	1.47406e-84	1.38587	0.239	0.086	3.56043e-80	T_cells	MPRIP
TTC33	1.47462e-84	1.26755	0.266	0.103	3.5618e-80	T_cells	TTC33
LINC02694	1.68039e-84	3.44164	0.083	0.011	4.0588e-80	T_cells	LINC02694
VPS26A	1.82228e-84	0.906509	0.448	0.229	4.40153e-80	T_cells	VPS26A
POM121C	1.91572e-84	1.22666	0.291	0.118	4.62724e-80	T_cells	POM121C
VPS26B	1.92563e-84	1.4287	0.242	0.088	4.65117e-80	T_cells	VPS26B
LINC00426	2.20869e-84	2.11489	0.131	0.03	5.33487e-80	T_cells	LINC00426
MNAT1	2.27695e-84	1.02697	0.307	0.126	5.49974e-80	T_cells	MNAT1
SNX4	2.62255e-84	1.29456	0.316	0.137	6.33451e-80	T_cells	SNX4
MTHFD1L	3.13103e-84	2.48481	0.123	0.027	7.5627e-80	T_cells	MTHFD1L
HMGN4	3.19925e-84	1.32187	0.27	0.105	7.72747e-80	T_cells	HMGN4
LTN1	3.2616e-84	1.24545	0.302	0.126	7.87807e-80	T_cells	LTN1
GTPBP4	3.65661e-84	1.24934	0.334	0.15	8.83217e-80	T_cells	GTPBP4
45723	3.74273e-84	0.877627	0.612	0.411	9.0402e-80	T_cells	45723
USP28	4.37614e-84	1.0634	0.32	0.135	1.05701e-79	T_cells	USP28
CCNG1	4.72341e-84	1.31186	0.238	0.086	1.14089e-79	T_cells	CCNG1
AL365203.2	5.24476e-84	3.39843	0.069	0.007	1.26682e-79	T_cells	AL365203.2
TRMT13	5.31032e-84	1.73909	0.185	0.056	1.28265e-79	T_cells	TRMT13
SPPL2A	5.48266e-84	1.06818	0.494	0.278	1.32428e-79	T_cells	SPPL2A
CAAP1	5.96432e-84	1.35406	0.253	0.095	1.44062e-79	T_cells	CAAP1
DDIT4	6.20405e-84	1.39582	0.276	0.111	1.49853e-79	T_cells	DDIT4
TIAL1	6.52744e-84	1.04314	0.397	0.195	1.57664e-79	T_cells	TIAL1
LCP1	7.1527e-84	0.472161	0.941	0.714	1.72766e-79	T_cells	LCP1
DDX50	7.18129e-84	1.26814	0.289	0.118	1.73457e-79	T_cells	DDX50
TBP	7.41958e-84	1.43095	0.23	0.081	1.79212e-79	T_cells	TBP
RBM43	7.58727e-84	1.69648	0.19	0.059	1.83263e-79	T_cells	RBM43
EIF5B	9.43725e-84	1.07725	0.373	0.177	2.27947e-79	T_cells	EIF5B
KIAA1143	9.76132e-84	1.3327	0.278	0.111	2.35775e-79	T_cells	KIAA1143
PIGH	1.11386e-83	1.8578	0.159	0.043	2.69042e-79	T_cells	PIGH
HMOX2	1.24151e-83	1.1216	0.308	0.129	2.99875e-79	T_cells	HMOX2
MYO5A	1.34125e-83	1.03151	0.431	0.223	3.23966e-79	T_cells	MYO5A
UTP23	1.40352e-83	1.23366	0.28	0.112	3.39007e-79	T_cells	UTP23
ZBTB17	1.56626e-83	1.61317	0.203	0.066	3.78314e-79	T_cells	ZBTB17
PPM1D	1.56967e-83	1.32904	0.288	0.117	3.79138e-79	T_cells	PPM1D
SF3A2	1.72612e-83	1.48857	0.222	0.077	4.16927e-79	T_cells	SF3A2
ATF7IP2	1.79518e-83	1.49381	0.193	0.06	4.33608e-79	T_cells	ATF7IP2
TARDBP	2.08146e-83	1.12388	0.32	0.137	5.02756e-79	T_cells	TARDBP
KIDINS220	2.24008e-83	0.93057	0.474	0.254	5.41069e-79	T_cells	KIDINS220
45717	2.97933e-83	-3.7047	0.042	0.233	7.19626e-79	T_cells	45717
RPS6KB1	3.02032e-83	1.24435	0.298	0.125	7.29528e-79	T_cells	RPS6KB1
MPP7	3.06099e-83	0.78228	0.443	0.22	7.39352e-79	T_cells	MPP7
SCAMP3	3.87459e-83	1.4849	0.221	0.076	9.3587e-79	T_cells	SCAMP3
ERI1	4.06242e-83	1.64381	0.199	0.064	9.81237e-79	T_cells	ERI1
GPR89A	4.4226e-83	1.71423	0.188	0.058	1.06824e-78	T_cells	GPR89A
FAM76B	4.44338e-83	1.22889	0.314	0.136	1.07325e-78	T_cells	FAM76B
ANKRD49	4.54911e-83	1.33132	0.236	0.084	1.09879e-78	T_cells	ANKRD49
DIP2A	4.64642e-83	0.952876	0.349	0.155	1.1223e-78	T_cells	DIP2A
DNTTIP2	4.83625e-83	1.03157	0.401	0.197	1.16815e-78	T_cells	DNTTIP2
NOC2L	4.85294e-83	1.62677	0.201	0.065	1.17218e-78	T_cells	NOC2L
CDKN2AIP	6.25332e-83	1.59646	0.191	0.06	1.51043e-78	T_cells	CDKN2AIP
SUGP2	6.29847e-83	1.02846	0.353	0.16	1.52133e-78	T_cells	SUGP2
ZNF367	7.06164e-83	2.92712	0.11	0.021	1.70567e-78	T_cells	ZNF367
PARD6G	1.01683e-82	4.16525	0.05	0.002	2.45605e-78	T_cells	PARD6G
YPEL5	1.47651e-82	0.791086	0.686	0.521	3.56637e-78	T_cells	YPEL5
CRYBG1	1.50521e-82	1.4343	0.284	0.118	3.63569e-78	T_cells	CRYBG1
KIZ	1.52683e-82	1.44733	0.213	0.072	3.6879e-78	T_cells	KIZ
KLHDC2	1.74996e-82	1.26821	0.276	0.11	4.22684e-78	T_cells	KLHDC2
DHX40	1.87444e-82	1.36013	0.275	0.111	4.52752e-78	T_cells	DHX40
AC008892.1	1.94794e-82	1.67824	0.195	0.063	4.70504e-78	T_cells	AC008892.1
DTD1	2.0293e-82	1.39446	0.244	0.09	4.90156e-78	T_cells	DTD1
PTPN11	2.08867e-82	1.08821	0.374	0.18	5.04498e-78	T_cells	PTPN11
FAM24B	2.123e-82	2.48373	0.107	0.02	5.1279e-78	T_cells	FAM24B
EIF3J	2.61359e-82	1.01184	0.416	0.211	6.31286e-78	T_cells	EIF3J
ATG2B	2.81129e-82	1.46669	0.242	0.09	6.79038e-78	T_cells	ATG2B
HPGD	3.23139e-82	1.78115	0.164	0.046	7.8051e-78	T_cells	HPGD
CLEC7A	3.29377e-82	-3.45342	0.046	0.236	7.95577e-78	T_cells	CLEC7A
HERC4	3.32807e-82	0.910537	0.447	0.231	8.03861e-78	T_cells	HERC4
SIDT1	3.33211e-82	1.01616	0.286	0.113	8.04838e-78	T_cells	SIDT1
NDUFV2-AS1	3.39192e-82	1.76395	0.182	0.055	8.19284e-78	T_cells	NDUFV2-AS1
PHF3	4.23765e-82	0.805985	0.646	0.455	1.02356e-77	T_cells	PHF3
SNHG29	4.35722e-82	0.861633	0.616	0.432	1.05244e-77	T_cells	SNHG29
HTT	4.81259e-82	0.981096	0.428	0.218	1.16243e-77	T_cells	HTT
MRPS35	4.89425e-82	1.30842	0.276	0.111	1.18216e-77	T_cells	MRPS35
WDHD1	4.92098e-82	2.72433	0.093	0.015	1.18861e-77	T_cells	WDHD1
SEL1L	4.98173e-82	1.0163	0.379	0.181	1.20329e-77	T_cells	SEL1L
FBXW2	5.08534e-82	1.14887	0.304	0.129	1.22831e-77	T_cells	FBXW2
LARP4	5.10259e-82	1.34119	0.278	0.113	1.23248e-77	T_cells	LARP4
ORC3	6.73042e-82	1.61686	0.216	0.075	1.62567e-77	T_cells	ORC3
RNF213-AS1	7.14465e-82	1.08183	0.341	0.154	1.72572e-77	T_cells	RNF213-AS1
TLK1	7.22121e-82	0.831337	0.476	0.256	1.74421e-77	T_cells	TLK1
IGBP1	7.58509e-82	1.03047	0.432	0.227	1.8321e-77	T_cells	IGBP1
RC3H1	7.78746e-82	0.64624	0.748	0.571	1.88098e-77	T_cells	RC3H1
PGAP1	9.62163e-82	1.24701	0.31	0.133	2.32401e-77	T_cells	PGAP1
GPATCH8	1.10895e-81	0.589673	0.729	0.532	2.67855e-77	T_cells	GPATCH8
TNRC6A	1.25605e-81	0.851687	0.613	0.407	3.03387e-77	T_cells	TNRC6A
TERF2IP	1.27973e-81	0.650163	0.641	0.434	3.09106e-77	T_cells	TERF2IP
DCAF5	1.31008e-81	0.992798	0.419	0.212	3.16437e-77	T_cells	DCAF5
ARPC1A	1.42244e-81	1.07291	0.387	0.19	3.43577e-77	T_cells	ARPC1A
ST8SIA1	1.51486e-81	2.54755	0.093	0.015	3.65899e-77	T_cells	ST8SIA1
PSMB7	1.60454e-81	0.948541	0.442	0.236	3.87562e-77	T_cells	PSMB7
RP9	1.69918e-81	1.70457	0.184	0.056	4.1042e-77	T_cells	RP9
KLF3	1.7618e-81	0.946659	0.483	0.271	4.25545e-77	T_cells	KLF3
DYNC1LI2	1.87037e-81	1.20324	0.327	0.148	4.5177e-77	T_cells	DYNC1LI2
LPIN1	2.47699e-81	1.27222	0.266	0.104	5.98292e-77	T_cells	LPIN1
GYPC	2.70345e-81	-1.63223	0.418	0.603	6.52991e-77	T_cells	GYPC
DERL2	2.79319e-81	1.33309	0.256	0.099	6.74667e-77	T_cells	DERL2
COIL	3.14686e-81	1.60909	0.189	0.06	7.60091e-77	T_cells	COIL
GALNT11	3.38309e-81	1.13609	0.322	0.142	8.17152e-77	T_cells	GALNT11
ACTR6	3.3855e-81	1.58243	0.199	0.065	8.17734e-77	T_cells	ACTR6
RAB5A	3.64157e-81	0.943149	0.424	0.216	8.79585e-77	T_cells	RAB5A
RPS26	3.69033e-81	0.726888	0.711	0.552	8.91363e-77	T_cells	RPS26
DHX35	3.80872e-81	1.70047	0.206	0.07	9.19957e-77	T_cells	DHX35
XPO1	3.81968e-81	1.03247	0.419	0.215	9.22606e-77	T_cells	XPO1
PCCB	3.91162e-81	1.74713	0.174	0.052	9.44814e-77	T_cells	PCCB
CFD	3.92662e-81	-3.8553	0.03	0.214	9.48435e-77	T_cells	CFD
FAM117A	4.04004e-81	1.37259	0.263	0.104	9.75832e-77	T_cells	FAM117A
DNAJC27	4.16358e-81	1.64619	0.204	0.069	1.00567e-76	T_cells	DNAJC27
CCDC107	4.81031e-81	1.42841	0.209	0.07	1.16188e-76	T_cells	CCDC107
CGAS	4.85183e-81	1.53354	0.26	0.103	1.17191e-76	T_cells	CGAS
URM1	4.95594e-81	1.19079	0.306	0.132	1.19706e-76	T_cells	URM1
IGSF6	5.05188e-81	-3.69263	0.032	0.216	1.22023e-76	T_cells	IGSF6
FBXW5	5.22759e-81	1.03509	0.344	0.157	1.26267e-76	T_cells	FBXW5
SFMBT1	5.98423e-81	1.76746	0.174	0.052	1.44543e-76	T_cells	SFMBT1
GPI	6.0569e-81	1.25262	0.284	0.117	1.46298e-76	T_cells	GPI
ZC3H6	6.3974e-81	1.4509	0.253	0.098	1.54523e-76	T_cells	ZC3H6
SLC7A1	6.52126e-81	1.8377	0.172	0.051	1.57514e-76	T_cells	SLC7A1
KCTD9	8.42972e-81	1.52444	0.204	0.068	2.03611e-76	T_cells	KCTD9
NCF2	8.52593e-81	-3.51252	0.049	0.236	2.05935e-76	T_cells	NCF2
TSN	8.9918e-81	1.31458	0.262	0.103	2.17188e-76	T_cells	TSN
SEC61A2	9.12722e-81	2.09195	0.124	0.028	2.20459e-76	T_cells	SEC61A2
RFTN1	9.40654e-81	0.984834	0.369	0.173	2.27206e-76	T_cells	RFTN1
MBTPS1	9.55197e-81	1.28983	0.317	0.142	2.30718e-76	T_cells	MBTPS1
SPCS1	9.69886e-81	0.910889	0.434	0.225	2.34266e-76	T_cells	SPCS1
ARHGEF6	1.15487e-80	1.10702	0.356	0.168	2.78947e-76	T_cells	ARHGEF6
ESR1	1.20842e-80	1.76763	0.176	0.053	2.91883e-76	T_cells	ESR1
NISCH	1.25368e-80	1.2513	0.26	0.101	3.02814e-76	T_cells	NISCH
NCAPG2	1.28374e-80	2.87308	0.103	0.019	3.10075e-76	T_cells	NCAPG2
TSTD3	1.35025e-80	1.31715	0.254	0.097	3.2614e-76	T_cells	TSTD3
TNFAIP2	1.36387e-80	-3.2675	0.039	0.226	3.2943e-76	T_cells	TNFAIP2
MRPS15	1.56376e-80	1.24392	0.288	0.12	3.77711e-76	T_cells	MRPS15
TTC21B	1.8489e-80	1.44848	0.265	0.106	4.46583e-76	T_cells	TTC21B
SH3BP5	1.8871e-80	0.995741	0.353	0.163	4.5581e-76	T_cells	SH3BP5
MEIOC	1.99096e-80	2.17551	0.121	0.027	4.80896e-76	T_cells	MEIOC
AL592183.1	2.0037e-80	1.1613	0.293	0.123	4.83973e-76	T_cells	AL592183.1
RNF115	2.03432e-80	1.01464	0.4	0.2	4.91369e-76	T_cells	RNF115
[truncated: 65,623 more rows]

## Sheet: AZ01_time_point_markers
AZ01 time points markers
	p_val	avg_log2FC	pct.1	pct.2	p_val_adj	cluster	gene
HSPA8	0	1.28346	0.705	0.299	0	AZ01_0hr_pre	HSPA8
SCX	3.14975e-289	1.59424	0.562	0.188	5.73664e-285	AZ01_0hr_pre	SCX
DYNLL1	1.47096e-286	1.07547	0.832	0.482	2.67906e-282	AZ01_0hr_pre	DYNLL1
SERBP1	3.1155e-241	0.676092	0.937	0.76	5.67427e-237	AZ01_0hr_pre	SERBP1
TCL1A	5.13661e-236	0.879364	0.891	0.613	9.35531e-232	AZ01_0hr_pre	TCL1A
RPL22L1	5.73763e-217	0.818682	0.896	0.633	1.04499e-212	AZ01_0hr_pre	RPL22L1
H3F3A	7.90945e-211	0.674542	0.963	0.829	1.44055e-206	AZ01_0hr_pre	H3F3A
NCL	3.62689e-203	0.634526	0.943	0.787	6.60565e-199	AZ01_0hr_pre	NCL
P2RY14	1.88764e-198	1.28587	0.597	0.306	3.43796e-194	AZ01_0hr_pre	P2RY14
FOS	8.2247e-193	0.60686	0.861	0.605	1.49796e-188	AZ01_0hr_pre	FOS
HNRNPF	2.13727e-191	0.794028	0.775	0.464	3.89261e-187	AZ01_0hr_pre	HNRNPF
TUBB	3.3016e-189	0.940938	0.771	0.474	6.0132e-185	AZ01_0hr_pre	TUBB
PSMA7	1.12079e-184	0.75135	0.819	0.506	2.04129e-180	AZ01_0hr_pre	PSMA7
RAN	3.80622e-183	0.73884	0.852	0.584	6.93226e-179	AZ01_0hr_pre	RAN
COX17	1.83621e-182	0.884712	0.669	0.347	3.3443e-178	AZ01_0hr_pre	COX17
NIFK	1.23777e-180	0.941018	0.582	0.267	2.25434e-176	AZ01_0hr_pre	NIFK
DNAJC19	6.10387e-177	1.07365	0.509	0.209	1.1117e-172	AZ01_0hr_pre	DNAJC19
VPREB3	2.41386e-172	0.991938	0.557	0.25	4.39637e-168	AZ01_0hr_pre	VPREB3
HSPE1	3.19723e-170	0.760635	0.765	0.453	5.82311e-166	AZ01_0hr_pre	HSPE1
PPIA	1.1444e-167	0.542001	0.962	0.848	2.0843e-163	AZ01_0hr_pre	PPIA
LDHA	1.9879e-165	0.899866	0.65	0.351	3.62056e-161	AZ01_0hr_pre	LDHA
KIAA0040	7.08605e-165	0.903259	0.678	0.367	1.29058e-160	AZ01_0hr_pre	KIAA0040
NDUFB3	8.69577e-165	0.966352	0.475	0.19	1.58376e-160	AZ01_0hr_pre	NDUFB3
TUBA1B	1.21068e-163	0.984381	0.744	0.459	2.20501e-159	AZ01_0hr_pre	TUBA1B
LYAR	4.71069e-163	0.986836	0.47	0.19	8.57958e-159	AZ01_0hr_pre	LYAR
MRPL51	3.35117e-160	0.938926	0.567	0.269	6.10349e-156	AZ01_0hr_pre	MRPL51
NASP	5.81179e-159	0.636872	0.892	0.678	1.0585e-154	AZ01_0hr_pre	NASP
[truncated: 12,132 more rows]

## Sheet: AZ06time_point_markers
AZ06 time points markers
[truncated: 11,759 more rows]

[truncated: 1 more sheets: AZ04_time_point_markers]
